# Supplementary material for: Potent inhibition of HIV replication in primary human cells by novel synthetic polyketides inspired by Aureothin
Source: Sci Rep. 2020 Jan 28;10:1326. doi: 10.1038/s41598-020-57843-9 (PMC6987146; doi:10.1038/s41598-020-57843-9)
Supplement: Supplementary file 2 — Dataset 1. [file 41598_2020_57843_MOESM2_ESM.xls]

## Sheet: 1H-NMR Spectra
Potent inhibition of HIV replication in primary human cells by novel synthetic polyketides inspired by Aureothin
Alexander Herrmann, Manfred Roesner, Thomas Werner, Stefanie M. Hauck, Alisha Koch, Amelie Bauer, Martha Schneider, Ruth Brack-Werner*
