# Supplementary material for: Potent inhibition of HIV replication in primary human cells by novel synthetic polyketides inspired by Aureothin
Source: Sci Rep. 2020 Jan 28;10:1326. doi: 10.1038/s41598-020-57843-9 (PMC6987146; doi:10.1038/s41598-020-57843-9)
Supplement: Supplementary file 3 — Dataset 2. [file 41598_2020_57843_MOESM3_ESM.xlsx]

## Sheet: PBMC - patient A
										Normalized abundances	Normalized abundance															Normalized abundance												Raw abundance
						HIV exposed		no HIV exposure			HIV DMSO				HIV compound #7				no HIV DMSO				no HIV compound #7			HIV DMSO			HIV compound #7			no HIV DMSO			no HIV compound #7			HIV DMSO			HIV compound #7			no HIV DMSO			no HIV compound #7
Accession	Peptide count	Unique peptides	Confidence score	Gene symbol	Description	ratio HIV #7/ DMSO	T-Test HIV #7/ DMSO	ratio #7/ DMSO	T-Test #7/ DMSO	mean HIV mock	HEA9803A2MA4__002-HIV_mock1	HEA9803A3MA4__003-HIV_mock2	HEA9803A4MA4__004-HIV_mock3	mean HIV Syn02_6	HEA9803A5MA4__005-HIV_Syn02_6_1	HEA9803A6MA4__006-HIV_Syn02_6_2	HEA9803A7MA4__007-HIV_Syn02_6_3	mean mock	HEA9803A15MA4__015-mock1	HEA9803A16MA4__016-mock2	HEA9803A17MA4__017-mock3	mean Syn02_6	HEA9803A18MA5__018-Syn02_6_1	HEA9803A19MA4__019-Syn02_6_2	HEA9803A20MA4__020-Syn02_6_3	HEA9803A2MA4__002-HIV_mock1	HEA9803A3MA4__003-HIV_mock2	HEA9803A4MA4__004-HIV_mock3	HEA9803A5MA4__005-HIV_Syn02_6_1	HEA9803A6MA4__006-HIV_Syn02_6_2	HEA9803A7MA4__007-HIV_Syn02_6_3	HEA9803A15MA4__015-mock1	HEA9803A16MA4__016-mock2	HEA9803A17MA4__017-mock3	HEA9803A18MA5__018-Syn02_6_1	HEA9803A19MA4__019-Syn02_6_2	HEA9803A20MA4__020-Syn02_6_3	HEA9803A2MA4__002-HIV_mock1	HEA9803A3MA4__003-HIV_mock2	HEA9803A4MA4__004-HIV_mock3	HEA9803A5MA4__005-HIV_Syn02_6_1	HEA9803A6MA4__006-HIV_Syn02_6_2	HEA9803A7MA4__007-HIV_Syn02_6_3	HEA9803A15MA4__015-mock1	HEA9803A16MA4__016-mock2	HEA9803A17MA4__017-mock3	HEA9803A18MA5__018-Syn02_6_1	HEA9803A19MA4__019-Syn02_6_2	HEA9803A20MA4__020-Syn02_6_3
Q02318	12	12	333.89	CYP27A1	Q02318|CP27A_HUMAN Sterol 26-hydroxylase, mitochondrial OS=Homo sapiens GN=CYP27A1 PE=1 SV=1	0.341558	1.57748e-06	0.379486	0.000980861	3.7626e+07	3.66478e+07	3.87832e+07	3.74471e+07	1.28515e+07	1.25269e+07	1.3079e+07	1.29485e+07	3.73862e+07	4.06259e+07	3.57408e+07	3.57919e+07	1.41875e+07	1.62404e+07	1.27458e+07	1.35764e+07	25.1272	25.2089	25.1584	23.5785	23.6407	23.6263	25.2759	25.0911	25.0931	23.9531	23.6035	23.6946	2.27536e+07	2.84848e+07	2.80028e+07	7.1599e+06	1.05159e+07	1.1881e+07	3.12331e+07	3.56662e+07	2.66896e+07	2.22857e+07	1.11206e+07	1.00872e+07
Q99541	9	8	310.3	PLIN2	Q99541|PLIN2_HUMAN Perilipin-2 OS=Homo sapiens GN=PLIN2 PE=1 SV=2	3.13085	3.87489e-06	3.23308	0.00174914	1.4041e+07	1.34599e+07	1.43e+07	1.4363e+07	4.39602e+07	4.42663e+07	4.26667e+07	4.49475e+07	1.26611e+07	1.27062e+07	1.23712e+07	1.29058e+07	4.09342e+07	4.57306e+07	3.76274e+07	3.94445e+07	23.6822	23.7695	23.7759	25.3997	25.3466	25.4217	23.599	23.5605	23.6215	25.4467	25.1653	25.2333	8.3569e+06	1.05028e+07	1.07406e+07	2.5301e+07	3.43052e+07	4.12418e+07	9.7685e+06	1.23453e+07	9.62376e+06	6.27534e+07	3.28296e+07	2.93072e+07
P22749	1	1	43.58	GNLY	P22749|GNLY_HUMAN Granulysin OS=Homo sapiens GN=GNLY PE=1 SV=3	0.525652	2.61788e-05	0.543403	0.0566377	197720	201088	190338	201734	103932	99666.1	105062	107068	125761	132554	100936	143794	68339.1	95900.6	53746.5	55370.3	17.6175	17.5382	17.6221	16.6048	16.6809	16.7082	17.0162	16.6231	17.1336	16.5493	15.7139	15.7568	124850	139796	150856	56965.6	84473	98240.4	101907	100726	107226	131599	46893.2	41140
Q96PP8	14	12	553.11	GBP5	Q96PP8|GBP5_HUMAN Guanylate-binding protein 5 OS=Homo sapiens GN=GBP5 PE=1 SV=1	1.2723	3.40482e-05	1.08986	0.215705	5.83368e+07	5.78112e+07	5.79512e+07	5.9248e+07	7.42217e+07	7.29944e+07	7.45552e+07	7.51155e+07	3.05321e+07	2.99313e+07	3.02849e+07	3.13802e+07	3.32758e+07	3.64252e+07	3.10558e+07	3.23464e+07	25.7848	25.7883	25.8203	26.1213	26.1518	26.1626	24.8352	24.8521	24.9033	25.1184	24.8884	24.9471	3.58933e+07	4.25629e+07	4.43053e+07	4.17209e+07	5.99444e+07	6.89225e+07	2.30112e+07	3.02217e+07	2.33999e+07	4.99842e+07	2.70958e+07	2.40333e+07
Q02750	6	6	174.35	MAP2K1	Q02750|MP2K1_HUMAN Dual specificity mitogen-activated protein kinase kinase 1 OS=Homo sapiens GN=MAP2K1 PE=1 SV=2	1.3218	4.06609e-05	1.12164	0.0610506	1.60887e+07	1.62792e+07	1.5763e+07	1.62238e+07	2.12661e+07	2.09322e+07	2.16609e+07	2.12052e+07	1.55567e+07	1.60002e+07	1.54013e+07	1.52687e+07	1.7449e+07	1.62929e+07	1.7975e+07	1.80792e+07	23.9565	23.91	23.9516	24.3192	24.3686	24.3379	23.9316	23.8765	23.8641	23.9577	24.0995	24.1078	1.01073e+07	1.15773e+07	1.21321e+07	1.19641e+07	1.74159e+07	1.9457e+07	1.23009e+07	1.53691e+07	1.13857e+07	2.23578e+07	1.5683e+07	1.34329e+07
P15104	7	7	246.72	GLUL	P15104|GLNA_HUMAN Glutamine synthetase OS=Homo sapiens GN=GLUL PE=1 SV=4	2.49836	4.94501e-05	2.82162	0.00448119	4.19477e+07	4.46176e+07	4.11288e+07	4.00968e+07	1.048e+08	1.12413e+08	1.01617e+08	1.00371e+08	2.87892e+07	2.83064e+07	2.92325e+07	2.88286e+07	8.12321e+07	9.09731e+07	8.20612e+07	7.0662e+07	25.4111	25.2936	25.257	26.7442	26.5986	26.5808	24.7546	24.8011	24.781	26.4389	26.2902	26.0744	2.77018e+07	3.02075e+07	2.99841e+07	6.42512e+07	8.17029e+07	9.2096e+07	2.17619e+07	2.91714e+07	2.14972e+07	1.24837e+08	7.15975e+07	5.25018e+07
P41567	5	5	181.47	EIF1	P41567|EIF1_HUMAN Eukaryotic translation initiation factor 1 OS=Homo sapiens GN=EIF1 PE=1 SV=1	0.717796	4.9973e-05	0.611174	0.00553774	2.24615e+07	2.21099e+07	2.26828e+07	2.25918e+07	1.61228e+07	1.61934e+07	1.57715e+07	1.64035e+07	2.46719e+07	2.26755e+07	2.59242e+07	2.54158e+07	1.50788e+07	1.48669e+07	1.50584e+07	1.53111e+07	24.3982	24.4351	24.4293	23.9489	23.9108	23.9675	24.4346	24.6278	24.5992	23.8256	23.8441	23.8681	1.37274e+07	1.66596e+07	1.68941e+07	9.25555e+06	1.26807e+07	1.50511e+07	1.74329e+07	2.58701e+07	1.89523e+07	2.0401e+07	1.31383e+07	1.13761e+07
Q00341	17	16	453.87	HDLBP	Q00341|VIGLN_HUMAN Vigilin OS=Homo sapiens GN=HDLBP PE=1 SV=2	0.655039	5.18481e-05	0.644982	0.0154768	2.06569e+07	2.12152e+07	2.07132e+07	2.00424e+07	1.35311e+07	1.31446e+07	1.35527e+07	1.3896e+07	1.89293e+07	1.99013e+07	1.716e+07	1.97267e+07	1.22091e+07	1.36439e+07	1.03733e+07	1.261e+07	24.3386	24.304	24.2566	23.648	23.6921	23.7282	24.2464	24.0325	24.2336	23.7018	23.3064	23.5881	1.31719e+07	1.5213e+07	1.49876e+07	7.51301e+06	1.08967e+07	1.27503e+07	1.53001e+07	1.71241e+07	1.471e+07	1.87228e+07	9.0506e+06	9.3692e+06
P62847	3	3	86.26	RPS24	P62847|RS24_HUMAN 40S ribosomal protein S24 OS=Homo sapiens GN=RPS24 PE=1 SV=1	0.734208	5.36902e-05	0.847485	0.142676	2.57562e+07	2.58783e+07	2.54854e+07	2.5905e+07	1.89104e+07	1.91613e+07	1.89899e+07	1.85801e+07	2.79078e+07	2.8202e+07	2.55787e+07	2.99428e+07	2.36515e+07	2.66475e+07	2.05401e+07	2.3767e+07	24.6252	24.6032	24.6267	24.1917	24.1787	24.1473	24.7493	24.6084	24.8357	24.6675	24.2919	24.5025	1.60671e+07	1.8718e+07	1.93716e+07	1.09519e+07	1.52684e+07	1.70483e+07	2.16817e+07	2.55253e+07	2.23281e+07	3.65668e+07	1.7921e+07	1.76588e+07
P05362	14	13	487.27	ICAM1	P05362|ICAM1_HUMAN Intercellular adhesion molecule 1 OS=Homo sapiens GN=ICAM1 PE=1 SV=2	1.51936	6.9331e-05	1.29805	0.109984	7.10459e+07	7.33426e+07	7.07522e+07	6.9043e+07	1.07944e+08	1.0541e+08	1.07787e+08	1.10636e+08	4.91703e+07	4.9716e+07	5.05051e+07	4.729e+07	6.38258e+07	7.63487e+07	5.74992e+07	5.76294e+07	26.1281	26.0763	26.041	26.6514	26.6836	26.7212	25.5672	25.5899	25.495	26.1861	25.777	25.7803	4.55364e+07	5.19647e+07	5.16299e+07	6.02483e+07	8.66636e+07	1.01515e+08	3.82216e+07	5.03996e+07	3.52637e+07	1.04769e+08	5.01675e+07	4.28186e+07
Q16678	3	3	77.24	CYP1B1	Q16678|CP1B1_HUMAN Cytochrome P450 1B1 OS=Homo sapiens GN=CYP1B1 PE=1 SV=2	0.413695	7.34436e-05	0.337953	0.0446468	2.37223e+06	2.41018e+06	2.46362e+06	2.24289e+06	981378	1.00985e+06	1.0237e+06	910581	1.17013e+06	1.17144e+06	1.0298e+06	1.30915e+06	395448	216401	443851	526092	21.2007	21.2323	21.0969	19.9457	19.9654	19.7964	20.1599	19.9739	20.3202	17.7233	18.7597	19.005	1.49641e+06	1.80943e+06	1.67722e+06	577192	823086	835508	900602	1.02765e+06	976219	296954	387255	390886
P52789	24	18	654.65	HK2	P52789|HXK2_HUMAN Hexokinase-2 OS=Homo sapiens GN=HK2 PE=1 SV=2	2.34405	7.48185e-05	2.20628	0.000875166	1.9731e+07	2.00475e+07	2.01182e+07	1.90271e+07	4.62505e+07	4.55789e+07	4.6547e+07	4.66256e+07	1.63301e+07	1.63708e+07	1.44915e+07	1.81281e+07	3.60288e+07	4.04187e+07	3.33412e+07	3.43266e+07	24.2569	24.262	24.1816	25.4419	25.4722	25.4746	23.9646	23.7887	24.1117	25.2685	24.9908	25.0328	1.2447e+07	1.47761e+07	1.42284e+07	2.60512e+07	3.7425e+07	4.27815e+07	1.25858e+07	1.44612e+07	1.35179e+07	5.54642e+07	2.90899e+07	2.55046e+07
Q3MHD2	3	2	75.28	LSM12	Q3MHD2|LSM12_HUMAN Protein LSM12 homolog OS=Homo sapiens GN=LSM12 PE=1 SV=2	0.557433	8.93497e-05	0.69164	0.172212	1.865e+06	1.86178e+06	1.92388e+06	1.80936e+06	1.03961e+06	1.02934e+06	1.03084e+06	1.05866e+06	1.44188e+06	1.44086e+06	1.34856e+06	1.53622e+06	997261	1.26723e+06	657518	1.06704e+06	20.8282	20.8756	20.787	19.9733	19.9754	20.0138	20.4585	20.363	20.5509	20.2732	19.3267	20.0252	1.15592e+06	1.41301e+06	1.35303e+06	588335	828822	971380	1.10773e+06	1.34575e+06	1.14554e+06	1.73894e+06	573677	792809
P98194	2	2	62.06	ATP2C1	P98194|AT2C1_HUMAN Calcium-transporting ATPase type 2C member 1 OS=Homo sapiens GN=ATP2C1 PE=1 SV=3	0.421493	0.000108419	0.210776	0.00337718	1.49765e+06	1.48885e+06	1.58796e+06	1.41615e+06	631249	606762	639773	647213	779781	981680	819487	538177	164359	121834	149668	221574	20.5058	20.5987	20.4335	19.2108	19.2872	19.3039	19.9049	19.6444	19.0377	16.8946	17.1914	17.7574	924388	1.16629e+06	1.05899e+06	346803	514395	593853	754714	817776	401313	167186	130584	164630
P69905	13	13	718	HBA1	P69905|HBA_HUMAN Hemoglobin subunit alpha OS=Homo sapiens GN=HBA1 PE=1 SV=2	1.35901	0.000112612	1.88868	0.027051	1.42704e+09	1.41839e+09	1.3985e+09	1.46423e+09	1.93936e+09	1.93349e+09	1.89274e+09	1.99185e+09	1.03545e+09	9.56109e+08	1.21421e+09	9.36021e+08	1.95563e+09	2.50373e+09	1.8019e+09	1.56127e+09	30.4016	30.3812	30.4475	30.8486	30.8178	30.8915	29.8326	30.1774	29.802	31.2214	30.7469	30.5401	8.80642e+08	1.02715e+09	1.09494e+09	1.10512e+09	1.52181e+09	1.82763e+09	7.35056e+08	1.21168e+09	6.97982e+08	3.43572e+09	1.57214e+09	1.16002e+09
P36269	1	1	31.3	GGT5	P36269|GGT5_HUMAN Gamma-glutamyltransferase 5 OS=Homo sapiens GN=GGT5 PE=1 SV=2	2.83283	0.000130327	3.10458	0.00603462	206798	219155	189184	212055	585823	641364	580846	535259	91094.3	87791.6	108364	77127.2	282809	292238	274271	281918	17.7416	17.5294	17.6941	19.2908	19.1478	19.0299	16.4218	16.7255	16.235	18.1568	18.0652	18.1049	136067	138948	158574	366580	467015	491129	67494.1	108138	57513	401022	239299	209464
Q92597	10	10	333.68	NDRG1	Q92597|NDRG1_HUMAN Protein NDRG1 OS=Homo sapiens GN=NDRG1 PE=1 SV=1	2.74162	0.000134431	2.50291	0.0110005	2.41338e+07	2.21326e+07	2.41543e+07	2.61144e+07	6.61658e+07	6.42959e+07	6.34898e+07	7.07116e+07	2.38547e+07	2.45042e+07	2.3903e+07	2.31569e+07	5.97062e+07	7.15838e+07	5.70981e+07	5.04367e+07	24.3997	24.5258	24.6383	25.9382	25.92	26.0754	24.5465	24.5107	24.4649	26.0931	25.7669	25.588	1.37415e+07	1.77404e+07	1.95282e+07	3.67492e+07	5.10475e+07	6.48817e+07	1.88388e+07	2.38531e+07	1.72679e+07	9.82303e+07	4.98175e+07	3.74744e+07
P09972	22	10	780.29	ALDOC	P09972|ALDOC_HUMAN Fructose-bisphosphate aldolase C OS=Homo sapiens GN=ALDOC PE=1 SV=2	1.54191	0.000134756	1.45712	0.0512568	2.97642e+07	2.99417e+07	3.07703e+07	2.85806e+07	4.58936e+07	4.50425e+07	4.51827e+07	4.74555e+07	3.52095e+07	3.46821e+07	3.51282e+07	3.58182e+07	5.13044e+07	6.05306e+07	4.79995e+07	4.5383e+07	24.8357	24.875	24.7685	25.4248	25.4293	25.5001	25.0477	25.0661	25.0942	25.8512	25.5165	25.4356	1.859e+07	2.25996e+07	2.13724e+07	2.57447e+07	3.63281e+07	4.3543e+07	2.66636e+07	3.50548e+07	2.67093e+07	8.30626e+07	4.18791e+07	3.37195e+07
Q9Y6N5	19	17	605.91	SQRDL	Q9Y6N5|SQRD_HUMAN Sulfide:quinone oxidoreductase, mitochondrial OS=Homo sapiens GN=SQRDL PE=1 SV=1	0.862765	0.000137141	0.879125	0.156078	1.56226e+08	1.55146e+08	1.58504e+08	1.55028e+08	1.34786e+08	1.33337e+08	1.34359e+08	1.36663e+08	1.26724e+08	1.2714e+08	1.2372e+08	1.29314e+08	1.11407e+08	1.25288e+08	1.05274e+08	1.03658e+08	27.2091	27.2399	27.208	26.9905	27.0015	27.026	26.9218	26.8825	26.9463	26.9007	26.6496	26.6273	9.63259e+07	1.16415e+08	1.15929e+08	7.62106e+07	1.08028e+08	1.25396e+08	9.77447e+07	1.23462e+08	9.64278e+07	1.71925e+08	9.18505e+07	7.70176e+07
P46060	9	9	247.77	RANGAP1	P46060|RAGP1_HUMAN Ran GTPase-activating protein 1 OS=Homo sapiens GN=RANGAP1 PE=1 SV=1	0.757892	0.00014345	0.774466	0.0762777	1.76988e+07	1.73124e+07	1.77872e+07	1.79969e+07	1.34138e+07	1.34029e+07	1.30901e+07	1.37484e+07	2.17451e+07	2.04692e+07	2.08804e+07	2.38858e+07	1.68408e+07	1.90236e+07	1.41566e+07	1.73424e+07	24.0453	24.0843	24.1012	23.676	23.642	23.7128	24.2869	24.3156	24.5096	24.1813	23.755	24.0478	1.07488e+07	1.3064e+07	1.34579e+07	7.6606e+06	1.05248e+07	1.26149e+07	1.57367e+07	2.08368e+07	1.78114e+07	2.61049e+07	1.23515e+07	1.28854e+07
P50213	6	5	153.92	IDH3A	P50213|IDH3A_HUMAN Isocitrate dehydrogenase [NAD] subunit alpha, mitochondrial OS=Homo sapiens GN=IDH3A PE=1 SV=1	0.766538	0.000151225	0.774629	0.0244469	1.11308e+07	1.11448e+07	1.08572e+07	1.13904e+07	8.53217e+06	8.66682e+06	8.60796e+06	8.32173e+06	1.16547e+07	1.20611e+07	1.09766e+07	1.19265e+07	9.02808e+06	9.94876e+06	8.89905e+06	8.23643e+06	23.4099	23.3721	23.4413	23.0471	23.0372	22.9885	23.5239	23.3879	23.5077	23.2461	23.0852	22.9736	6.91949e+06	7.97418e+06	8.51768e+06	4.95364e+06	6.92102e+06	7.63564e+06	9.27255e+06	1.09537e+07	8.89343e+06	1.36521e+07	7.76433e+06	6.11966e+06
Q9BQE5	3	3	77.85	APOL2	Q9BQE5|APOL2_HUMAN Apolipoprotein L2 OS=Homo sapiens GN=APOL2 PE=1 SV=1	0.799984	0.000151238	0.795224	0.160686	4.46581e+06	4.38003e+06	4.53528e+06	4.48212e+06	3.57258e+06	3.57278e+06	3.53125e+06	3.6137e+06	2.4154e+06	2.86976e+06	2.00654e+06	2.3699e+06	1.92078e+06	1.94544e+06	1.81779e+06	1.99912e+06	22.0625	22.1128	22.0957	21.7686	21.7517	21.785	21.4525	20.9363	21.1764	20.8917	20.7938	20.9309	2.71944e+06	3.33099e+06	3.3517e+06	2.04207e+06	2.83922e+06	3.31576e+06	2.20627e+06	2.00235e+06	1.76721e+06	2.66961e+06	1.58601e+06	1.48534e+06
Q13501	7	6	283.11	SQSTM1	Q13501|SQSTM_HUMAN Sequestosome-1 OS=Homo sapiens GN=SQSTM1 PE=1 SV=1	0.370926	0.000156781	0.318812	0.00890602	1.01763e+07	1.00419e+07	1.10501e+07	9.43689e+06	3.77465e+06	3.43531e+06	4.11844e+06	3.7702e+06	8.78131e+06	8.9838e+06	9.54896e+06	7.81116e+06	2.79958e+06	2.0361e+06	3.01401e+06	3.34864e+06	23.2595	23.3976	23.1699	21.712	21.9737	21.8462	23.0989	23.1869	22.8971	20.9574	21.5233	21.6751	6.23471e+06	8.11587e+06	7.05685e+06	1.9635e+06	3.31134e+06	3.45936e+06	6.90673e+06	9.52902e+06	5.8247e+06	2.79402e+06	2.62969e+06	2.48803e+06
Q96RQ9	16	15	662.98	IL4I1	Q96RQ9|OXLA_HUMAN L-amino-acid oxidase OS=Homo sapiens GN=IL4I1 PE=1 SV=1	1.54172	0.000158068	1.66024	0.023984	1.14976e+08	1.11528e+08	1.17168e+08	1.16231e+08	1.7726e+08	1.84612e+08	1.71742e+08	1.75426e+08	9.19727e+07	1.00171e+08	9.00253e+07	8.57218e+07	1.52697e+08	1.84473e+08	1.40722e+08	1.32896e+08	26.7328	26.804	26.7924	27.4599	27.3557	27.3863	26.5779	26.4238	26.3532	27.4588	27.0683	26.9857	6.92445e+07	8.60553e+07	8.69168e+07	1.05518e+08	1.38085e+08	1.60962e+08	7.70114e+07	8.98373e+07	6.39219e+07	2.53142e+08	1.22779e+08	9.87417e+07
Q96HE7	17	17	677.47	ERO1A	Q96HE7|ERO1A_HUMAN ERO1-like protein alpha OS=Homo sapiens GN=ERO1A PE=1 SV=2	1.63785	0.000171691	1.55421	0.00606946	1.33504e+08	1.3086e+08	1.36069e+08	1.33584e+08	2.18659e+08	2.27532e+08	2.15163e+08	2.13284e+08	1.0969e+08	1.13869e+08	1.04952e+08	1.1025e+08	1.70482e+08	1.88172e+08	1.65378e+08	1.57896e+08	26.9634	27.0198	26.9932	27.7615	27.6809	27.6682	26.7628	26.6452	26.7162	27.4875	27.3012	27.2344	8.12471e+07	9.99373e+07	9.98934e+07	1.30049e+08	1.72996e+08	1.95699e+08	8.75423e+07	1.04733e+08	8.22125e+07	2.58218e+08	1.4429e+08	1.17316e+08
P33241	16	16	754.58	LSP1	P33241|LSP1_HUMAN Lymphocyte-specific protein 1 OS=Homo sapiens GN=LSP1 PE=1 SV=1	1.40158	0.000172897	1.42244	0.00335679	3.69208e+08	3.59523e+08	3.76577e+08	3.71525e+08	5.17475e+08	5.00033e+08	5.21226e+08	5.31167e+08	3.87156e+08	3.69937e+08	4.09024e+08	3.82505e+08	5.50704e+08	5.41075e+08	5.50092e+08	5.60946e+08	28.4215	28.4884	28.4689	28.8974	28.9573	28.9846	28.4627	28.6076	28.5109	29.0113	29.0351	29.0633	2.23218e+08	2.76581e+08	2.77824e+08	2.85801e+08	4.19079e+08	4.87374e+08	2.84407e+08	4.0817e+08	2.8523e+08	7.42485e+08	4.79949e+08	4.16782e+08
P26447	5	5	164.65	S100A4	P26447|S10A4_HUMAN Protein S100-A4 OS=Homo sapiens GN=S100A4 PE=1 SV=1	1.40162	0.000193179	1.3131	0.171336	2.15742e+08	2.11027e+08	2.23319e+08	2.12881e+08	3.02387e+08	3.06674e+08	3.0553e+08	2.94959e+08	2.89931e+08	2.75663e+08	3.15566e+08	2.78563e+08	3.80707e+08	4.79177e+08	3.49682e+08	3.13261e+08	27.6529	27.7345	27.6655	28.1921	28.1867	28.1359	28.0383	28.2334	28.0534	28.836	28.3815	28.2228	1.31021e+08	1.64019e+08	1.59191e+08	1.75283e+08	2.45654e+08	2.70641e+08	2.1193e+08	3.14907e+08	2.07722e+08	6.57547e+08	3.05094e+08	2.32753e+08
Q9BYT8	3	3	66.68	NLN	Q9BYT8|NEUL_HUMAN Neurolysin, mitochondrial OS=Homo sapiens GN=NLN PE=1 SV=1	0.580597	0.000210797	0.616841	0.00852554	3.01266e+06	3.17559e+06	2.89566e+06	2.96673e+06	1.74914e+06	1.8315e+06	1.76756e+06	1.64838e+06	3.33164e+06	3.42602e+06	3.38683e+06	3.18207e+06	2.05509e+06	1.84394e+06	2.0426e+06	2.27874e+06	21.5986	21.4655	21.5004	20.8046	20.7533	20.6526	21.7081	21.6915	21.6015	20.8144	20.962	21.1198	1.97164e+06	2.12675e+06	2.21851e+06	1.04682e+06	1.42116e+06	1.51247e+06	2.63392e+06	3.37976e+06	2.37284e+06	2.53033e+06	1.78215e+06	1.6931e+06
Q92673	1	1	31.03	SORL1	Q92673|SORL_HUMAN Sortilin-related receptor OS=Homo sapiens GN=SORL1 PE=1 SV=2	4.13965	0.00023921	4.11266	0.0135676	32031.4	31753.7	27933.5	36407.1	132599	113385	133377	151035	47717.2	51754.3	31663.2	59734.2	196245	213149	183141	192445	14.9546	14.7697	15.1519	16.7909	17.0252	17.2045	15.6594	14.9505	15.8663	17.7015	17.4826	17.5541	19715	20516	27225	64806.7	107239	138582	39788.6	31597.1	44543.2	292491	159789	142986
P01584	1	1	16.98	IL1B	P01584|IL1B_HUMAN Interleukin-1 beta OS=Homo sapiens GN=IL1B PE=1 SV=2	2.77757	0.000261244	0.736568	0.0953533	553949	532342	585395	544111	1.53863e+06	1.38992e+06	1.62054e+06	1.60543e+06	181911	186409	213029	146295	133990	146799	137994	117177	19.022	19.159	19.0535	20.4066	20.628	20.6145	17.5081	17.7007	17.1585	17.1635	17.0742	16.8383	330517	429950	406883	794429	1.30296e+06	1.47307e+06	143311	212585	109091	201443	120399	87062.2
Q14498	8	8	253.55	RBM39	Q14498|RBM39_HUMAN RNA-binding protein 39 OS=Homo sapiens GN=RBM39 PE=1 SV=2	0.753386	0.000280024	0.817172	0.062728	1.75289e+07	1.79313e+07	1.77103e+07	1.69452e+07	1.3206e+07	1.28554e+07	1.34336e+07	1.33291e+07	1.84314e+07	1.82878e+07	1.84324e+07	1.8574e+07	1.50616e+07	1.63552e+07	1.35767e+07	1.5253e+07	24.096	24.0781	24.0144	23.6159	23.6793	23.6681	24.1244	24.1357	24.1468	23.9632	23.6946	23.8626	1.1133e+07	1.30075e+07	1.26715e+07	7.34766e+06	1.0801e+07	1.22302e+07	1.40596e+07	1.8394e+07	1.38505e+07	2.24433e+07	1.18455e+07	1.13329e+07
P08575	48	47	1771.27	PTPRC	P08575|PTPRC_HUMAN Receptor-type tyrosine-protein phosphatase C OS=Homo sapiens GN=PTPRC PE=1 SV=2	1.16833	0.000298537	1.08785	0.119252	4.48539e+08	4.52608e+08	4.39956e+08	4.53051e+08	5.24041e+08	5.14822e+08	5.29748e+08	5.27555e+08	5.38617e+08	5.25043e+08	5.39851e+08	5.50956e+08	5.85933e+08	6.209e+08	5.84821e+08	5.52079e+08	28.7537	28.7128	28.7551	28.9395	28.9807	28.9747	28.9679	29.008	29.0374	29.2098	29.1234	29.0403	2.81012e+08	3.23131e+08	3.38789e+08	2.94254e+08	4.25931e+08	4.8406e+08	4.03652e+08	5.38724e+08	4.10843e+08	8.52025e+08	5.10251e+08	4.10194e+08
P40937	1	1	14.55	RFC5	P40937|RFC5_HUMAN Replication factor C subunit 5 OS=Homo sapiens GN=RFC5 PE=1 SV=1	0.520084	0.000309459	1.04323	0.837007	296880	275954	299338	315347	154402	165625	144062	153519	364375	272540	389246	431340	380128	477519	300104	362760	18.0741	18.1914	18.2666	17.3376	17.1363	17.2281	18.0561	18.5703	18.7185	18.8652	18.1951	18.4687	171332	219852	235815	94665.4	115830	140862	209528	388433	321646	655272	261837	269531
O94925	10	10	285.84	GLS	O94925|GLSK_HUMAN Glutaminase kidney isoform, mitochondrial OS=Homo sapiens GN=GLS PE=1 SV=1	0.655239	0.000332114	0.806181	0.0581304	2.59039e+07	2.48992e+07	2.59187e+07	2.68938e+07	1.69732e+07	1.65392e+07	1.72192e+07	1.71613e+07	3.14875e+07	2.83765e+07	3.07751e+07	3.53108e+07	2.53846e+07	2.72911e+07	2.39161e+07	2.49466e+07	24.5696	24.6275	24.6808	23.9794	24.0375	24.0327	24.7582	24.8753	25.0736	24.7019	24.5115	24.5723	1.54592e+07	1.90363e+07	2.0111e+07	9.45323e+06	1.38447e+07	1.57464e+07	2.18158e+07	3.07108e+07	2.63309e+07	3.745e+07	2.08665e+07	1.85353e+07
P35610	7	7	196.82	SOAT1	P35610|SOAT1_HUMAN Sterol O-acyltransferase 1 OS=Homo sapiens GN=SOAT1 PE=1 SV=3	0.668917	0.000334076	0.639685	0.00140258	5.05382e+06	4.80561e+06	5.2002e+06	5.15564e+06	3.38058e+06	3.21615e+06	3.44879e+06	3.47682e+06	3.93441e+06	3.80624e+06	3.73426e+06	4.26273e+06	2.51678e+06	2.64438e+06	2.38144e+06	2.52453e+06	22.1963	22.3101	22.2977	21.6169	21.7177	21.7293	21.8599	21.8324	22.0233	21.3345	21.1834	21.2676	2.98367e+06	3.81935e+06	3.85536e+06	1.83824e+06	2.77291e+06	3.19017e+06	2.92623e+06	3.72646e+06	3.17867e+06	3.62873e+06	2.07778e+06	1.87572e+06
P49411	16	15	630.03	TUFM	P49411|EFTU_HUMAN Elongation factor Tu, mitochondrial OS=Homo sapiens GN=TUFM PE=1 SV=2	0.696825	0.00034501	0.780221	0.0335113	5.99628e+07	6.01902e+07	5.74783e+07	6.22198e+07	4.17835e+07	4.36287e+07	4.07443e+07	4.09776e+07	6.67512e+07	6.45623e+07	6.33089e+07	7.23825e+07	5.20807e+07	5.85912e+07	4.92971e+07	4.83538e+07	25.843	25.7765	25.8909	25.3788	25.2801	25.2883	25.9442	25.9159	26.1091	25.8042	25.555	25.5271	3.73704e+07	4.22156e+07	4.65276e+07	2.49366e+07	3.27595e+07	3.75992e+07	4.96354e+07	6.31767e+07	5.39749e+07	8.04013e+07	4.30112e+07	3.59268e+07
P28845	4	4	122.45	HSD11B1	P28845|DHI1_HUMAN Corticosteroid 11-beta-dehydrogenase isozyme 1 OS=Homo sapiens GN=HSD11B1 PE=1 SV=3	0.246385	0.000355107	0.585053	0.146066	8.57643e+06	7.89399e+06	8.96597e+06	8.86933e+06	2.1131e+06	2.07714e+06	2.10016e+06	2.16202e+06	3.56301e+06	3.80182e+06	3.22781e+06	3.65942e+06	2.08455e+06	3.29619e+06	1.44823e+06	1.50924e+06	22.9123	23.096	23.0804	20.9862	21.0021	21.0439	21.8583	21.6221	21.8032	21.6524	20.4659	20.5254	4.90116e+06	6.58515e+06	6.63243e+06	1.18722e+06	1.68859e+06	1.98377e+06	2.92283e+06	3.22107e+06	2.72879e+06	4.52318e+06	1.26357e+06	1.12136e+06
Q96K17	4	4	146.06	BTF3L4	Q96K17|BT3L4_HUMAN Transcription factor BTF3 homolog 4 OS=Homo sapiens GN=BTF3L4 PE=1 SV=1	0.553349	0.000375334	0.624241	0.0341153	1.60669e+07	1.72797e+07	1.51943e+07	1.57267e+07	8.89061e+06	8.60368e+06	8.51506e+06	9.5531e+06	1.93733e+07	2.04297e+07	1.77645e+07	1.99259e+07	1.20936e+07	1.35417e+07	9.62083e+06	1.31183e+07	24.0426	23.857	23.9067	23.0365	23.0216	23.1875	24.2842	24.0825	24.2481	23.6909	23.1977	23.6451	1.07285e+07	1.11597e+07	1.17603e+07	4.91756e+06	6.84633e+06	8.76549e+06	1.57063e+07	1.77274e+07	1.48585e+07	1.85825e+07	8.39408e+06	9.7469e+06
P36871	19	18	563.35	PGM1	P36871|PGM1_HUMAN Phosphoglucomutase-1 OS=Homo sapiens GN=PGM1 PE=1 SV=3	1.4056	0.000386162	1.28799	0.026007	2.46563e+07	2.53324e+07	2.46895e+07	2.39468e+07	3.46568e+07	3.41181e+07	3.50427e+07	3.48097e+07	2.81411e+07	2.90832e+07	2.68294e+07	2.85107e+07	3.62455e+07	3.99854e+07	3.52735e+07	3.34776e+07	24.5945	24.5574	24.5133	25.024	25.0626	25.053	24.7937	24.6773	24.765	25.253	25.0721	24.9967	1.57282e+07	1.81335e+07	1.79073e+07	1.95007e+07	2.81752e+07	3.19398e+07	2.23591e+07	2.67734e+07	2.12601e+07	5.48696e+07	3.07758e+07	2.48738e+07
P24534	10	6	324.49	EEF1B2	P24534|EF1B_HUMAN Elongation factor 1-beta OS=Homo sapiens GN=EEF1B2 PE=1 SV=3	0.860789	0.00039534	0.949871	0.444713	1.10409e+08	1.116e+08	1.08207e+08	1.11419e+08	9.50385e+07	9.39506e+07	9.65522e+07	9.46127e+07	1.07121e+08	1.04745e+08	1.09432e+08	1.07188e+08	1.01751e+08	1.13208e+08	9.88632e+07	9.31832e+07	26.7338	26.6892	26.7314	26.4854	26.5248	26.4955	26.6423	26.7055	26.6756	26.7544	26.5589	26.4736	6.92892e+07	7.94738e+07	8.33186e+07	5.36987e+07	7.76306e+07	8.68123e+07	8.05275e+07	1.09203e+08	7.99288e+07	1.55349e+08	8.62572e+07	6.9235e+07
P05109	9	9	427.93	S100A8	P05109|S10A8_HUMAN Protein S100-A8 OS=Homo sapiens GN=S100A8 PE=1 SV=1	1.45791	0.00041444	1.58039	0.00536746	1.30132e+09	1.36388e+09	1.28289e+09	1.25719e+09	1.89721e+09	1.892e+09	1.95695e+09	1.84268e+09	9.64706e+08	9.40069e+08	1.05275e+09	9.01296e+08	1.52461e+09	1.6958e+09	1.51122e+09	1.36682e+09	30.3451	30.2567	30.2276	30.8173	30.866	30.7792	29.8082	29.9715	29.7474	30.6593	30.4931	30.3482	8.46792e+08	9.42232e+08	9.4012e+08	1.0814e+09	1.57344e+09	1.69076e+09	7.22724e+08	1.05056e+09	6.72088e+08	2.32704e+09	1.31852e+09	1.01555e+09
P18077	3	3	106.25	RPL35A	P18077|RL35A_HUMAN 60S ribosomal protein L35a OS=Homo sapiens GN=RPL35A PE=1 SV=2	0.668862	0.000426897	0.820582	0.219047	1.35823e+07	1.36745e+07	1.35944e+07	1.3478e+07	9.08469e+06	8.84618e+06	9.23399e+06	9.17389e+06	1.62972e+07	1.7393e+07	1.57119e+07	1.57867e+07	1.33732e+07	1.64963e+07	1.08631e+07	1.27602e+07	23.705	23.6965	23.6841	23.0766	23.1385	23.1291	24.052	23.9054	23.9122	23.9756	23.3729	23.6051	8.49011e+06	9.98455e+06	1.00788e+07	5.05616e+06	7.42438e+06	8.41754e+06	1.33717e+07	1.56791e+07	1.1772e+07	2.26369e+07	9.47798e+06	9.48078e+06
Q15637	15	14	415.73	SF1	Q15637|SF01_HUMAN Splicing factor 1 OS=Homo sapiens GN=SF1 PE=1 SV=4	0.945359	0.000436354	0.877283	0.132434	2.94092e+07	2.94399e+07	2.95729e+07	2.92148e+07	2.78022e+07	2.7768e+07	2.76371e+07	2.80014e+07	3.66604e+07	3.94009e+07	3.55176e+07	3.50627e+07	3.21616e+07	3.58875e+07	3.00477e+07	3.05495e+07	24.8113	24.8178	24.8002	24.7269	24.7201	24.739	25.2317	25.082	25.0634	25.097	24.8407	24.8646	1.82784e+07	2.17201e+07	2.18466e+07	1.58712e+07	2.2221e+07	2.56929e+07	3.02914e+07	3.54434e+07	2.61459e+07	4.92464e+07	2.62163e+07	2.26982e+07
P15291	2	2	56.69	B4GALT1	P15291|B4GT1_HUMAN Beta-1,4-galactosyltransferase 1 OS=Homo sapiens GN=B4GALT1 PE=1 SV=5	0.602154	0.000444054	0.329455	0.0299752	1.82887e+06	1.79758e+06	1.83432e+06	1.85472e+06	1.10127e+06	1.0901e+06	1.14762e+06	1.06608e+06	1.50487e+06	1.65916e+06	1.25778e+06	1.59766e+06	495786	300122	494088	693149	20.7776	20.8068	20.8228	20.056	20.1302	20.0239	20.662	20.2625	20.6075	18.1952	18.9144	19.4028	1.11607e+06	1.34724e+06	1.38695e+06	623059	922714	978189	1.27556e+06	1.25516e+06	1.19136e+06	411839	431086	515009
O00602	9	9	238.22	FCN1	O00602|FCN1_HUMAN Ficolin-1 OS=Homo sapiens GN=FCN1 PE=1 SV=2	1.76932	0.000458097	2.57412	0.00205228	3.20454e+07	3.00385e+07	3.38986e+07	3.21992e+07	5.66988e+07	6.11783e+07	5.36613e+07	5.52567e+07	2.36507e+07	2.54078e+07	2.54281e+07	2.0116e+07	6.08796e+07	7.0044e+07	6.24828e+07	5.01119e+07	24.8403	25.0147	24.9405	25.8665	25.6774	25.7196	24.5988	24.5999	24.2618	26.0618	25.897	25.5786	1.86501e+07	2.48972e+07	2.40784e+07	3.49673e+07	4.31451e+07	5.0701e+07	1.95335e+07	2.5375e+07	1.50003e+07	9.61174e+07	5.45156e+07	3.72331e+07
P18669	17	17	741.65	PGAM1	P18669|PGAM1_HUMAN Phosphoglycerate mutase 1 OS=Homo sapiens GN=PGAM1 PE=1 SV=2	1.41353	0.000472421	1.39366	0.0281558	5.90244e+08	5.80988e+08	5.73179e+08	6.16564e+08	8.3433e+08	8.20055e+08	8.08613e+08	8.7432e+08	7.00918e+08	6.66746e+08	6.89796e+08	7.46212e+08	9.76841e+08	1.10891e+09	9.53691e+08	8.67922e+08	29.1139	29.0944	29.1997	29.6111	29.5909	29.7036	29.3126	29.3616	29.475	30.0465	29.8289	29.693	3.60719e+08	4.20978e+08	4.61063e+08	4.68714e+08	6.50147e+08	8.02237e+08	5.12594e+08	6.88355e+08	5.56443e+08	1.52169e+09	8.32085e+08	6.44865e+08
P09601	4	4	170.99	HMOX1	P09601|HMOX1_HUMAN Heme oxygenase 1 OS=Homo sapiens GN=HMOX1 PE=1 SV=1	0.644229	0.000507371	1.13938	0.398699	1.32616e+07	1.29771e+07	1.40763e+07	1.27315e+07	8.54354e+06	9.02236e+06	8.45565e+06	8.15261e+06	9.62339e+06	9.95468e+06	1.02229e+07	8.69257e+06	1.09647e+07	1.33953e+07	9.24626e+06	1.02525e+07	23.6295	23.7468	23.6019	23.1051	23.0115	22.9588	23.2469	23.2853	23.0514	23.6752	23.1404	23.2895	8.05714e+06	1.03385e+07	9.52051e+06	5.15685e+06	6.79856e+06	7.48046e+06	7.65314e+06	1.02016e+07	6.48196e+06	1.83816e+07	8.06727e+06	7.61758e+06
P14598	13	13	402.15	NCF1	P14598|NCF1_HUMAN Neutrophil cytosol factor 1 OS=Homo sapiens GN=NCF1 PE=1 SV=3	1.76988	0.00051035	1.53869	0.017153	5.57045e+07	5.87541e+07	5.48699e+07	5.34894e+07	9.85903e+07	9.18127e+07	9.87705e+07	1.05188e+08	4.30772e+07	4.52307e+07	4.37054e+07	4.02956e+07	6.62826e+07	7.6655e+07	6.14465e+07	6.07463e+07	25.8082	25.7095	25.6727	26.4522	26.5576	26.6484	25.4308	25.3813	25.2641	26.1919	25.8728	25.8563	3.64788e+07	4.02998e+07	3.9999e+07	5.24768e+07	7.94141e+07	9.65154e+07	3.47733e+07	4.36141e+07	3.0048e+07	1.05189e+08	5.36115e+07	4.51344e+07
Q9Y320	2	2	61.63	TMX2	Q9Y320|TMX2_HUMAN Thioredoxin-related transmembrane protein 2 OS=Homo sapiens GN=TMX2 PE=1 SV=1	0.596088	0.000510644	0.602931	0.0018033	991897	974426	943432	1.05783e+06	591258	596245	566416	611113	839725	884616	763502	871058	506296	528796	457137	532956	19.8942	19.8476	20.0127	19.1855	19.1115	19.2211	19.7547	19.5423	19.7324	19.0124	18.8023	19.0237	604994	692914	791042	340792	455414	560729	680091	761908	649539	725636	398848	395986
P00558	41	38	1650.03	PGK1	P00558|PGK1_HUMAN Phosphoglycerate kinase 1 OS=Homo sapiens GN=PGK1 PE=1 SV=3	1.47121	0.000514346	1.45422	0.0095679	1.73015e+09	1.81605e+09	1.66513e+09	1.70927e+09	2.54542e+09	2.62744e+09	2.47891e+09	2.5299e+09	1.82528e+09	1.77841e+09	1.76298e+09	1.93444e+09	2.65436e+09	2.9563e+09	2.46722e+09	2.53957e+09	30.7582	30.633	30.6707	31.291	31.2071	31.2364	30.7279	30.7154	30.8493	31.4611	31.2002	31.2419	1.12753e+09	1.22297e+09	1.27818e+09	1.50175e+09	1.99311e+09	2.32132e+09	1.36724e+09	1.7593e+09	1.44249e+09	4.05675e+09	2.15262e+09	1.88689e+09
P62424	5	3	176.56	RPL7A	P62424|RL7A_HUMAN 60S ribosomal protein L7a OS=Homo sapiens GN=RPL7A PE=1 SV=2	0.568282	0.000517093	0.568127	0.0148953	2.88068e+07	2.78265e+07	2.75342e+07	3.10596e+07	1.63704e+07	1.63022e+07	1.75278e+07	1.5281e+07	3.42587e+07	4.14068e+07	2.92093e+07	3.21599e+07	1.94633e+07	2.1486e+07	1.64699e+07	2.0434e+07	24.73	24.7147	24.8885	23.9586	24.0631	23.8652	25.3034	24.7999	24.9388	24.3569	23.9733	24.2845	1.72767e+07	2.02228e+07	2.32262e+07	9.31776e+06	1.40929e+07	1.40212e+07	3.18335e+07	2.91484e+07	2.39813e+07	2.94839e+07	1.43698e+07	1.51824e+07
Q96TA1	22	22	659.24	FAM129B	Q96TA1|NIBL1_HUMAN Niban-like protein 1 OS=Homo sapiens GN=FAM129B PE=1 SV=3	1.20218	0.000519895	1.28176	0.0416161	4.78762e+07	4.7103e+07	4.75565e+07	4.8969e+07	5.7556e+07	5.73472e+07	5.63478e+07	5.89729e+07	3.60141e+07	3.64731e+07	3.4097e+07	3.74721e+07	4.61616e+07	5.20456e+07	4.28826e+07	4.35564e+07	25.4893	25.5031	25.5454	25.7732	25.7479	25.8135	25.1203	25.0231	25.1593	25.6333	25.3539	25.3764	2.92449e+07	3.49284e+07	3.66187e+07	3.27776e+07	4.53051e+07	5.41109e+07	2.80405e+07	3.40259e+07	2.79426e+07	7.14192e+07	3.74146e+07	3.23624e+07
Q9BTU6	7	7	214.01	PI4K2A	Q9BTU6|P4K2A_HUMAN Phosphatidylinositol 4-kinase type 2-alpha OS=Homo sapiens GN=PI4K2A PE=1 SV=1	0.665975	0.000539547	0.673692	0.00231378	4.38724e+06	4.16034e+06	4.60893e+06	4.39245e+06	2.92179e+06	2.9395e+06	2.79074e+06	3.03514e+06	3.83731e+06	3.85624e+06	3.80161e+06	3.85408e+06	2.58517e+06	2.67286e+06	2.47612e+06	2.60652e+06	21.9883	22.136	22.0666	21.4871	21.4122	21.5333	21.8788	21.8582	21.878	21.35	21.2396	21.3137	2.58304e+06	3.38508e+06	3.28465e+06	1.68011e+06	2.24383e+06	2.78491e+06	2.96467e+06	3.79368e+06	2.87395e+06	3.66781e+06	2.16039e+06	1.93664e+06
P43490	26	25	948.42	NAMPT	P43490|NAMPT_HUMAN Nicotinamide phosphoribosyltransferase OS=Homo sapiens GN=NAMPT PE=1 SV=1	1.40436	0.000546151	1.29227	0.118138	2.91755e+08	2.90302e+08	2.82236e+08	3.02727e+08	4.0973e+08	4.00606e+08	4.1584e+08	4.12745e+08	2.04924e+08	2.08181e+08	1.94769e+08	2.1182e+08	2.64817e+08	3.18031e+08	2.32695e+08	2.43724e+08	28.113	28.0723	28.1734	28.5776	28.6315	28.6207	27.6333	27.5372	27.6583	28.2446	27.7939	27.8607	1.8024e+08	2.07291e+08	2.26377e+08	2.28972e+08	3.34347e+08	3.78716e+08	1.60049e+08	1.94362e+08	1.57952e+08	4.36416e+08	2.03024e+08	1.81086e+08
O95989	1	1	28.29	NUDT3	O95989|NUDT3_HUMAN Diphosphoinositol polyphosphate phosphohydrolase 1 OS=Homo sapiens GN=NUDT3 PE=1 SV=1	3.99782	0.000560745	1.81692	0.16802	96193	91634.6	114050	82894.8	384562	361911	329893	461881	179251	154465	293343	89945.1	325685	378283	343229	255542	16.4836	16.7993	16.339	18.4653	18.3316	18.8172	17.2369	18.1622	16.4568	18.5291	18.3888	17.9632	56893.3	83765	61988.2	206856	265243	423801	118753	292731	67071.2	519095	299464	189867
O95400	1	1	29.13	CD2BP2	O95400|CD2B2_HUMAN CD2 antigen cytoplasmic tail-binding protein 2 OS=Homo sapiens GN=CD2BP2 PE=1 SV=1	0.432393	0.000595614	0.626938	0.154289	520941	518275	504202	540347	225251	233509	236188	206056	624801	557851	710094	606457	391712	597082	287860	290192	18.9834	18.9436	19.0435	17.8331	17.8496	17.6527	19.0895	19.4377	19.21	19.1876	18.135	18.1467	321782	370317	404069	133466	189902	189068	428875	708611	452229	819341	251155	215613
Q9H257	2	1	56.05	CARD9	Q9H257|CARD9_HUMAN Caspase recruitment domain-containing protein 9 OS=Homo sapiens GN=CARD9 PE=1 SV=2	0.47053	0.000598592	0.344973	0.122799	212987	200523	203961	234477	100217	107723	89463.5	103464	116208	147335	93616	107672	40088.5	12006.7	49041.8	59217.1	17.6134	17.6379	17.8391	16.717	16.449	16.6588	17.1687	16.5145	16.7163	13.5515	15.5817	15.8537	124499	149801	175341	61570.5	71931	94933.4	113271	93420.6	80290	16476.1	42788.5	43998.2
P11142	56	38	1979.26	HSPA8	P11142|HSP7C_HUMAN Heat shock cognate 71 kDa protein OS=Homo sapiens GN=HSPA8 PE=1 SV=1	0.808859	0.000605806	0.873116	0.218471	1.15928e+09	1.19371e+09	1.13905e+09	1.14508e+09	9.37694e+08	9.53402e+08	9.21363e+08	9.38318e+08	1.23644e+09	1.16271e+09	1.20128e+09	1.34532e+09	1.07955e+09	1.25733e+09	9.77912e+08	1.00342e+09	30.1528	30.0852	30.0928	29.8285	29.7792	29.8055	30.1148	30.1619	30.3253	30.2277	29.8651	29.9023	7.41142e+08	8.36588e+08	8.56284e+08	5.4493e+08	7.408e+08	8.60958e+08	8.93888e+08	1.19877e+09	1.00319e+09	1.72536e+09	8.53218e+08	7.45538e+08
Q92917	1	1	28.57	GPKOW	Q92917|GPKOW_HUMAN G patch domain and KOW motifs-containing protein OS=Homo sapiens GN=GPKOW PE=1 SV=2	0.557949	0.000611829	0.796859	0.166898	97332.7	100989	98008.6	93000.2	54306.7	56085.1	50163.5	56671.4	111309	115054	90458.1	128416	88697.9	88096.3	76918.8	101079	16.6238	16.5806	16.5049	15.7753	15.6144	15.7903	16.812	16.465	16.9705	16.4268	16.231	16.6251	62701.4	71983.5	69545	32056.2	40332.8	51999.1	88453.6	90269.2	95758.4	120889	67110.8	75101.3
P16615	22	18	740.5	ATP2A2	P16615|AT2A2_HUMAN Sarcoplasmic/endoplasmic reticulum calcium ATPase 2 OS=Homo sapiens GN=ATP2A2 PE=1 SV=1	0.793368	0.000625704	0.771666	0.00444036	7.16019e+07	7.25934e+07	6.95455e+07	7.26667e+07	5.68066e+07	5.87258e+07	5.53499e+07	5.63442e+07	5.73848e+07	6.07267e+07	5.41096e+07	5.73179e+07	4.42819e+07	4.26439e+07	4.33895e+07	4.68122e+07	26.1133	26.0515	26.1148	25.8075	25.7221	25.7478	25.8558	25.6894	25.7725	25.3458	25.3708	25.4804	4.50712e+07	5.10785e+07	5.43397e+07	3.35655e+07	4.45028e+07	5.16989e+07	4.66866e+07	5.39967e+07	4.27414e+07	5.85177e+07	3.78569e+07	3.47814e+07
P60174	23	21	1124.35	TPI1	P60174|TPIS_HUMAN Triosephosphate isomerase OS=Homo sapiens GN=TPI1 PE=1 SV=3	1.3755	0.00062852	1.48268	0.0171061	1.00679e+09	1.00314e+09	1.04634e+09	9.70877e+08	1.38484e+09	1.42194e+09	1.36064e+09	1.37193e+09	1.09159e+09	9.51549e+08	1.1826e+09	1.14062e+09	1.61848e+09	1.85671e+09	1.5431e+09	1.45562e+09	29.9019	29.9627	29.8547	30.4052	30.3416	30.3536	29.8257	30.1393	30.0872	30.7901	30.5232	30.439	6.22822e+08	7.68496e+08	7.26016e+08	8.12729e+08	1.09399e+09	1.25882e+09	7.31549e+08	1.18013e+09	8.50546e+08	2.54786e+09	1.34634e+09	1.08153e+09
P62633	3	3	111.22	CNBP	P62633|CNBP_HUMAN Cellular nucleic acid-binding protein OS=Homo sapiens GN=CNBP PE=1 SV=1	0.67676	0.000637774	0.867151	0.28688	6.04701e+06	5.95286e+06	6.36572e+06	5.82245e+06	4.09238e+06	3.86848e+06	4.27882e+06	4.12983e+06	7.05866e+06	6.40774e+06	7.59745e+06	7.17078e+06	6.12093e+06	7.41822e+06	5.23996e+06	5.70459e+06	22.5052	22.6019	22.4732	21.8833	22.0288	21.9777	22.6114	22.8571	22.7737	22.8226	22.3211	22.4437	3.69596e+06	4.67538e+06	4.35399e+06	2.21108e+06	3.44028e+06	3.78935e+06	4.92626e+06	7.58159e+06	5.34718e+06	1.01796e+07	4.57182e+06	4.2385e+06
P09104	16	9	691.5	ENO2	P09104|ENOG_HUMAN Gamma-enolase OS=Homo sapiens GN=ENO2 PE=1 SV=3	1.51258	0.000691783	1.33309	0.0099495	2.32759e+07	2.22983e+07	2.28783e+07	2.46512e+07	3.52067e+07	3.72614e+07	3.49242e+07	3.34345e+07	2.30869e+07	2.29949e+07	2.20739e+07	2.41919e+07	3.0777e+07	3.31143e+07	3.08954e+07	2.83212e+07	24.4104	24.4475	24.5552	25.1512	25.0577	24.9948	24.4548	24.3958	24.528	24.981	24.8809	24.7554	1.38444e+07	1.68032e+07	1.8434e+07	2.12973e+07	2.808e+07	3.06779e+07	1.76785e+07	2.20278e+07	1.80396e+07	4.54408e+07	2.69559e+07	2.10426e+07
Q08170	9	2	264.26	SRSF4	Q08170|SRSF4_HUMAN Serine/arginine-rich splicing factor 4 OS=Homo sapiens GN=SRSF4 PE=1 SV=2	0.788482	0.00072998	0.983078	0.824673	1.27214e+06	1.31808e+06	1.24293e+06	1.2554e+06	1.00306e+06	991985	978949	1.03823e+06	1.61233e+06	1.47948e+06	1.67457e+06	1.68294e+06	1.58505e+06	2.07907e+06	1.30904e+06	1.36702e+06	20.33	20.2453	20.2597	19.92	19.9009	19.9857	20.4967	20.6754	20.6826	20.9875	20.3201	20.3826	818360	912883	938779	566983	787101	952636	1.13743e+06	1.67107e+06	1.25495e+06	2.85299e+06	1.14213e+06	1.01569e+06
P50897	7	7	239.28	PPT1	P50897|PPT1_HUMAN Palmitoyl-protein thioesterase 1 OS=Homo sapiens GN=PPT1 PE=1 SV=1	0.626165	0.000734913	0.571315	0.112071	1.51586e+07	1.40594e+07	1.56648e+07	1.57516e+07	9.49179e+06	9.20864e+06	9.17865e+06	1.00881e+07	1.86187e+07	1.87547e+07	1.91789e+07	1.79226e+07	1.06372e+07	6.58053e+06	1.38359e+07	1.14951e+07	23.745	23.901	23.909	23.1346	23.1299	23.2662	24.1607	24.193	24.0953	22.6498	23.7219	23.4545	8.72907e+06	1.15052e+07	1.1779e+07	5.26333e+06	7.37988e+06	9.25638e+06	1.44186e+07	1.91389e+07	1.33647e+07	9.03008e+06	1.20716e+07	8.54085e+06
P20702	33	31	1066.96	ITGAX	P20702|ITAX_HUMAN Integrin alpha-X OS=Homo sapiens GN=ITGAX PE=1 SV=3	0.843841	0.000736401	0.874003	0.0470652	1.64322e+08	1.67634e+08	1.60174e+08	1.65157e+08	1.38661e+08	1.35495e+08	1.39619e+08	1.4087e+08	1.27333e+08	1.24033e+08	1.27258e+08	1.30709e+08	1.1129e+08	1.17158e+08	1.12913e+08	1.03799e+08	27.3207	27.2551	27.2993	27.0137	27.0569	27.0698	26.8861	26.9232	26.9618	26.8039	26.7506	26.6292	1.04079e+08	1.17642e+08	1.23503e+08	7.74443e+07	1.12257e+08	1.29256e+08	9.53565e+07	1.26992e+08	9.74684e+07	1.60769e+08	9.85151e+07	7.71221e+07
P62280	5	5	124.13	RPS11	P62280|RS11_HUMAN 40S ribosomal protein S11 OS=Homo sapiens GN=RPS11 PE=1 SV=3	0.603185	0.000740184	0.657425	0.0408755	3.25816e+07	3.12277e+07	3.14509e+07	3.50661e+07	1.96527e+07	2.02339e+07	1.86845e+07	2.00398e+07	3.91058e+07	4.63727e+07	3.36998e+07	3.72449e+07	2.57091e+07	2.97911e+07	2.08717e+07	2.64646e+07	24.8963	24.9066	25.0636	24.2703	24.1553	24.2564	25.4668	25.0062	25.1505	24.8284	24.315	24.6576	1.93884e+07	2.30994e+07	2.62222e+07	1.15649e+07	1.50228e+07	1.83876e+07	3.56513e+07	3.36294e+07	2.77732e+07	4.08806e+07	1.82103e+07	1.96632e+07
P10253	12	10	332.55	GAA	P10253|LYAG_HUMAN Lysosomal alpha-glucosidase OS=Homo sapiens GN=GAA PE=1 SV=4	1.2327	0.000796674	1.26512	0.0174914	2.18889e+07	2.19426e+07	2.24854e+07	2.12386e+07	2.69823e+07	2.75938e+07	2.68795e+07	2.64736e+07	1.80272e+07	1.87069e+07	1.88258e+07	1.65488e+07	2.28066e+07	2.36314e+07	2.39011e+07	2.08872e+07	24.3872	24.4225	24.3402	24.7178	24.68	24.6581	24.1571	24.1662	23.9802	24.4942	24.5106	24.3161	1.36236e+07	1.65147e+07	1.58821e+07	1.57716e+07	2.16119e+07	2.4291e+07	1.43818e+07	1.87865e+07	1.23403e+07	3.2428e+07	2.08535e+07	1.55192e+07
P62495	9	9	301.86	ETF1	P62495|ERF1_HUMAN Eukaryotic peptide chain release factor subunit 1 OS=Homo sapiens GN=ETF1 PE=1 SV=3	0.846908	0.000845068	0.828989	0.0570735	2.41037e+07	2.46406e+07	2.41464e+07	2.3524e+07	2.04136e+07	2.09235e+07	2.02187e+07	2.00987e+07	2.73991e+07	2.79079e+07	2.46948e+07	2.95946e+07	2.27135e+07	2.41764e+07	2.07867e+07	2.31775e+07	24.5545	24.5253	24.4876	24.3186	24.2692	24.2606	24.7342	24.5577	24.8188	24.5271	24.3092	24.4662	1.52986e+07	1.77346e+07	1.75911e+07	1.19591e+07	1.62563e+07	1.84416e+07	2.14555e+07	2.46432e+07	2.20684e+07	3.31759e+07	1.81362e+07	1.72209e+07
P18510	1	1	31.14	IL1RN	P18510|IL1RA_HUMAN Interleukin-1 receptor antagonist protein OS=Homo sapiens GN=IL1RN PE=1 SV=1	5.28331	0.000873969	3.62909	0.0106713	223527	202529	256022	212030	1.18096e+06	1.19513e+06	1.21493e+06	1.13284e+06	116872	94703.3	151681	104230	424138	516952	488660	266802	17.6278	17.9659	17.6939	20.1887	20.2124	20.1115	16.5311	17.2107	16.6694	18.9797	18.8985	18.0254	125745	188038	158555	683092	976835	1.03944e+06	72807.7	151365	77723.3	709383	426351	198234
Q03519	15	13	490.39	TAP2	Q03519|TAP2_HUMAN Antigen peptide transporter 2 OS=Homo sapiens GN=TAP2 PE=1 SV=1	0.796397	0.00087622	0.918758	0.0292158	4.7233e+07	4.56372e+07	4.86931e+07	4.73688e+07	3.76163e+07	3.65152e+07	3.76496e+07	3.86839e+07	2.80911e+07	2.84087e+07	2.83779e+07	2.74866e+07	2.58089e+07	2.66731e+07	2.49374e+07	2.58162e+07	25.4437	25.5372	25.4974	25.122	25.1661	25.2052	24.7598	24.7583	24.7122	24.6689	24.5718	24.6218	2.83349e+07	3.57632e+07	3.54221e+07	2.08708e+07	3.02713e+07	3.54946e+07	2.18406e+07	2.83186e+07	2.04965e+07	3.6602e+07	2.17576e+07	1.91814e+07
P21926	1	1	22.51	CD9	P21926|CD9_HUMAN CD9 antigen OS=Homo sapiens GN=CD9 PE=1 SV=4	1.53346	0.000895079	1.81787	0.0525758	2.93675e+06	3.09804e+06	2.86101e+06	2.8512e+06	4.50338e+06	4.56071e+06	4.56489e+06	4.38453e+06	3.26521e+06	2.70194e+06	3.26037e+06	3.83333e+06	5.93573e+06	7.95577e+06	5.30421e+06	4.54722e+06	21.5629	21.4481	21.4431	22.1208	22.1221	22.064	21.3656	21.6366	21.8702	22.9236	22.3387	22.1166	1.92349e+06	2.1013e+06	2.13211e+06	2.60674e+06	3.67029e+06	4.02304e+06	2.07725e+06	3.25356e+06	2.85848e+06	1.09172e+07	4.62787e+06	3.37857e+06
Q13576	35	30	1006.84	IQGAP2	Q13576|IQGA2_HUMAN Ras GTPase-activating-like protein IQGAP2 OS=Homo sapiens GN=IQGAP2 PE=1 SV=4	1.28153	0.00091765	1.26096	0.0111968	3.27597e+07	3.34388e+07	3.2681e+07	3.21592e+07	4.19824e+07	4.05948e+07	4.20622e+07	4.32902e+07	3.75508e+07	3.85283e+07	3.65026e+07	3.76216e+07	4.73501e+07	5.04219e+07	4.4749e+07	4.68793e+07	24.995	24.9619	24.9387	25.2748	25.326	25.3675	25.1994	25.1215	25.1651	25.5875	25.4154	25.4824	2.07612e+07	2.40029e+07	2.40485e+07	2.32025e+07	3.38191e+07	3.97211e+07	2.96205e+07	3.64264e+07	2.80541e+07	6.91911e+07	3.90431e+07	3.48313e+07
A6NCK2	1	1	17.49	TRIM43B	A6NCK2|TR43B_HUMAN Tripartite motif-containing protein 43B OS=Homo sapiens GN=TRIM43B PE=3 SV=3	1.40975	0.000953399	1.15742	0.116427	1.98781e+07	1.92701e+07	1.93184e+07	2.10459e+07	2.80233e+07	2.92783e+07	2.71877e+07	2.76038e+07	2.33252e+07	2.06097e+07	2.44538e+07	2.49121e+07	2.69971e+07	2.71003e+07	2.84573e+07	2.54336e+07	24.1999	24.2035	24.327	24.8033	24.6965	24.7184	24.2968	24.5436	24.5703	24.6918	24.7623	24.6002	1.19642e+07	1.41886e+07	1.5738e+07	1.67344e+07	2.18597e+07	2.5328e+07	1.58447e+07	2.44028e+07	1.85767e+07	3.71881e+07	2.48287e+07	1.88972e+07
Q96P11	1	1	14.9	NSUN5	Q96P11|NSUN5_HUMAN Probable 28S rRNA (cytosine-C(5))-methyltransferase OS=Homo sapiens GN=NSUN5 PE=1 SV=2	1.36215	0.000969132	1.21714	0.61191	3.36384e+06	3.3304e+06	3.23093e+06	3.5302e+06	4.58207e+06	4.74759e+06	4.3767e+06	4.62191e+06	3.38498e+06	3.43594e+06	3.44675e+06	3.27227e+06	4.12001e+06	2.42993e+06	5.31294e+06	4.61717e+06	21.6673	21.6235	21.7513	22.1788	22.0614	22.1401	21.7123	21.7168	21.6419	21.2125	22.3411	22.1386	2.06775e+06	2.37299e+06	2.63986e+06	2.71355e+06	3.51898e+06	4.24086e+06	2.64154e+06	3.43955e+06	2.4401e+06	3.33445e+06	4.63548e+06	3.43055e+06
P12814	51	29	1977.92	ACTN1	P12814|ACTN1_HUMAN Alpha-actinin-1 OS=Homo sapiens GN=ACTN1 PE=1 SV=2	1.28248	0.000973003	1.17485	0.0193285	1.87202e+08	1.82161e+08	1.89725e+08	1.8972e+08	2.40082e+08	2.40394e+08	2.42104e+08	2.37749e+08	1.63048e+08	1.54782e+08	1.67158e+08	1.67205e+08	1.91558e+08	2.01299e+08	1.93166e+08	1.80208e+08	27.4406	27.4993	27.4993	27.8408	27.8511	27.8249	27.2057	27.3166	27.317	27.5848	27.5253	27.4251	1.13099e+08	1.39346e+08	1.41871e+08	1.37401e+08	1.94658e+08	2.18147e+08	1.18996e+08	1.66809e+08	1.24683e+08	2.7623e+08	1.68535e+08	1.33894e+08
P11166	1	1	18.42	SLC2A1	P11166|GTR1_HUMAN Solute carrier family 2, facilitated glucose transporter member 1 OS=Homo sapiens GN=SLC2A1 PE=1 SV=2	2.38293	0.000985276	2.12746	0.110462	452999	403282	518046	437671	1.07946e+06	940655	1.14277e+06	1.15497e+06	326304	260006	347789	371117	694200	386488	975776	720336	18.6214	18.9827	18.7395	19.8433	20.1241	20.1394	17.9882	18.4079	18.5015	18.5601	19.8962	19.4583	250386	380485	327288	537644	918816	1.05975e+06	199892	347062	276739	530355	851354	535208
P09622	4	4	153.18	DLD	P09622|DLDH_HUMAN Dihydrolipoyl dehydrogenase, mitochondrial OS=Homo sapiens GN=DLD PE=1 SV=2	0.34474	0.00101294	0.342156	0.00504564	8.1636e+06	8.22464e+06	8.449e+06	7.81716e+06	2.81432e+06	2.96081e+06	2.49386e+06	2.98829e+06	8.44858e+06	6.33903e+06	8.68136e+06	1.03253e+07	2.89073e+06	2.32103e+06	3.04937e+06	3.3018e+06	22.9715	23.0104	22.8982	21.4976	21.2499	21.5109	22.5958	23.0495	23.2997	21.1463	21.5401	21.6548	5.10645e+06	6.20547e+06	5.84562e+06	1.69229e+06	2.00513e+06	2.74192e+06	4.87344e+06	8.66324e+06	7.6995e+06	3.18501e+06	2.66054e+06	2.45323e+06
P50579	2	2	52.89	METAP2	P50579|MAP2_HUMAN Methionine aminopeptidase 2 OS=Homo sapiens GN=METAP2 PE=1 SV=1	0.680718	0.00101766	0.710244	0.0325164	386712	372917	383140	404079	263242	246568	273576	269581	417397	410370	408591	433232	296454	275580	339989	273792	18.5085	18.5475	18.6243	17.9116	18.0616	18.0404	18.6466	18.6403	18.7248	18.0721	18.3751	18.0627	231534	281401	302168	140930	219963	247355	315492	407738	323056	378163	296637	203427
Q16555	23	23	940.26	DPYSL2	Q16555|DPYL2_HUMAN Dihydropyrimidinase-related protein 2 OS=Homo sapiens GN=DPYSL2 PE=1 SV=1	1.19863	0.00107649	1.15209	0.0549888	1.39988e+08	1.37872e+08	1.39604e+08	1.42487e+08	1.67794e+08	1.63168e+08	1.6859e+08	1.71623e+08	1.32469e+08	1.29399e+08	1.35211e+08	1.32797e+08	1.52615e+08	1.63526e+08	1.50928e+08	1.43392e+08	27.0388	27.0568	27.0863	27.2818	27.3289	27.3547	26.9472	27.0106	26.9846	27.2849	27.1693	27.0954	8.56007e+07	1.02533e+08	1.06551e+08	9.32609e+07	1.35551e+08	1.57473e+08	9.94814e+07	1.34928e+08	9.90255e+07	2.24398e+08	1.31683e+08	1.0654e+08
P13987	2	2	90.62	CD59	P13987|CD59_HUMAN CD59 glycoprotein OS=Homo sapiens GN=CD59 PE=1 SV=1	1.27196	0.00107768	1.26429	0.0839506	5.91978e+06	6.11995e+06	5.82329e+06	5.81609e+06	7.52969e+06	7.29539e+06	7.83365e+06	7.46004e+06	7.3255e+06	6.90059e+06	7.947e+06	7.12891e+06	9.26156e+06	1.06096e+07	9.13585e+06	8.03925e+06	22.5451	22.4734	22.4716	22.7986	22.9013	22.8308	22.7183	22.922	22.7652	23.3389	23.1231	22.9386	3.79971e+06	4.27698e+06	4.34924e+06	4.16978e+06	6.29846e+06	6.84499e+06	5.30516e+06	7.93041e+06	5.31595e+06	1.45589e+07	7.97094e+06	5.97315e+06
P52566	14	14	526.95	ARHGDIB	P52566|GDIR2_HUMAN Rho GDP-dissociation inhibitor 2 OS=Homo sapiens GN=ARHGDIB PE=1 SV=3	1.23274	0.00108883	1.19349	0.0437002	5.79244e+08	5.93696e+08	5.85308e+08	5.58728e+08	7.1406e+08	7.10676e+08	6.96054e+08	7.3545e+08	7.27305e+08	7.19637e+08	7.34807e+08	7.2747e+08	8.6803e+08	9.23222e+08	8.74253e+08	8.06614e+08	29.1451	29.1246	29.0576	29.4046	29.3746	29.4541	29.4227	29.4528	29.4383	29.7821	29.7035	29.5873	3.68609e+08	4.29886e+08	4.17813e+08	4.06197e+08	5.59646e+08	6.74815e+08	5.53256e+08	7.33273e+08	5.42467e+08	1.26688e+09	7.62777e+08	5.99313e+08
Q9P2R7	3	3	72.46	SUCLA2	Q9P2R7|SUCB1_HUMAN Succinate--CoA ligase [ADP-forming] subunit beta, mitochondrial OS=Homo sapiens GN=SUCLA2 PE=1 SV=3	0.583006	0.00108902	0.48045	0.0861605	2.49472e+06	2.70635e+06	2.48061e+06	2.29721e+06	1.45444e+06	1.34095e+06	1.51462e+06	1.50774e+06	2.98141e+06	2.75367e+06	3.13238e+06	3.05816e+06	1.43242e+06	819868	1.59658e+06	1.88081e+06	21.3679	21.2423	21.1315	20.3548	20.5305	20.524	21.3929	21.5788	21.5442	19.645	20.6066	20.8429	1.6803e+06	1.82191e+06	1.71784e+06	766440	1.2178e+06	1.38344e+06	2.11702e+06	3.12584e+06	2.28044e+06	1.12506e+06	1.393e+06	1.39744e+06
P55008	5	5	151.22	AIF1	P55008|AIF1_HUMAN Allograft inflammatory factor 1 OS=Homo sapiens GN=AIF1 PE=1 SV=1	1.39289	0.00109607	1.42967	0.00856895	6.07737e+07	6.40135e+07	6.01785e+07	5.81291e+07	8.46508e+07	8.58756e+07	8.01905e+07	8.78863e+07	5.00043e+07	4.67698e+07	5.54389e+07	4.7804e+07	7.14895e+07	6.45775e+07	7.30664e+07	7.68247e+07	25.9319	25.8427	25.7928	26.3557	26.2569	26.3891	25.4791	25.7244	25.5106	25.9445	26.1227	26.1951	3.97442e+07	4.41988e+07	4.34686e+07	4.90834e+07	6.44753e+07	8.06405e+07	3.59566e+07	5.53232e+07	3.5647e+07	8.86159e+07	6.37497e+07	5.70806e+07
O15118	3	2	64.39	NPC1	O15118|NPC1_HUMAN Niemann-Pick C1 protein OS=Homo sapiens GN=NPC1 PE=1 SV=2	1.3826	0.00112642	1.53219	0.0116746	4.62741e+06	4.61871e+06	4.77912e+06	4.4844e+06	6.39787e+06	6.74787e+06	6.26532e+06	6.18043e+06	3.41868e+06	3.10321e+06	3.2903e+06	3.86253e+06	5.23806e+06	5.68798e+06	5.4958e+06	4.5304e+06	22.1391	22.1883	22.0965	22.686	22.579	22.5593	21.5653	21.6498	21.8811	22.4395	22.3899	22.1112	2.86763e+06	3.51008e+06	3.35341e+06	3.85684e+06	5.03748e+06	5.67088e+06	2.38575e+06	3.28343e+06	2.88025e+06	7.80528e+06	4.79503e+06	3.36608e+06
P15880	12	12	451.44	RPS2	P15880|RS2_HUMAN 40S ribosomal protein S2 OS=Homo sapiens GN=RPS2 PE=1 SV=2	0.739206	0.00114482	0.751625	0.0267102	1.0994e+08	1.04897e+08	1.09846e+08	1.15076e+08	8.12681e+07	8.16161e+07	8.44152e+07	7.77731e+07	1.23021e+08	1.38009e+08	1.12854e+08	1.182e+08	9.24655e+07	1.02762e+08	8.50121e+07	8.96228e+07	26.6444	26.7109	26.778	26.2823	26.331	26.2128	27.0402	26.7499	26.8167	26.6147	26.3412	26.4174	6.51275e+07	8.06778e+07	8.60534e+07	4.66488e+07	6.7872e+07	7.13611e+07	1.06101e+08	1.12618e+08	8.81404e+07	1.41014e+08	7.41722e+07	6.65896e+07
O95249	1	1	15.68	GOSR1	O95249|GOSR1_HUMAN Golgi SNAP receptor complex member 1 OS=Homo sapiens GN=GOSR1 PE=1 SV=1	0.774134	0.00116034	0.697774	0.147781	787245	777631	762239	821865	609433	633029	606032	589237	764854	638197	695018	961346	533695	709905	476924	414257	19.5687	19.5399	19.6485	19.2719	19.209	19.1685	19.2836	19.4067	19.8747	19.4373	18.8634	18.6602	482809	559835	614586	361817	487266	540657	490645	693567	716866	974162	416111	307792
O14976	6	6	165.82	GAK	O14976|GAK_HUMAN Cyclin-G-associated kinase OS=Homo sapiens GN=GAK PE=1 SV=2	0.776614	0.00117266	0.812134	0.028483	2.31894e+06	2.21905e+06	2.39203e+06	2.34573e+06	1.80092e+06	1.83115e+06	1.84224e+06	1.72936e+06	2.25271e+06	2.16156e+06	2.38412e+06	2.21245e+06	1.8295e+06	2.00897e+06	1.74919e+06	1.73036e+06	21.0815	21.1898	21.1616	20.8043	20.813	20.7218	21.0436	21.185	21.0772	20.938	20.7383	20.7226	1.37775e+06	1.75685e+06	1.75413e+06	1.04662e+06	1.48121e+06	1.58678e+06	1.66181e+06	2.37914e+06	1.6498e+06	2.75679e+06	1.52615e+06	1.28565e+06
Q01650	2	2	62.06	SLC7A5	Q01650|LAT1_HUMAN Large neutral amino acids transporter small subunit 1 OS=Homo sapiens GN=SLC7A5 PE=1 SV=2	0.757019	0.00119679	0.531435	0.0709094	2.38347e+06	2.30911e+06	2.35829e+06	2.48301e+06	1.80433e+06	1.73228e+06	1.79247e+06	1.88824e+06	2.29404e+06	2.19797e+06	2.16531e+06	2.51885e+06	1.21913e+06	817722	1.21601e+06	1.62367e+06	21.1389	21.1693	21.2437	20.7242	20.7735	20.8486	21.0677	21.0461	21.2643	19.6413	20.2137	20.6308	1.43366e+06	1.73207e+06	1.85678e+06	990110	1.4412e+06	1.73256e+06	1.68979e+06	2.16079e+06	1.87828e+06	1.12211e+06	1.06095e+06	1.20638e+06
P49189	7	7	217.59	ALDH9A1	P49189|AL9A1_HUMAN 4-trimethylaminobutyraldehyde dehydrogenase OS=Homo sapiens GN=ALDH9A1 PE=1 SV=3	1.10488	0.00121954	1.05115	0.711116	3.12637e+07	3.14038e+07	3.08802e+07	3.15069e+07	3.45427e+07	3.43905e+07	3.45376e+07	3.47001e+07	3.28385e+07	3.4935e+07	3.33387e+07	3.02416e+07	3.45183e+07	4.10386e+07	3.26422e+07	2.9874e+07	24.9044	24.8802	24.9092	25.0355	25.0417	25.0484	25.0582	24.9907	24.85	25.2905	24.9602	24.8324	1.94977e+07	2.26803e+07	2.35607e+07	1.96563e+07	2.77692e+07	3.18393e+07	2.6858e+07	3.32691e+07	2.25509e+07	5.63148e+07	2.848e+07	2.21964e+07
P14174	5	5	181.86	MIF	P14174|MIF_HUMAN Macrophage migration inhibitory factor OS=Homo sapiens GN=MIF PE=1 SV=4	1.34441	0.00122304	1.37286	0.192924	1.25231e+08	1.1864e+08	1.27929e+08	1.29122e+08	1.68361e+08	1.75406e+08	1.63363e+08	1.66313e+08	1.5239e+08	1.47351e+08	1.56951e+08	1.52867e+08	2.0921e+08	2.73535e+08	1.90626e+08	1.63467e+08	26.822	26.9308	26.9442	27.3861	27.2835	27.3093	27.1347	27.2257	27.1877	28.0272	27.5062	27.2844	7.36605e+07	9.3959e+07	9.65569e+07	1.00256e+08	1.31348e+08	1.52602e+08	1.13283e+08	1.56623e+08	1.13991e+08	3.75356e+08	1.6632e+08	1.21456e+08
O00429	11	9	375.22	DNM1L	O00429|DNM1L_HUMAN Dynamin-1-like protein OS=Homo sapiens GN=DNM1L PE=1 SV=2	0.761199	0.00123221	0.765207	0.00307989	8.24322e+06	8.18664e+06	8.23321e+06	8.30982e+06	6.27474e+06	6.42375e+06	6.28087e+06	6.11959e+06	6.95035e+06	7.18841e+06	6.52504e+06	7.13761e+06	5.31846e+06	5.43249e+06	5.04442e+06	5.47847e+06	22.9648	22.973	22.9864	22.615	22.5825	22.545	22.7772	22.6376	22.767	22.3732	22.2663	22.3853	5.08285e+06	6.04697e+06	6.21404e+06	3.67158e+06	5.04998e+06	5.61506e+06	5.52644e+06	6.51142e+06	5.32245e+06	7.45469e+06	4.4012e+06	4.07049e+06
P06744	38	35	1445.72	GPI	P06744|G6PI_HUMAN Glucose-6-phosphate isomerase OS=Homo sapiens GN=GPI PE=1 SV=4	1.56387	0.00124578	1.55292	0.0134366	5.90452e+08	5.87009e+08	5.92143e+08	5.92203e+08	9.2339e+08	8.94177e+08	9.2486e+08	9.51132e+08	6.41136e+08	6.47397e+08	6.37054e+08	6.38958e+08	9.95634e+08	1.09322e+09	9.80735e+08	9.12941e+08	29.1288	29.1414	29.1415	29.736	29.7847	29.8251	29.2701	29.2468	29.2511	30.0259	29.8693	29.7659	3.64457e+08	4.34906e+08	4.42846e+08	5.11079e+08	7.43612e+08	8.72716e+08	4.97718e+08	6.35724e+08	4.76465e+08	1.50017e+09	8.55681e+08	6.78314e+08
P61289	3	3	82.13	PSME3	P61289|PSME3_HUMAN Proteasome activator complex subunit 3 OS=Homo sapiens GN=PSME3 PE=1 SV=1	0.65803	0.00130839	0.96762	0.733421	4.67392e+06	4.72871e+06	4.82319e+06	4.46984e+06	3.07557e+06	2.89982e+06	3.28114e+06	3.04576e+06	5.05149e+06	5.20532e+06	4.82495e+06	5.12419e+06	4.88792e+06	7.47042e+06	3.39955e+06	3.79379e+06	22.173	22.2016	22.0918	21.4675	21.6458	21.5384	22.3116	22.2021	22.2889	22.8328	21.6969	21.8552	2.93592e+06	3.54245e+06	3.34252e+06	1.65743e+06	2.63813e+06	2.79465e+06	4.00184e+06	4.81488e+06	3.82106e+06	1.02512e+07	2.96607e+06	2.81878e+06
Q5K4L6	9	9	242.31	SLC27A3	Q5K4L6|S27A3_HUMAN Long-chain fatty acid transport protein 3 OS=Homo sapiens GN=SLC27A3 PE=2 SV=3	0.630304	0.00133677	0.686556	0.00695294	1.54669e+07	1.43556e+07	1.5771e+07	1.62741e+07	9.74885e+06	8.93559e+06	1.01421e+07	1.01689e+07	7.36421e+06	8.19236e+06	6.86594e+06	7.03434e+06	5.05595e+06	4.94425e+06	5.49155e+06	4.73205e+06	23.7751	23.9108	23.9561	23.0911	23.2738	23.2777	22.9658	22.711	22.746	22.2373	22.3888	22.174	8.91301e+06	1.15832e+07	1.21697e+07	5.10726e+06	8.15449e+06	9.33053e+06	6.29828e+06	6.85161e+06	5.24543e+06	6.7847e+06	4.79132e+06	3.5159e+06
Q86U38	1	1	30.6	NOP9	Q86U38|NOP9_HUMAN Nucleolar protein 9 OS=Homo sapiens GN=NOP9 PE=1 SV=1	0.466928	0.00136454	0.6197	0.0258452	322355	334600	353152	279313	150516	163803	154112	133634	286306	257173	285301	316445	177424	196398	141906	193968	18.3521	18.4299	18.0915	17.3216	17.2336	17.0279	17.9724	18.1221	18.2716	17.5834	17.1146	17.5655	207744	259376	208869	93624.1	123910	122617	197714	284705	235970	269505	123812	144118
P31994	3	1	88.72	FCGR2B	P31994|FCG2B_HUMAN Low affinity immunoglobulin gamma Fc region receptor II-b OS=Homo sapiens GN=FCGR2B PE=1 SV=2	4.75482	0.00139925	7.05786	0.0113764	469688	492722	350350	565994	2.23329e+06	2.3672e+06	1.82221e+06	2.51044e+06	299619	196011	250511	452335	2.11467e+06	2.15166e+06	2.30757e+06	1.88478e+06	18.9104	18.4184	19.1104	21.1748	20.7973	21.2595	17.5806	17.9345	18.787	21.037	21.1379	20.846	305917	257318	423247	1.35301e+06	1.46511e+06	2.30346e+06	150693	249988	337302	2.95259e+06	2.01333e+06	1.40039e+06
Q6ZUJ8	2	2	44.38	PIK3AP1	Q6ZUJ8|BCAP_HUMAN Phosphoinositide 3-kinase adapter protein 1 OS=Homo sapiens GN=PIK3AP1 PE=1 SV=2	2.21978	0.00140253	4.04782	0.0063716	392178	443766	384064	348704	870547	896730	919121	795791	131526	182245	99180.9	113152	532393	464471	496401	636307	18.7594	18.551	18.4116	19.7743	19.8099	19.602	17.4755	16.5978	16.7879	18.8252	18.9211	19.2794	275522	282080	260759	512538	738997	730182	140110	98973.8	84376.2	637367	433105	472775
P11215	34	30	1167.58	ITGAM	P11215|ITAM_HUMAN Integrin alpha-M OS=Homo sapiens GN=ITGAM PE=1 SV=2	1.2688	0.00140808	1.26251	0.0136395	1.67233e+08	1.6976e+08	1.64771e+08	1.67168e+08	2.12184e+08	2.12092e+08	2.18705e+08	2.05756e+08	1.34256e+08	1.28085e+08	1.36886e+08	1.37796e+08	1.69499e+08	1.58976e+08	1.8262e+08	1.66901e+08	27.3389	27.2959	27.3167	27.6601	27.7044	27.6164	26.9325	27.0284	27.038	27.2442	27.4443	27.3144	1.05399e+08	1.21018e+08	1.25007e+08	1.21224e+08	1.75844e+08	1.88792e+08	9.84718e+07	1.366e+08	1.02753e+08	2.18153e+08	1.59334e+08	1.24007e+08
O95379	7	7	276.61	TNFAIP8	O95379|TFIP8_HUMAN Tumor necrosis factor alpha-induced protein 8 OS=Homo sapiens GN=TNFAIP8 PE=1 SV=1	1.49237	0.00143823	1.33733	0.0245469	3.68287e+07	3.76218e+07	3.41775e+07	3.86869e+07	5.4962e+07	5.31609e+07	5.36681e+07	5.80571e+07	3.50286e+07	3.63484e+07	3.32292e+07	3.55083e+07	4.68448e+07	5.25213e+07	4.4026e+07	4.39871e+07	25.1651	25.0265	25.2053	25.6639	25.6776	25.791	25.1154	24.9859	25.0817	25.6464	25.3919	25.3906	2.33583e+07	2.51021e+07	2.89299e+07	3.03849e+07	4.31505e+07	5.32705e+07	2.79446e+07	3.31598e+07	2.64782e+07	7.20719e+07	3.84123e+07	3.26823e+07
Q12913	5	5	152.01	PTPRJ	Q12913|PTPRJ_HUMAN Receptor-type tyrosine-protein phosphatase eta OS=Homo sapiens GN=PTPRJ PE=1 SV=3	1.99404	0.00144651	1.24146	0.260414	2.66282e+06	2.80183e+06	2.80957e+06	2.37707e+06	5.30977e+06	5.42054e+06	5.50578e+06	5.00298e+06	3.32795e+06	2.95404e+06	3.32573e+06	3.70407e+06	4.13153e+06	3.12698e+06	4.70699e+06	4.56061e+06	21.4179	21.4219	21.1808	22.37	22.3925	22.2544	21.4943	21.6652	21.8207	21.5763	22.1664	22.1208	1.73958e+06	2.06352e+06	1.77756e+06	3.09819e+06	4.42679e+06	4.59051e+06	2.27106e+06	3.31878e+06	2.76209e+06	4.29097e+06	4.1068e+06	3.38853e+06
P52209	30	30	1210.19	PGD	P52209|6PGD_HUMAN 6-phosphogluconate dehydrogenase, decarboxylating OS=Homo sapiens GN=PGD PE=1 SV=3	1.13101	0.00147231	1.14549	0.0449991	5.53981e+08	5.42579e+08	5.6229e+08	5.57076e+08	6.26559e+08	6.18625e+08	6.29049e+08	6.32003e+08	4.30845e+08	4.51833e+08	4.32724e+08	4.07979e+08	4.9353e+08	5.24524e+08	4.92534e+08	4.63531e+08	29.0153	29.0667	29.0533	29.2045	29.2286	29.2354	28.7512	28.6889	28.6039	28.9664	28.8756	28.7881	3.36872e+08	4.1298e+08	4.16578e+08	3.53584e+08	5.05772e+08	5.79897e+08	3.47369e+08	4.3182e+08	3.04226e+08	7.19774e+08	4.29731e+08	3.44403e+08
P02786	21	21	702.02	TFRC	P02786|TFR1_HUMAN Transferrin receptor protein 1 OS=Homo sapiens GN=TFRC PE=1 SV=2	0.734502	0.00147914	0.86451	0.191089	9.32646e+07	8.8219e+07	9.51009e+07	9.64738e+07	6.85031e+07	6.68931e+07	7.09565e+07	6.76596e+07	7.47361e+07	7.7347e+07	7.18015e+07	7.50596e+07	6.461e+07	7.52095e+07	6.01621e+07	5.84585e+07	26.3946	26.503	26.5236	25.9954	26.0804	26.0118	26.2048	26.0975	26.1615	26.1644	25.8424	25.8009	5.47727e+07	6.9848e+07	7.21425e+07	3.82337e+07	5.70509e+07	6.20814e+07	5.94643e+07	7.16516e+07	5.59712e+07	1.03206e+08	5.24908e+07	4.34346e+07
P30050	8	8	285.13	RPL12	P30050|RL12_HUMAN 60S ribosomal protein L12 OS=Homo sapiens GN=RPL12 PE=1 SV=1	0.717371	0.0015511	0.73452	0.117763	9.82379e+07	1.0255e+08	9.23501e+07	9.98139e+07	7.0473e+07	6.91354e+07	6.76847e+07	7.45989e+07	1.16434e+08	1.28988e+08	1.08776e+08	1.11537e+08	8.55228e+07	1.07529e+08	6.89034e+07	8.01363e+07	26.6117	26.4606	26.5727	26.0429	26.0123	26.1527	26.9427	26.6968	26.7329	26.6801	26.0381	26.256	6.36702e+07	6.78276e+07	7.46403e+07	3.95153e+07	5.44203e+07	6.84485e+07	9.91658e+07	1.08549e+08	8.3172e+07	1.47556e+08	6.01175e+07	5.95411e+07
P00338	27	22	1056.91	LDHA	P00338|LDHA_HUMAN L-lactate dehydrogenase A chain OS=Homo sapiens GN=LDHA PE=1 SV=2	1.4895	0.00155158	1.422	0.0190163	6.9326e+08	6.90221e+08	6.72449e+08	7.17109e+08	1.03261e+09	1.03449e+09	1.03817e+09	1.02516e+09	8.33527e+08	8.76288e+08	7.93898e+08	8.30394e+08	1.18527e+09	1.33687e+09	1.13908e+09	1.07987e+09	29.3625	29.3249	29.4176	29.9463	29.9514	29.9332	29.7068	29.5644	29.6292	30.3162	30.0852	30.0082	4.28539e+08	4.93888e+08	5.3625e+08	5.91277e+08	8.34716e+08	9.40642e+08	6.73689e+08	7.9224e+08	6.19216e+08	1.83451e+09	9.93833e+08	8.02339e+08
Q9NUQ8	3	2	63.76	ABCF3	Q9NUQ8|ABCF3_HUMAN ATP-binding cassette sub-family F member 3 OS=Homo sapiens GN=ABCF3 PE=1 SV=2	0.528628	0.00156796	0.683855	0.0899592	573429	634583	550914	534790	303131	313857	309496	286040	691788	699958	743252	632155	473083	569712	357334	492201	19.2754	19.0715	19.0286	18.2597	18.2396	18.1259	19.4169	19.5035	19.2699	19.1199	18.4469	18.9089	393995	404625	399913	179389	248843	262457	538127	741700	471392	781783	311771	365705
P46778	2	2	47.52	RPL21	P46778|RL21_HUMAN 60S ribosomal protein L21 OS=Homo sapiens GN=RPL21 PE=1 SV=2	0.424179	0.00163541	0.505216	0.0163627	3.55687e+06	3.29837e+06	3.33025e+06	4.04199e+06	1.50875e+06	1.49485e+06	1.29617e+06	1.73524e+06	3.8519e+06	4.24134e+06	3.01419e+06	4.30017e+06	1.94604e+06	2.32037e+06	1.51088e+06	2.00687e+06	21.6533	21.6672	21.9466	20.5116	20.3058	20.7267	22.0161	21.5233	22.036	21.1459	20.527	20.9365	2.04787e+06	2.44594e+06	3.02258e+06	854404	1.04215e+06	1.59217e+06	3.26073e+06	3.0079e+06	3.20659e+06	3.1841e+06	1.31823e+06	1.4911e+06
Q9P2W9	1	1	31.03	STX18	Q9P2W9|STX18_HUMAN Syntaxin-18 OS=Homo sapiens GN=STX18 PE=1 SV=1	0.701823	0.00166511	0.752722	0.176935	229464	232533	216410	239449	161043	166252	159532	157345	207118	162136	209737	249479	155902	173460	121453	172792	17.8271	17.7234	17.8694	17.343	17.2835	17.2636	17.3068	17.6782	17.9286	17.4042	16.89	17.3987	144373	158944	179059	95023.6	128268	144372	124650	209299	186034	238029	105967	128384
P39023	15	13	445.74	RPL3	P39023|RL3_HUMAN 60S ribosomal protein L3 OS=Homo sapiens GN=RPL3 PE=1 SV=2	0.693956	0.00167852	0.673515	0.0104531	6.48059e+07	6.29983e+07	6.19538e+07	6.94656e+07	4.49724e+07	4.55106e+07	4.22676e+07	4.71391e+07	7.84119e+07	8.43879e+07	7.06576e+07	8.01902e+07	5.28116e+07	5.64982e+07	4.60963e+07	5.58404e+07	25.9088	25.8847	26.0498	25.4397	25.333	25.4904	26.3305	26.0743	26.2569	25.7517	25.4581	25.7348	3.91139e+07	4.55027e+07	5.1946e+07	2.60122e+07	3.39842e+07	4.32527e+07	6.48773e+07	7.05101e+07	5.9797e+07	7.75292e+07	4.02185e+07	4.14893e+07
P60903	4	4	100.35	S100A10	P60903|S10AA_HUMAN Protein S100-A10 OS=Homo sapiens GN=S100A10 PE=1 SV=2	1.36955	0.00170378	1.46172	0.0129769	9.7466e+07	1.01079e+08	9.42376e+07	9.70815e+07	1.33485e+08	1.40074e+08	1.26307e+08	1.34074e+08	8.66066e+07	7.78424e+07	9.24101e+07	8.95672e+07	1.26595e+08	1.43378e+08	1.22017e+08	1.14389e+08	26.5909	26.4898	26.5327	27.0616	26.9124	26.9985	26.2141	26.4615	26.4165	27.0953	26.8625	26.7694	6.27571e+07	6.92138e+07	7.2597e+07	8.00612e+07	1.01554e+08	1.2302e+08	5.98451e+07	9.22171e+07	6.67893e+07	1.9675e+08	1.06459e+08	8.49905e+07
P23469	16	14	466.79	PTPRE	P23469|PTPRE_HUMAN Receptor-type tyrosine-protein phosphatase epsilon OS=Homo sapiens GN=PTPRE PE=1 SV=1	0.894083	0.00172742	0.977523	0.767779	4.00406e+07	3.92634e+07	4.0066e+07	4.07925e+07	3.57996e+07	3.5731e+07	3.63413e+07	3.53267e+07	2.85875e+07	2.91708e+07	2.79186e+07	2.86731e+07	2.79449e+07	3.33262e+07	2.52684e+07	2.52401e+07	25.2267	25.2559	25.2818	25.0907	25.1151	25.0743	24.798	24.7347	24.7732	24.9902	24.5908	24.5892	2.43775e+07	2.94269e+07	3.05044e+07	2.04225e+07	2.92193e+07	3.24141e+07	2.24264e+07	2.78603e+07	2.13812e+07	4.57317e+07	2.20464e+07	1.87534e+07
P22314	40	38	1609.12	UBA1	P22314|UBA1_HUMAN Ubiquitin-like modifier-activating enzyme 1 OS=Homo sapiens GN=UBA1 PE=1 SV=3	1.144	0.00173544	1.09083	0.223363	2.41697e+08	2.38631e+08	2.38255e+08	2.48205e+08	2.76501e+08	2.81637e+08	2.76193e+08	2.71673e+08	2.64798e+08	2.68779e+08	2.59748e+08	2.65868e+08	2.88849e+08	3.17731e+08	2.76338e+08	2.72479e+08	27.8302	27.8279	27.887	28.0693	28.0411	28.0173	28.0018	27.9525	27.9861	28.2432	28.0419	28.0216	1.48159e+08	1.74989e+08	1.85606e+08	1.60974e+08	2.22067e+08	2.49275e+08	2.06637e+08	2.59206e+08	1.98255e+08	4.36003e+08	2.41102e+08	2.02452e+08
P27635	10	10	248.54	RPL10	P27635|RL10_HUMAN 60S ribosomal protein L10 OS=Homo sapiens GN=RPL10 PE=1 SV=4	0.565943	0.00178203	0.565961	0.0251081	2.34433e+07	2.33398e+07	2.12135e+07	2.57767e+07	1.32676e+07	1.26828e+07	1.24585e+07	1.46614e+07	3.06464e+07	3.59126e+07	2.68997e+07	2.9127e+07	1.73447e+07	2.02169e+07	1.33014e+07	1.85158e+07	24.4763	24.3385	24.6196	23.5964	23.5706	23.8055	25.098	24.6811	24.7959	24.2691	23.6651	24.1423	1.4491e+07	1.55805e+07	1.92757e+07	7.24903e+06	1.0017e+07	1.34527e+07	2.76095e+07	2.68435e+07	2.17197e+07	2.77425e+07	1.16053e+07	1.37572e+07
Q14019	10	10	319.62	COTL1	Q14019|COTL1_HUMAN Coactosin-like protein OS=Homo sapiens GN=COTL1 PE=1 SV=3	1.3858	0.00182612	1.18036	0.0402418	2.16495e+08	2.17859e+08	2.12918e+08	2.18707e+08	3.00019e+08	3.12848e+08	2.96968e+08	2.90242e+08	2.6591e+08	2.45065e+08	2.77689e+08	2.74977e+08	3.13869e+08	3.0776e+08	3.22962e+08	3.10884e+08	27.6988	27.6657	27.7044	28.2209	28.1457	28.1127	27.8686	28.0489	28.0347	28.1972	28.2668	28.2118	1.35262e+08	1.5638e+08	1.63548e+08	1.78812e+08	2.3877e+08	2.66313e+08	1.88405e+08	2.7711e+08	2.05047e+08	4.22321e+08	2.81781e+08	2.30986e+08
Q08209	5	3	171.61	PPP3CA	Q08209|PP2BA_HUMAN Serine/threonine-protein phosphatase 2B catalytic subunit alpha isoform OS=Homo sapiens GN=PPP3CA PE=1 SV=1	1.20386	0.00183325	1.18107	0.123916	1.85872e+06	1.82072e+06	1.89791e+06	1.85752e+06	2.23764e+06	2.31143e+06	2.17254e+06	2.22897e+06	2.10116e+06	2.03017e+06	1.96008e+06	2.31323e+06	2.48162e+06	2.44282e+06	2.2167e+06	2.78535e+06	20.7961	20.856	20.8249	21.1404	21.0509	21.0879	20.9532	20.9025	21.1415	21.2201	21.08	21.4094	1.13043e+06	1.39394e+06	1.38905e+06	1.32113e+06	1.74678e+06	2.0452e+06	1.5608e+06	1.95599e+06	1.72496e+06	3.35214e+06	1.93405e+06	2.06951e+06
P11940	15	11	437.39	PABPC1	P11940|PABP1_HUMAN Polyadenylate-binding protein 1 OS=Homo sapiens GN=PABPC1 PE=1 SV=2	0.722727	0.00185222	0.768741	0.0987326	4.94146e+07	4.75578e+07	4.96781e+07	5.1008e+07	3.57133e+07	3.43332e+07	3.48426e+07	3.7964e+07	4.86935e+07	4.71598e+07	4.62966e+07	5.26239e+07	3.74327e+07	4.50794e+07	3.23822e+07	3.48365e+07	25.5032	25.5661	25.6042	25.0331	25.0543	25.1781	25.4911	25.4644	25.6492	25.426	24.9487	25.0541	2.95273e+07	3.64866e+07	3.81435e+07	1.96236e+07	2.80144e+07	3.4834e+07	3.62564e+07	4.62e+07	3.92411e+07	6.18598e+07	2.82532e+07	2.58834e+07
P53621	38	37	1247.52	COPA	P53621|COPA_HUMAN Coatomer subunit alpha OS=Homo sapiens GN=COPA PE=1 SV=2	0.847368	0.00189023	0.889308	0.140164	1.19293e+08	1.23212e+08	1.17489e+08	1.17179e+08	1.01085e+08	1.01143e+08	9.91178e+07	1.02995e+08	1.13858e+08	1.20503e+08	1.11322e+08	1.0975e+08	1.01255e+08	1.10967e+08	9.23613e+07	1.00436e+08	26.8766	26.808	26.8041	26.5918	26.5626	26.618	26.8445	26.7302	26.7096	26.7256	26.4608	26.5817	7.64986e+07	8.62913e+07	8.76258e+07	5.78098e+07	7.96933e+07	9.45033e+07	9.26425e+07	1.11089e+08	8.18391e+07	1.52274e+08	8.05843e+07	7.46237e+07
O43707	56	36	2165.26	ACTN4	O43707|ACTN4_HUMAN Alpha-actinin-4 OS=Homo sapiens GN=ACTN4 PE=1 SV=2	1.2798	0.00189151	1.34816	0.00922977	2.73099e+08	2.77277e+08	2.65753e+08	2.76266e+08	3.49512e+08	3.4847e+08	3.48227e+08	3.51839e+08	2.59679e+08	2.44491e+08	2.66252e+08	2.68294e+08	3.50089e+08	3.835e+08	3.31307e+08	3.35459e+08	28.0468	27.9855	28.0415	28.3765	28.3755	28.3903	27.8652	27.9882	27.9992	28.5147	28.3036	28.3216	1.72154e+08	1.95185e+08	2.0659e+08	1.99173e+08	2.79984e+08	3.22832e+08	1.87964e+08	2.65696e+08	2.00064e+08	5.26255e+08	2.89062e+08	2.49245e+08
O95373	14	13	471.09	IPO7	O95373|IPO7_HUMAN Importin-7 OS=Homo sapiens GN=IPO7 PE=1 SV=1	0.769808	0.00191766	0.877692	0.174557	1.79241e+07	1.7104e+07	1.84878e+07	1.81805e+07	1.37981e+07	1.43102e+07	1.39885e+07	1.30958e+07	1.53703e+07	1.62052e+07	1.34996e+07	1.64059e+07	1.34903e+07	1.39222e+07	1.2425e+07	1.41239e+07	24.0278	24.1401	24.1159	23.7705	23.7377	23.6426	23.95	23.6864	23.9677	23.7309	23.5667	23.7516	1.06194e+07	1.35785e+07	1.35953e+07	8.17917e+06	1.12471e+07	1.20161e+07	1.24586e+07	1.34714e+07	1.22337e+07	1.91046e+07	1.08407e+07	1.0494e+07
P80723	14	14	530.95	BASP1	P80723|BASP1_HUMAN Brain acid soluble protein 1 OS=Homo sapiens GN=BASP1 PE=1 SV=2	1.50559	0.00196066	1.47165	0.00120302	7.92061e+07	8.45408e+07	7.87058e+07	7.43717e+07	1.19252e+08	1.15143e+08	1.18938e+08	1.23675e+08	6.15927e+07	6.35138e+07	6.1224e+07	6.00403e+07	9.06428e+07	9.55122e+07	8.62008e+07	9.02154e+07	26.3331	26.23	26.1483	26.7789	26.8256	26.882	25.9206	25.8676	25.8394	26.5092	26.3612	26.4269	5.2489e+07	5.78063e+07	5.56147e+07	6.58116e+07	9.56295e+07	1.13479e+08	4.88294e+07	6.10962e+07	4.47714e+07	1.31066e+08	7.52094e+07	6.70299e+07
P62993	11	11	385.54	GRB2	P62993|GRB2_HUMAN Growth factor receptor-bound protein 2 OS=Homo sapiens GN=GRB2 PE=1 SV=1	1.35731	0.00196888	1.3896	0.0158781	7.71823e+07	7.434e+07	8.19936e+07	7.52132e+07	1.0476e+08	1.02203e+08	1.02711e+08	1.09366e+08	7.08511e+07	7.1039e+07	7.26781e+07	6.88363e+07	9.8455e+07	1.06249e+08	9.96581e+07	8.94581e+07	26.1476	26.289	26.1645	26.6069	26.614	26.7046	26.0821	26.115	26.0367	26.6629	26.5705	26.4147	4.61557e+07	6.02211e+07	5.6244e+07	5.84153e+07	8.25827e+07	1.0035e+08	5.46147e+07	7.25264e+07	5.13305e+07	1.45799e+08	8.69507e+07	6.64672e+07
P61586	10	10	375.52	RHOA	P61586|RHOA_HUMAN Transforming protein RhoA OS=Homo sapiens GN=RHOA PE=1 SV=1	1.15064	0.00197353	1.12409	0.149569	1.12636e+08	1.14508e+08	1.1063e+08	1.12772e+08	1.29604e+08	1.32135e+08	1.2606e+08	1.30616e+08	1.20094e+08	1.29898e+08	1.14126e+08	1.16258e+08	1.34996e+08	1.48741e+08	1.26571e+08	1.29677e+08	26.7709	26.7212	26.7488	26.9774	26.9095	26.9608	26.9528	26.7661	26.7928	27.1482	26.9154	26.9503	7.10946e+07	8.12535e+07	8.43299e+07	7.55238e+07	1.01356e+08	1.19847e+08	9.98656e+07	1.13888e+08	8.66926e+07	2.04108e+08	1.10432e+08	9.63498e+07
P02042	13	7	584.2	HBD	P02042|HBD_HUMAN Hemoglobin subunit delta OS=Homo sapiens GN=HBD PE=1 SV=2	1.48965	0.00198866	2.04271	0.00350867	3.48432e+07	3.20967e+07	3.63214e+07	3.61115e+07	5.19041e+07	4.91393e+07	5.2578e+07	5.39949e+07	2.37344e+07	2.40108e+07	2.69763e+07	2.0216e+07	4.84824e+07	5.62122e+07	4.61405e+07	4.30944e+07	24.9359	25.1143	25.106	25.5504	25.648	25.6863	24.5172	24.6852	24.269	25.7444	25.4595	25.361	1.9928e+07	2.66767e+07	2.7004e+07	2.80863e+07	4.22741e+07	4.95432e+07	1.84595e+07	2.692e+07	1.50749e+07	7.71368e+07	4.02571e+07	3.20191e+07
P30084	9	9	337.68	ECHS1	P30084|ECHM_HUMAN Enoyl-CoA hydratase, mitochondrial OS=Homo sapiens GN=ECHS1 PE=1 SV=4	0.82811	0.00199879	0.800783	0.0180251	2.66435e+07	2.60252e+07	2.71688e+07	2.67364e+07	2.20637e+07	2.12544e+07	2.2341e+07	2.25958e+07	2.85436e+07	2.7113e+07	2.76022e+07	3.09155e+07	2.28572e+07	2.47161e+07	2.2065e+07	2.17906e+07	24.6334	24.6954	24.6723	24.3413	24.4132	24.4295	24.6925	24.7183	24.8818	24.5589	24.3953	24.3772	1.61583e+07	1.99545e+07	1.99933e+07	1.21483e+07	1.79628e+07	2.07329e+07	2.08444e+07	2.75446e+07	2.30534e+07	3.39164e+07	1.92515e+07	1.61904e+07
P00488	3	3	92.26	F13A1	P00488|F13A_HUMAN Coagulation factor XIII A chain OS=Homo sapiens GN=F13A1 PE=1 SV=4	1.62436	0.00200236	1.04811	0.543823	3.39625e+06	3.52884e+06	3.16064e+06	3.49926e+06	5.51673e+06	5.68165e+06	4.99563e+06	5.87291e+06	2.54261e+06	2.29131e+06	2.4961e+06	2.84044e+06	2.66493e+06	2.79408e+06	2.73363e+06	2.46708e+06	21.7508	21.5918	21.7386	22.4379	22.2522	22.4856	21.1277	21.2512	21.4377	21.4139	21.3824	21.2344	2.19096e+06	2.32136e+06	2.61673e+06	3.24742e+06	4.01662e+06	5.38872e+06	1.76155e+06	2.49089e+06	2.11809e+06	3.83416e+06	2.38507e+06	1.83304e+06
O96008	5	5	153.95	TOMM40	O96008|TOM40_HUMAN Mitochondrial import receptor subunit TOM40 homolog OS=Homo sapiens GN=TOMM40 PE=1 SV=1	0.641125	0.00200315	0.676083	0.00461987	7.2709e+06	6.84519e+06	7.14559e+06	7.82194e+06	4.66156e+06	4.53834e+06	4.58973e+06	4.8566e+06	6.75853e+06	6.75332e+06	6.89593e+06	6.62633e+06	4.56932e+06	4.83172e+06	4.27197e+06	4.60428e+06	22.7067	22.7686	22.8991	22.1137	22.13	22.2115	22.6872	22.7173	22.6598	22.2041	22.0265	22.1345	4.24999e+06	5.24816e+06	5.8492e+06	2.59395e+06	3.69027e+06	4.4562e+06	5.19194e+06	6.88153e+06	4.94119e+06	6.63028e+06	3.72725e+06	3.42097e+06
P04632	11	10	548.84	CAPNS1	P04632|CPNS1_HUMAN Calpain small subunit 1 OS=Homo sapiens GN=CAPNS1 PE=1 SV=1	1.20832	0.00201672	1.25994	0.00768123	8.35096e+07	8.26768e+07	8.44987e+07	8.33533e+07	1.00906e+08	1.03809e+08	1.00025e+08	9.88851e+07	8.11376e+07	7.82225e+07	8.14703e+07	8.372e+07	1.02229e+08	1.09081e+08	9.97451e+07	9.78599e+07	26.301	26.3324	26.3127	26.6293	26.5758	26.5592	26.2211	26.2798	26.3191	26.7008	26.5717	26.5442	5.13317e+07	6.2061e+07	6.23311e+07	5.93332e+07	8.0423e+07	9.07325e+07	6.01374e+07	8.13002e+07	6.24292e+07	1.49685e+08	8.70266e+07	7.27098e+07
Q9HDC9	17	14	613.61	APMAP	Q9HDC9|APMAP_HUMAN Adipocyte plasma membrane-associated protein OS=Homo sapiens GN=APMAP PE=1 SV=2	1.26833	0.00207579	1.41856	0.0731228	7.43203e+07	7.61819e+07	7.25334e+07	7.42456e+07	9.42626e+07	9.82171e+07	9.38706e+07	9.07002e+07	6.61779e+07	6.82711e+07	6.66555e+07	6.3607e+07	9.38775e+07	1.08431e+08	9.64398e+07	7.67612e+07	26.1829	26.1121	26.1458	26.5495	26.4842	26.4346	26.0248	25.9902	25.9227	26.6922	26.5231	26.1939	4.72992e+07	5.3273e+07	5.55204e+07	5.61373e+07	7.54745e+07	8.32223e+07	5.24867e+07	6.65164e+07	4.74311e+07	1.48794e+08	8.41428e+07	5.70335e+07
P17213	9	8	306.06	BPI	P17213|BPI_HUMAN Bactericidal permeability-increasing protein OS=Homo sapiens GN=BPI PE=1 SV=4	1.55179	0.00207898	1.90515	0.00618986	3.45272e+07	3.35305e+07	3.60049e+07	3.40461e+07	5.35791e+07	5.37533e+07	5.32716e+07	5.37125e+07	2.27231e+07	2.07085e+07	2.44881e+07	2.29726e+07	4.32907e+07	3.89964e+07	5.0953e+07	3.99228e+07	24.999	25.1017	25.021	25.6798	25.6669	25.6788	24.3037	24.5456	24.4534	25.2168	25.6027	25.2507	2.08182e+07	2.64442e+07	2.54595e+07	3.07234e+07	4.28318e+07	4.92842e+07	1.59207e+07	2.4437e+07	1.71305e+07	5.35125e+07	4.44559e+07	2.96626e+07
Q04446	9	9	255.2	GBE1	Q04446|GLGB_HUMAN 1,4-alpha-glucan-branching enzyme OS=Homo sapiens GN=GBE1 PE=1 SV=3	1.6065	0.00208779	1.3858	0.0347224	8.59791e+06	8.66827e+06	8.6239e+06	8.50157e+06	1.38126e+07	1.371e+07	1.32396e+07	1.44881e+07	8.69809e+06	9.08612e+06	8.26575e+06	8.7424e+06	1.20538e+07	1.36987e+07	1.18018e+07	1.0661e+07	23.0473	23.0399	23.0193	23.7087	23.6584	23.7884	23.1152	22.9787	23.0596	23.7075	23.4925	23.3458	5.38188e+06	6.33392e+06	6.35742e+06	7.83612e+06	1.0645e+07	1.32936e+07	6.98539e+06	8.2485e+06	6.51912e+06	1.87979e+07	1.0297e+07	7.92111e+06
P68871	14	5	720.32	HBB	P68871|HBB_HUMAN Hemoglobin subunit beta OS=Homo sapiens GN=HBB PE=1 SV=2	1.35544	0.0020949	1.90868	0.00676541	4.07128e+08	4.31197e+08	3.92594e+08	3.97593e+08	5.51839e+08	5.86649e+08	5.33656e+08	5.35212e+08	2.55007e+08	2.50592e+08	2.83652e+08	2.30776e+08	4.86726e+08	5.59554e+08	4.92962e+08	4.07661e+08	28.6838	28.5485	28.5667	29.1279	28.9913	28.9955	27.9008	28.0795	27.7819	29.0597	28.8769	28.6028	2.67718e+08	2.88345e+08	2.97318e+08	3.35307e+08	4.29073e+08	4.91086e+08	1.92655e+08	2.8306e+08	1.72087e+08	7.67843e+08	4.30105e+08	3.02892e+08
P31153	12	12	368.34	MAT2A	P31153|METK2_HUMAN S-adenosylmethionine synthase isoform type-2 OS=Homo sapiens GN=MAT2A PE=1 SV=1	0.791527	0.00213456	0.678523	0.00774217	4.93922e+07	5.10796e+07	4.93245e+07	4.77725e+07	3.90953e+07	3.966e+07	3.84554e+07	3.91704e+07	5.58052e+07	5.52501e+07	5.63369e+07	5.58287e+07	3.78651e+07	3.7655e+07	3.55522e+07	4.03882e+07	25.6062	25.5558	25.5097	25.2412	25.1967	25.2233	25.7195	25.7476	25.7345	25.1663	25.0834	25.2674	3.17139e+07	3.62269e+07	3.5724e+07	2.26682e+07	3.09191e+07	3.5941e+07	4.24762e+07	5.62193e+07	4.16309e+07	5.16718e+07	3.10189e+07	3.00084e+07
P61619	5	5	202.92	SEC61A1	P61619|S61A1_HUMAN Protein transport protein Sec61 subunit alpha isoform 1 OS=Homo sapiens GN=SEC61A1 PE=1 SV=2	0.813405	0.0021667	0.882009	0.215615	2.71391e+07	2.80438e+07	2.73095e+07	2.6064e+07	2.20751e+07	2.15102e+07	2.17634e+07	2.29517e+07	2.38136e+07	2.36368e+07	2.29961e+07	2.48079e+07	2.10038e+07	2.41145e+07	2.01049e+07	1.87921e+07	24.7412	24.7029	24.6356	24.3585	24.3754	24.4521	24.4945	24.4549	24.5643	24.5234	24.261	24.1636	1.74116e+07	2.00578e+07	1.94905e+07	1.22944e+07	1.74984e+07	2.10595e+07	1.8172e+07	2.29481e+07	1.8499e+07	3.30909e+07	1.75413e+07	1.39625e+07
P17844	20	11	549.91	DDX5	P17844|DDX5_HUMAN Probable ATP-dependent RNA helicase DDX5 OS=Homo sapiens GN=DDX5 PE=1 SV=1	0.717217	0.00218225	0.585993	0.000520951	3.17977e+07	3.06733e+07	3.06875e+07	3.40323e+07	2.28059e+07	2.19386e+07	2.21975e+07	2.42815e+07	3.8828e+07	3.93216e+07	3.6257e+07	4.09054e+07	2.27529e+07	2.32445e+07	2.10916e+07	2.39226e+07	24.8705	24.8711	25.0204	24.387	24.4039	24.5334	25.2288	25.1118	25.2858	24.4704	24.3302	24.5119	1.90442e+07	2.25388e+07	2.54491e+07	1.25393e+07	1.78473e+07	2.22796e+07	3.02304e+07	3.61813e+07	3.05028e+07	3.18971e+07	1.84022e+07	1.77745e+07
P58546	4	4	154.98	MTPN	P58546|MTPN_HUMAN Myotrophin OS=Homo sapiens GN=MTPN PE=1 SV=2	1.35858	0.00218844	1.26924	0.206197	2.81245e+07	2.7377e+07	2.92904e+07	2.7706e+07	3.82093e+07	3.76276e+07	4.05272e+07	3.64732e+07	3.24686e+07	2.46948e+07	3.78697e+07	3.48413e+07	4.12105e+07	4.48555e+07	4.47903e+07	3.39856e+07	24.7065	24.8039	24.7237	25.1653	25.2724	25.1203	24.5577	25.1745	25.0543	25.4188	25.4167	25.0184	1.69976e+07	2.15126e+07	2.07184e+07	2.15066e+07	3.25849e+07	3.34661e+07	1.89853e+07	3.77907e+07	2.59808e+07	6.15526e+07	3.90791e+07	2.52512e+07
P80511	2	2	85.93	S100A12	P80511|S10AC_HUMAN Protein S100-A12 OS=Homo sapiens GN=S100A12 PE=1 SV=2	1.57249	0.00222239	1.81283	0.0364818	3.01571e+07	2.84779e+07	2.96998e+07	3.22936e+07	4.74218e+07	4.98814e+07	4.93995e+07	4.29844e+07	1.61553e+07	1.24524e+07	1.70174e+07	1.89961e+07	2.92868e+07	3.42838e+07	3.18741e+07	2.17025e+07	24.7633	24.824	24.9447	25.572	25.558	25.3573	23.5699	24.0205	24.1792	25.031	24.9259	24.3714	1.76812e+07	2.18134e+07	2.41489e+07	2.85104e+07	3.97185e+07	3.94405e+07	9.57338e+06	1.69819e+07	1.41652e+07	4.70456e+07	2.78098e+07	1.61249e+07
P13674	10	10	346.44	P4HA1	P13674|P4HA1_HUMAN Prolyl 4-hydroxylase subunit alpha-1 OS=Homo sapiens GN=P4HA1 PE=1 SV=2	2.58761	0.00227668	2.7925	0.000142183	1.43394e+07	1.39743e+07	1.45229e+07	1.4521e+07	3.71047e+07	3.89511e+07	3.92504e+07	3.31126e+07	9.57848e+06	1.03209e+07	8.77795e+06	9.63658e+06	2.67479e+07	2.82133e+07	2.80259e+07	2.40045e+07	23.7363	23.7918	23.7916	25.2152	25.2262	24.9809	23.2991	23.0655	23.2001	24.7499	24.7403	24.5168	8.67625e+06	1.06665e+07	1.08587e+07	2.2263e+07	3.15584e+07	3.03826e+07	7.93469e+06	8.75963e+06	7.1859e+06	3.87154e+07	2.44523e+07	1.78353e+07
P99999	5	5	179.51	CYCS	P99999|CYC_HUMAN Cytochrome c OS=Homo sapiens GN=CYCS PE=1 SV=2	0.842075	0.00227867	0.877369	0.102898	4.75692e+07	4.62118e+07	4.9085e+07	4.74108e+07	4.00568e+07	3.8689e+07	4.04806e+07	4.10008e+07	4.31899e+07	3.99243e+07	4.28548e+07	4.67906e+07	3.78935e+07	3.81028e+07	3.72971e+07	3.82805e+07	25.4618	25.5488	25.4987	25.2054	25.2707	25.2892	25.2508	25.353	25.4797	25.1834	25.1526	25.1901	2.86916e+07	3.6051e+07	3.54535e+07	2.21133e+07	3.25475e+07	3.76205e+07	3.06937e+07	4.27654e+07	3.48913e+07	5.22863e+07	3.25414e+07	2.84424e+07
Q12931	12	11	380.32	TRAP1	Q12931|TRAP1_HUMAN Heat shock protein 75 kDa, mitochondrial OS=Homo sapiens GN=TRAP1 PE=1 SV=3	0.728622	0.00228042	0.824674	0.123985	1.84166e+07	1.80125e+07	1.85138e+07	1.87234e+07	1.34187e+07	1.28814e+07	1.32946e+07	1.40802e+07	1.95777e+07	1.94081e+07	1.95758e+07	1.97493e+07	1.61453e+07	1.86822e+07	1.44721e+07	1.52815e+07	24.1025	24.1421	24.1583	23.6188	23.6643	23.7472	24.2102	24.2226	24.2353	24.1552	23.7868	23.8653	1.11835e+07	1.35977e+07	1.40013e+07	7.36254e+06	1.06892e+07	1.29194e+07	1.49209e+07	1.95349e+07	1.47269e+07	2.56365e+07	1.26267e+07	1.13541e+07
Q9UQ80	15	14	458.38	PA2G4	Q9UQ80|PA2G4_HUMAN Proliferation-associated protein 2G4 OS=Homo sapiens GN=PA2G4 PE=1 SV=3	0.859673	0.00228488	0.908918	0.175513	9.69172e+07	9.87407e+07	9.39295e+07	9.80815e+07	8.33171e+07	8.28641e+07	8.20817e+07	8.50055e+07	1.16865e+08	1.14847e+08	1.14089e+08	1.2166e+08	1.06221e+08	1.1651e+08	9.88329e+07	1.0332e+08	26.5571	26.4851	26.5475	26.3042	26.2906	26.3411	26.7751	26.7656	26.8583	26.7959	26.5585	26.6226	6.13053e+07	6.89876e+07	7.33448e+07	4.73621e+07	6.59958e+07	7.79971e+07	8.8294e+07	1.13851e+08	9.07207e+07	1.59879e+08	8.62307e+07	7.67669e+07
P32942	6	5	141.79	ICAM3	P32942|ICAM3_HUMAN Intercellular adhesion molecule 3 OS=Homo sapiens GN=ICAM3 PE=1 SV=2	1.53209	0.00236728	1.51549	0.0749228	6.66052e+06	6.85326e+06	6.27036e+06	6.85794e+06	1.02045e+07	9.33955e+06	1.04432e+07	1.08307e+07	8.01123e+06	7.20991e+06	8.4007e+06	8.42307e+06	1.21409e+07	1.53982e+07	1.09249e+07	1.00997e+07	22.7084	22.5801	22.7093	23.1549	23.3161	23.3686	22.7816	23.0021	23.0059	23.8763	23.3811	23.2678	4.255e+06	4.60534e+06	5.12833e+06	5.33815e+06	8.39665e+06	9.93777e+06	5.54297e+06	8.38316e+06	6.281e+06	2.113e+07	9.53188e+06	7.50408e+06
Q3LXA3	8	8	228.24	TKFC	Q3LXA3|TKFC_HUMAN Triokinase/FMN cyclase OS=Homo sapiens GN=TKFC PE=1 SV=2	1.35675	0.00239267	1.27298	0.0315677	6.34404e+06	5.99459e+06	6.56495e+06	6.47259e+06	8.60727e+06	8.06547e+06	9.01012e+06	8.74621e+06	7.64009e+06	7.3447e+06	8.16147e+06	7.41409e+06	9.72569e+06	1.08454e+07	9.29956e+06	9.03213e+06	22.5152	22.6464	22.6259	22.9433	23.1031	23.0602	22.8083	22.9604	22.8218	23.3706	23.1487	23.1066	3.72187e+06	4.8217e+06	4.84016e+06	4.60993e+06	7.24438e+06	8.02513e+06	5.64659e+06	8.14443e+06	5.52861e+06	1.48825e+07	8.11377e+06	6.71086e+06
O43759	1	1	17.75	SYNGR1	O43759|SNG1_HUMAN Synaptogyrin-1 OS=Homo sapiens GN=SYNGR1 PE=1 SV=2	0.796771	0.00245273	0.781143	0.0432073	3.50269e+06	3.67432e+06	3.38505e+06	3.4487e+06	2.79084e+06	2.76392e+06	2.71474e+06	2.89386e+06	4.84379e+06	4.76352e+06	4.59852e+06	5.16932e+06	3.78369e+06	3.30728e+06	3.95306e+06	4.09072e+06	21.809	21.6907	21.7176	21.3983	21.3724	21.4646	22.1836	22.1327	22.3015	21.6572	21.9145	21.9639	2.28128e+06	2.48619e+06	2.57892e+06	1.57976e+06	2.18273e+06	2.65527e+06	3.66219e+06	4.58892e+06	3.85471e+06	4.53839e+06	3.44901e+06	3.0394e+06
P08648	4	3	108.78	ITGA5	P08648|ITA5_HUMAN Integrin alpha-5 OS=Homo sapiens GN=ITGA5 PE=1 SV=2	1.52516	0.00248105	1.06482	0.906734	3.58299e+06	3.36345e+06	3.73594e+06	3.64957e+06	5.46463e+06	5.72483e+06	5.68863e+06	4.98043e+06	3.03857e+06	2.79267e+06	2.4866e+06	3.83646e+06	3.23554e+06	2.01281e+06	4.28921e+06	3.4046e+06	21.6815	21.833	21.7993	22.4488	22.4397	22.2478	21.4132	21.2457	21.8713	20.9408	22.0323	21.6991	2.08827e+06	2.7439e+06	2.72913e+06	3.27211e+06	4.57381e+06	4.56982e+06	2.147e+06	2.48141e+06	2.86081e+06	2.76206e+06	3.74229e+06	2.52961e+06
P60842	29	13	1036.64	EIF4A1	P60842|IF4A1_HUMAN Eukaryotic initiation factor 4A-I OS=Homo sapiens GN=EIF4A1 PE=1 SV=1	0.674976	0.00248311	0.720835	0.0373904	1.26142e+08	1.22232e+08	1.2257e+08	1.33624e+08	8.51427e+07	8.0512e+07	8.25313e+07	9.23848e+07	1.24917e+08	1.30901e+08	1.17813e+08	1.26038e+08	9.00449e+07	1.02803e+08	7.83738e+07	8.89577e+07	26.865	26.869	26.9936	26.2627	26.2984	26.4612	26.9639	26.8119	26.9093	26.6153	26.2239	26.4066	7.58904e+07	9.00227e+07	9.99231e+07	4.60178e+07	6.63573e+07	8.47681e+07	1.00637e+08	1.17567e+08	9.39851e+07	1.41071e+08	6.83803e+07	6.60955e+07
P26010	2	1	62.03	ITGB7	P26010|ITB7_HUMAN Integrin beta-7 OS=Homo sapiens GN=ITGB7 PE=1 SV=1	2.08522	0.00249432	1.40748	0.916729	117911	106344	129912	117475	245869	209442	273400	254766	77631.6	71382.5	72287.8	89224.5	109265	15194.1	118036	194563	16.6984	16.9872	16.842	17.6762	18.0607	17.9588	16.1233	16.1415	16.4452	13.8912	16.8489	17.5699	66026.3	95415.6	87847.3	119710	219821	233761	54878.8	72136.9	66533.8	20850	102985	144560
P15144	35	34	1241.21	ANPEP	P15144|AMPN_HUMAN Aminopeptidase N OS=Homo sapiens GN=ANPEP PE=1 SV=4	1.40996	0.00251897	1.65526	0.000274558	2.1012e+08	2.13403e+08	2.07576e+08	2.09381e+08	2.96261e+08	2.88335e+08	3.11029e+08	2.89418e+08	1.16273e+08	1.0935e+08	1.20459e+08	1.19009e+08	1.92461e+08	1.9457e+08	1.99154e+08	1.83659e+08	27.669	27.6291	27.6416	28.1032	28.2125	28.1086	26.7044	26.844	26.8265	27.5357	27.5693	27.4525	1.32496e+08	1.52457e+08	1.56574e+08	1.64802e+08	2.50076e+08	2.65557e+08	8.40683e+07	1.20208e+08	8.87437e+07	2.66997e+08	1.7376e+08	1.36459e+08
P46940	75	71	2712.69	IQGAP1	P46940|IQGA1_HUMAN Ras GTPase-activating-like protein IQGAP1 OS=Homo sapiens GN=IQGAP1 PE=1 SV=1	1.18871	0.00261197	1.16952	0.0251136	5.42626e+08	5.48896e+08	5.39553e+08	5.39427e+08	6.45024e+08	6.58789e+08	6.27814e+08	6.48468e+08	5.4352e+08	5.73314e+08	5.48277e+08	5.08969e+08	6.35658e+08	6.62503e+08	6.10531e+08	6.33941e+08	29.032	29.0072	29.0069	29.2952	29.2258	29.2725	29.0947	29.0303	28.923	29.3034	29.1855	29.2398	3.40794e+08	3.96281e+08	4.03381e+08	3.7654e+08	5.04779e+08	5.95004e+08	4.40763e+08	5.47132e+08	3.79533e+08	9.09115e+08	5.32682e+08	4.71017e+08
Q8IZQ5	1	1	29.07	SELH	Q8IZQ5|SELH_HUMAN Selenoprotein H OS=Homo sapiens GN=SELH PE=1 SV=2	0.415094	0.00261294	0.463731	0.0168482	221081	205559	253690	203993	91769.2	88774.4	97111.7	89421.5	349593	379163	325206	344409	162117	128221	158733	199397	17.6492	17.9527	17.6382	16.4379	16.5674	16.4483	18.5325	18.311	18.3938	16.9683	17.2762	17.6053	127626	186325	152544	50740.2	78080.4	82049.1	291500	324527	256822	175951	138493	148152
P31641	1	1	29.64	SLC6A6	P31641|SC6A6_HUMAN Sodium- and chloride-dependent taurine transporter OS=Homo sapiens GN=SLC6A6 PE=1 SV=2	0.679661	0.00264411	0.322378	0.0153592	194566	187722	203537	192438	132239	134114	140215	122387	178293	198811	171111	164956	57477.7	39230.7	65137	68065.5	17.5182	17.6349	17.554	17.0331	17.0973	16.9011	17.601	17.3846	17.3317	15.2597	15.9912	16.0546	116551	149490	143904	76654.6	112737	112297	152846	170754	123006	53834	56831.4	50572.5
Q8NHL6	7	2	176	LILRB1	Q8NHL6|LIRB1_HUMAN Leukocyte immunoglobulin-like receptor subfamily B member 1 OS=Homo sapiens GN=LILRB1 PE=1 SV=1	1.70238	0.00265014	1.69005	0.0534693	1.6899e+06	1.6934e+06	1.86189e+06	1.51441e+06	2.87686e+06	2.92971e+06	3.07306e+06	2.6278e+06	731810	582636	964758	648036	1.2368e+06	1.08637e+06	1.24365e+06	1.38038e+06	20.6915	20.8283	20.5303	21.4823	21.5512	21.3254	19.1522	19.8798	19.3057	20.0511	20.2461	20.3966	1.05138e+06	1.36748e+06	1.13247e+06	1.67451e+06	2.47082e+06	2.41115e+06	447930	962744	483234	1.49077e+06	1.08507e+06	1.02562e+06
P23368	9	6	318.8	ME2	P23368|MAOM_HUMAN NAD-dependent malic enzyme, mitochondrial OS=Homo sapiens GN=ME2 PE=1 SV=1	0.90124	0.00266957	0.910615	0.133996	2.2795e+07	2.32114e+07	2.28706e+07	2.23029e+07	2.05437e+07	2.04406e+07	2.02852e+07	2.09054e+07	2.179e+07	2.16946e+07	2.21905e+07	2.14849e+07	1.98423e+07	2.1324e+07	1.96224e+07	1.85805e+07	24.4683	24.447	24.4107	24.2849	24.2739	24.3174	24.3708	24.4034	24.3568	24.346	24.226	24.1473	1.44113e+07	1.67976e+07	1.6678e+07	1.16831e+07	1.63099e+07	1.91818e+07	1.66788e+07	2.21442e+07	1.60211e+07	2.92617e+07	1.71203e+07	1.38053e+07
Q99805	9	9	368.41	TM9SF2	Q99805|TM9S2_HUMAN Transmembrane 9 superfamily member 2 OS=Homo sapiens GN=TM9SF2 PE=1 SV=1	0.733335	0.00271449	0.533064	0.00274683	1.55674e+07	1.48368e+07	1.63888e+07	1.54765e+07	1.14161e+07	1.10983e+07	1.15972e+07	1.15527e+07	1.18194e+07	1.28303e+07	1.02546e+07	1.23734e+07	6.30051e+06	5.52953e+06	6.84783e+06	6.52418e+06	23.8227	23.9662	23.8836	23.4038	23.4673	23.4617	23.6131	23.2898	23.5607	22.3987	22.7072	22.6374	9.21173e+06	1.2037e+07	1.15732e+07	6.34339e+06	9.32449e+06	1.06002e+07	9.86392e+06	1.02332e+07	9.22671e+06	7.58785e+06	5.97466e+06	4.84746e+06
P26038	54	35	1847.43	MSN	P26038|MOES_HUMAN Moesin OS=Homo sapiens GN=MSN PE=1 SV=3	1.22781	0.00274039	1.2138	0.0494051	6.55165e+08	6.6354e+08	6.49916e+08	6.52039e+08	8.0442e+08	7.83476e+08	8.0032e+08	8.29465e+08	6.63942e+08	6.65736e+08	6.60494e+08	6.65597e+08	8.05895e+08	8.76733e+08	7.85106e+08	7.55847e+08	29.3056	29.2757	29.2804	29.5453	29.576	29.6276	29.3104	29.299	29.3101	29.7076	29.5483	29.4935	4.11974e+08	4.77338e+08	4.87591e+08	4.47806e+08	6.43479e+08	7.61079e+08	5.11817e+08	6.59115e+08	4.96329e+08	1.20309e+09	6.84997e+08	5.61593e+08
P14780	25	25	747.46	MMP9	P14780|MMP9_HUMAN Matrix metalloproteinase-9 OS=Homo sapiens GN=MMP9 PE=1 SV=3	0.791814	0.00274235	0.72001	1.52339e-05	2.33665e+08	2.26501e+08	2.42777e+08	2.31717e+08	1.85019e+08	1.86782e+08	1.92394e+08	1.75881e+08	1.97436e+08	2.0024e+08	1.98146e+08	1.93922e+08	1.42156e+08	1.41073e+08	1.44416e+08	1.40978e+08	27.7549	27.8551	27.7878	27.4768	27.5195	27.39	27.5772	27.562	27.5309	27.0719	27.1057	27.0709	1.40628e+08	1.7831e+08	1.73277e+08	1.06758e+08	1.5469e+08	1.61381e+08	1.53945e+08	1.97732e+08	1.44605e+08	1.93586e+08	1.26002e+08	1.04747e+08
Q9BXJ9	15	15	378.56	NAA15	Q9BXJ9|NAA15_HUMAN N-alpha-acetyltransferase 15, NatA auxiliary subunit OS=Homo sapiens GN=NAA15 PE=1 SV=1	0.80652	0.002779	0.840278	0.0561956	1.65001e+07	1.70701e+07	1.61177e+07	1.63126e+07	1.33077e+07	1.31586e+07	1.3296e+07	1.34685e+07	1.80086e+07	1.94379e+07	1.69529e+07	1.76351e+07	1.51323e+07	1.57297e+07	1.36602e+07	1.6007e+07	24.025	23.9421	23.9595	23.6495	23.6645	23.6831	24.2124	24.015	24.0719	23.907	23.7035	23.9322	1.05984e+07	1.18378e+07	1.21985e+07	7.52096e+06	1.06903e+07	1.23581e+07	1.49438e+07	1.69175e+07	1.31503e+07	2.15849e+07	1.19183e+07	1.18932e+07
P20290	5	5	179.45	BTF3	P20290|BTF3_HUMAN Transcription factor BTF3 OS=Homo sapiens GN=BTF3 PE=1 SV=1	0.459312	0.00283107	0.512741	0.0154546	1.36502e+07	1.2713e+07	1.21134e+07	1.61241e+07	6.26968e+06	7.17654e+06	6.0398e+06	5.59269e+06	1.63708e+07	1.54986e+07	1.53547e+07	1.82591e+07	8.39397e+06	1.01843e+07	6.77332e+06	8.22424e+06	23.5998	23.5301	23.9427	22.7749	22.5261	22.4151	23.8856	23.8722	24.1221	23.2799	22.6914	22.9715	7.89313e+06	8.89682e+06	1.20575e+07	4.10185e+06	4.85616e+06	5.13159e+06	1.19153e+07	1.53226e+07	1.36156e+07	1.39754e+07	5.90965e+06	6.1106e+06
O00560	5	5	178.34	SDCBP	O00560|SDCB1_HUMAN Syntenin-1 OS=Homo sapiens GN=SDCBP PE=1 SV=1	0.809477	0.00283902	0.983433	0.779481	1.29996e+07	1.24012e+07	1.31534e+07	1.34441e+07	1.05229e+07	1.08671e+07	1.05527e+07	1.01488e+07	1.11284e+07	1.02558e+07	1.15251e+07	1.16043e+07	1.0944e+07	1.17246e+07	1.08257e+07	1.02817e+07	23.564	23.6489	23.6805	23.3735	23.3311	23.2748	23.2899	23.4583	23.4682	23.483	23.368	23.2936	7.69959e+06	9.66069e+06	1.00534e+07	6.21124e+06	8.48467e+06	9.31207e+06	7.88461e+06	1.1501e+07	8.65318e+06	1.6089e+07	9.44532e+06	7.63926e+06
P00492	9	8	270.04	HPRT1	P00492|HPRT_HUMAN Hypoxanthine-guanine phosphoribosyltransferase OS=Homo sapiens GN=HPRT1 PE=1 SV=2	1.26295	0.00284208	1.21488	0.0480364	1.54274e+07	1.59952e+07	1.46709e+07	1.56161e+07	1.9484e+07	2.03815e+07	1.87218e+07	1.93487e+07	1.86328e+07	1.73251e+07	1.78808e+07	2.06924e+07	2.26366e+07	2.3044e+07	2.11401e+07	2.37257e+07	23.9311	23.8065	23.8965	24.2808	24.1582	24.2057	24.0464	24.0919	24.3026	24.4579	24.3335	24.4999	9.93095e+06	1.07752e+07	1.16776e+07	1.16493e+07	1.50528e+07	1.77534e+07	1.33195e+07	1.78435e+07	1.54301e+07	3.16219e+07	1.84445e+07	1.76282e+07
P37235	7	3	206.15	HPCAL1	P37235|HPCL1_HUMAN Hippocalcin-like protein 1 OS=Homo sapiens GN=HPCAL1 PE=1 SV=3	1.3291	0.00286582	1.1514	0.176013	4.28334e+06	4.46039e+06	4.37728e+06	4.01234e+06	5.69297e+06	5.44858e+06	5.97428e+06	5.65604e+06	5.26045e+06	4.87028e+06	4.87148e+06	6.03957e+06	6.05686e+06	5.96054e+06	6.03465e+06	6.17539e+06	22.0887	22.0616	21.936	22.3774	22.5103	22.4314	22.2156	22.2159	22.526	22.507	22.5248	22.5581	2.76933e+06	3.21494e+06	3.0004e+06	3.11421e+06	4.80348e+06	5.18973e+06	3.74427e+06	4.86131e+06	4.50365e+06	8.1793e+06	5.26517e+06	4.58831e+06
O15554	1	1	31.03	KCNN4	O15554|KCNN4_HUMAN Intermediate conductance calcium-activated potassium channel protein 4 OS=Homo sapiens GN=KCNN4 PE=1 SV=1	0.30218	0.00292719	0.111314	0.0415291	150916	124583	147890	180274	45603.6	46044.4	56012.9	34753.5	95132.1	93487.8	77016.7	114892	10589.5	23156.9	4015.06	4596.49	16.9267	17.1742	17.4598	15.4907	15.7735	15.0849	16.5125	16.2329	16.8099	14.4992	11.9712	12.1663	77350.1	108619	134808	26317.3	45035.8	31888.2	71873.3	76855.9	85673.7	31776.9	3503.1	3415.18
P34949	7	7	194.64	MPI	P34949|MPI_HUMAN Mannose-6-phosphate isomerase OS=Homo sapiens GN=MPI PE=1 SV=2	1.64554	0.00295237	1.69986	0.0419562	2.97424e+06	2.7718e+06	3.01196e+06	3.13895e+06	4.89422e+06	4.3836e+06	5.02537e+06	5.27368e+06	4.06736e+06	3.80243e+06	4.18461e+06	4.21505e+06	6.91393e+06	8.61124e+06	6.35224e+06	5.77832e+06	21.4024	21.5223	21.5819	22.0637	22.2608	22.3304	21.8585	21.9967	22.0071	23.0378	22.5988	22.4622	1.72093e+06	2.21217e+06	2.34729e+06	2.50551e+06	4.04053e+06	4.83889e+06	2.9233e+06	4.17587e+06	3.14312e+06	1.18167e+07	5.54226e+06	4.29329e+06
Q5VYY1	3	3	82.68	ANKRD22	Q5VYY1|ANR22_HUMAN Ankyrin repeat domain-containing protein 22 OS=Homo sapiens GN=ANKRD22 PE=2 SV=1	0.859928	0.00295409	1.18427	0.559958	1.35279e+06	1.308e+06	1.38097e+06	1.36941e+06	1.1633e+06	1.14836e+06	1.14083e+06	1.20072e+06	404102	441647	390274	380386	478567	661075	344636	429990	20.3189	20.3972	20.3851	20.1311	20.1217	20.1955	18.7525	18.5741	18.5371	19.3345	18.3947	18.7139	812099	1.01427e+06	1.02404e+06	656362	917261	1.10172e+06	339537	389459	283650	907155	300691	319482
Q6UW68	3	3	89.35	TMEM205	Q6UW68|TM205_HUMAN Transmembrane protein 205 OS=Homo sapiens GN=TMEM205 PE=1 SV=1	1.15485	0.00299277	1.16894	0.12068	1.92018e+07	1.87715e+07	1.96714e+07	1.91626e+07	2.21752e+07	2.21717e+07	2.15365e+07	2.28173e+07	1.61943e+07	1.64352e+07	1.76514e+07	1.44963e+07	1.89303e+07	1.7141e+07	2.0724e+07	1.89258e+07	24.162	24.2296	24.1918	24.4022	24.3603	24.4436	23.9703	24.0733	23.7892	24.0309	24.3048	24.1738	1.16547e+07	1.44479e+07	1.43297e+07	1.26725e+07	1.7316e+07	2.09361e+07	1.26354e+07	1.76146e+07	1.08097e+07	2.35216e+07	1.80815e+07	1.40618e+07
P62244	7	7	231.9	RPS15A	P62244|RS15A_HUMAN 40S ribosomal protein S15a OS=Homo sapiens GN=RPS15A PE=1 SV=2	0.845685	0.00301235	0.947414	0.661526	6.53895e+07	6.44072e+07	6.49238e+07	6.68374e+07	5.52989e+07	5.33182e+07	5.60007e+07	5.65778e+07	7.69169e+07	7.91589e+07	7.2401e+07	7.91908e+07	7.28721e+07	9.54009e+07	5.92638e+07	6.39518e+07	25.9407	25.9522	25.9942	25.6681	25.7389	25.7537	26.2382	26.1095	26.2388	26.5075	25.8206	25.9305	3.99887e+07	4.7684e+07	4.99807e+07	3.04748e+07	4.5026e+07	5.19133e+07	6.08573e+07	7.22498e+07	5.90518e+07	1.30913e+08	5.17071e+07	4.75161e+07
P01589	1	1	25.66	IL2RA	P01589|IL2RA_HUMAN Interleukin-2 receptor subunit alpha OS=Homo sapiens GN=IL2RA PE=1 SV=1	2.15962	0.0030218	0.667143	0.0324664	75984.2	88502.2	65286.2	74164.2	164097	144733	172324	175234	153540	157989	127082	175550	102433	112642	93422.6	101235	16.4334	15.9945	16.1784	17.143	17.3948	17.4189	17.2695	16.9554	17.4215	16.7814	16.5115	16.6274	54948.5	47950.1	55459.6	82724.3	138553	160786	121462	126817	130906	154572	81510.2	75217.6
P13667	34	31	1214.54	PDIA4	P13667|PDIA4_HUMAN Protein disulfide-isomerase A4 OS=Homo sapiens GN=PDIA4 PE=1 SV=2	0.895178	0.00303304	0.906624	0.100648	2.54277e+08	2.5472e+08	2.58691e+08	2.49419e+08	2.27623e+08	2.25396e+08	2.28265e+08	2.29207e+08	2.13076e+08	2.1153e+08	2.08381e+08	2.19316e+08	1.93179e+08	2.06609e+08	1.81929e+08	1.91e+08	27.9243	27.9467	27.894	27.7479	27.7661	27.7721	27.6563	27.6347	27.7084	27.6223	27.4388	27.509	1.58148e+08	1.89999e+08	1.86514e+08	1.28828e+08	1.83531e+08	2.1031e+08	1.62624e+08	2.07946e+08	1.63542e+08	2.83518e+08	1.58731e+08	1.41913e+08
Q9BSJ8	24	22	791.57	ESYT1	Q9BSJ8|ESYT1_HUMAN Extended synaptotagmin-1 OS=Homo sapiens GN=ESYT1 PE=1 SV=1	0.87542	0.00305533	0.912997	0.144652	7.80033e+07	7.61899e+07	7.76778e+07	8.01422e+07	6.82857e+07	6.87543e+07	6.90692e+07	6.70336e+07	9.90192e+07	9.61362e+07	9.51822e+07	1.05739e+08	9.04042e+07	9.65826e+07	8.4842e+07	8.97881e+07	26.1831	26.211	26.2561	26.0349	26.0415	25.9984	26.5186	26.5042	26.6559	26.5253	26.3383	26.42	4.73042e+07	5.70514e+07	5.99299e+07	3.92975e+07	5.55335e+07	6.1507e+07	7.39094e+07	9.49834e+07	7.88486e+07	1.32535e+08	7.40238e+07	6.67124e+07
P18206	32	30	1077.11	VCL	P18206|VINC_HUMAN Vinculin OS=Homo sapiens GN=VCL PE=1 SV=4	1.23503	0.00307633	0.987149	0.696933	9.30201e+07	9.27111e+07	9.14624e+07	9.48868e+07	1.14882e+08	1.17464e+08	1.10102e+08	1.17081e+08	8.24869e+07	8.05651e+07	8.07141e+07	8.61816e+07	8.14269e+07	7.83271e+07	8.4336e+07	8.16177e+07	26.4662	26.4467	26.4997	26.8076	26.7143	26.8029	26.2637	26.2663	26.3609	26.223	26.3296	26.2824	5.75617e+07	6.71755e+07	7.09558e+07	6.71382e+07	8.85251e+07	1.07428e+08	6.19383e+07	8.05456e+07	6.42647e+07	1.07484e+08	7.35823e+07	6.06418e+07
Q9Y696	7	7	193.81	CLIC4	Q9Y696|CLIC4_HUMAN Chloride intracellular channel protein 4 OS=Homo sapiens GN=CLIC4 PE=1 SV=4	1.65803	0.00311428	1.28806	0.0106336	9.74552e+06	9.59512e+06	1.01839e+07	9.45755e+06	1.61584e+07	1.46411e+07	1.68599e+07	1.69742e+07	8.17766e+06	8.55632e+06	8.42575e+06	7.55092e+06	1.05333e+07	1.02622e+07	1.09556e+07	1.0382e+07	23.1939	23.2798	23.173	23.8035	24.0071	24.0168	23.0286	23.0064	22.8482	23.2908	23.3852	23.3076	5.95734e+06	7.47966e+06	7.0723e+06	8.36832e+06	1.35558e+07	1.55747e+07	6.57809e+06	8.40816e+06	5.63064e+06	1.40823e+07	9.55864e+06	7.71383e+06
O14548	1	1	31.03	COX7A2L	O14548|COX7R_HUMAN Cytochrome c oxidase subunit 7A-related protein, mitochondrial OS=Homo sapiens GN=COX7A2L PE=1 SV=2	0.101585	0.0031209	0.526133	0.604662	118271	107832	97930.2	149049	12014.5	7338.62	16701.6	12003.3	50263.4	101869	34253.8	14667.2	26445.2	27267.4	28245.9	23822.5	16.7184	16.5795	17.1854	12.8413	14.0277	13.5511	16.6364	15.064	13.8403	14.7349	14.7858	14.54	66950.2	71925.9	111458	4194.49	13428.5	11013.6	78316.9	34182.3	10937.2	37417.5	24644.2	17700.1
P62263	3	3	93.09	RPS14	P62263|RS14_HUMAN 40S ribosomal protein S14 OS=Homo sapiens GN=RPS14 PE=1 SV=3	0.650529	0.0031729	0.683842	0.0286308	3.94824e+07	4.0302e+07	3.58202e+07	4.2325e+07	2.56845e+07	2.74701e+07	2.48164e+07	2.47669e+07	4.47177e+07	5.09246e+07	3.84207e+07	4.48078e+07	3.05799e+07	3.26501e+07	2.87631e+07	3.03264e+07	25.2643	25.0943	25.335	24.7114	24.5648	24.5619	25.6019	25.1954	25.4172	24.9606	24.7777	24.8541	2.50224e+07	2.63085e+07	3.16504e+07	1.57009e+07	1.9953e+07	2.2725e+07	3.91508e+07	3.83405e+07	3.34127e+07	4.48039e+07	2.50955e+07	2.25325e+07
Q9Y262	14	14	413.23	EIF3L	Q9Y262|EIF3L_HUMAN Eukaryotic translation initiation factor 3 subunit L OS=Homo sapiens GN=EIF3L PE=1 SV=1	0.867378	0.00324462	0.866525	0.115451	3.42747e+07	3.42812e+07	3.33219e+07	3.52212e+07	2.97292e+07	2.99256e+07	2.88324e+07	3.04295e+07	3.72128e+07	3.98556e+07	3.51066e+07	3.66764e+07	3.22458e+07	3.30694e+07	2.87346e+07	3.49335e+07	25.0309	24.99	25.0699	24.8349	24.7812	24.859	25.2483	25.0652	25.1283	24.979	24.7763	25.0581	2.12842e+07	2.44736e+07	2.63382e+07	1.71044e+07	2.3182e+07	2.79207e+07	3.06409e+07	3.50333e+07	2.73492e+07	4.53792e+07	2.50707e+07	2.59555e+07
P62241	8	7	218.45	RPS8	P62241|RS8_HUMAN 40S ribosomal protein S8 OS=Homo sapiens GN=RPS8 PE=1 SV=2	0.583166	0.00327662	0.601612	0.0202772	4.16524e+07	3.79893e+07	4.15629e+07	4.54052e+07	2.42903e+07	2.37686e+07	2.3659e+07	2.54433e+07	5.25769e+07	5.69919e+07	4.65644e+07	5.41744e+07	3.16309e+07	3.76242e+07	2.62515e+07	3.10171e+07	25.1791	25.3088	25.4364	24.5026	24.4959	24.6008	25.7643	25.4727	25.6911	25.1652	24.6459	24.8866	2.35865e+07	3.05263e+07	3.39537e+07	1.35853e+07	1.90225e+07	2.33456e+07	4.38153e+07	4.64672e+07	4.03973e+07	5.16295e+07	2.29042e+07	2.30456e+07
P06132	2	2	57.53	UROD	P06132|DCUP_HUMAN Uroporphyrinogen decarboxylase OS=Homo sapiens GN=UROD PE=1 SV=2	0.584609	0.00334155	0.62189	0.0120388	1.73566e+06	1.75837e+06	1.5402e+06	1.90839e+06	1.01468e+06	962300	1.1018e+06	979939	1.94929e+06	2.09734e+06	1.64281e+06	2.10774e+06	1.21225e+06	1.3171e+06	1.0728e+06	1.24684e+06	20.7458	20.5547	20.8639	19.8761	20.0714	19.9023	21.0001	20.6477	21.0073	20.3289	20.033	20.2498	1.09173e+06	1.13122e+06	1.42709e+06	550016	885878	899147	1.61243e+06	1.63938e+06	1.57172e+06	1.80738e+06	936011	926398
O15031	5	4	130.92	PLXNB2	O15031|PLXB2_HUMAN Plexin-B2 OS=Homo sapiens GN=PLXNB2 PE=1 SV=3	1.41029	0.00334916	1.42239	0.108312	1.53357e+06	1.56225e+06	1.4897e+06	1.54876e+06	2.16278e+06	2.16925e+06	2.28155e+06	2.03753e+06	1.48547e+06	1.27259e+06	1.30939e+06	1.87445e+06	2.11293e+06	2.61718e+06	1.76328e+06	1.95833e+06	20.5752	20.5066	20.5627	21.0488	21.1216	20.9584	20.2793	20.3205	20.838	21.3196	20.7498	20.9012	969958	1.09413e+06	1.15816e+06	1.23987e+06	1.83443e+06	1.86954e+06	978364	1.30665e+06	1.39776e+06	3.59141e+06	1.53845e+06	1.45503e+06
Q9Y2J2	17	16	516.2	EPB41L3	Q9Y2J2|E41L3_HUMAN Band 4.1-like protein 3 OS=Homo sapiens GN=EPB41L3 PE=1 SV=2	1.36645	0.00335518	1.22257	0.0033728	3.64273e+07	3.73976e+07	3.52322e+07	3.66521e+07	4.9776e+07	4.66265e+07	5.07497e+07	5.19519e+07	2.75628e+07	2.78159e+07	2.82476e+07	2.66251e+07	3.36976e+07	3.49424e+07	3.39505e+07	3.21999e+07	25.1564	25.0704	25.1274	25.4746	25.5969	25.6307	24.7294	24.7516	24.6663	25.0585	25.0169	24.9406	2.32191e+07	2.58767e+07	2.74082e+07	2.665e+07	4.08041e+07	4.76687e+07	2.13848e+07	2.81886e+07	1.9854e+07	4.79494e+07	2.96214e+07	2.39245e+07
P16190	17	6	705.21	HLA-A	P16190|1A33_HUMAN HLA class I histocompatibility antigen, A-33 alpha chain OS=Homo sapiens GN=HLA-A PE=1 SV=3	1.16572	0.00338666	1.10468	0.179058	5.14903e+07	5.26633e+07	5.11755e+07	5.0632e+07	6.00231e+07	5.79976e+07	6.048e+07	6.15916e+07	4.7593e+07	4.78835e+07	4.42014e+07	5.06939e+07	5.25749e+07	5.74819e+07	5.0343e+07	4.98999e+07	25.6503	25.609	25.5935	25.7895	25.85	25.8762	25.513	25.3976	25.5953	25.7766	25.5853	25.5725	3.26972e+07	3.75864e+07	3.78623e+07	3.31494e+07	4.86275e+07	5.65137e+07	3.68128e+07	4.41092e+07	3.78019e+07	7.88791e+07	4.39237e+07	3.70755e+07
P43003	1	1	31.03	SLC1A3	P43003|EAA1_HUMAN Excitatory amino acid transporter 1 OS=Homo sapiens GN=SLC1A3 PE=1 SV=1	0.120003	0.00343381	0.0929881	0.00495543	578034	636575	505466	592061	69366.1	47115.2	72899.1	88084	298282	223401	332258	339188	27736.7	16528.3	23516	43165.8	19.28	18.9473	19.1754	15.5239	16.1536	16.4266	17.7693	18.3419	18.3717	14.0126	14.5214	15.3976	395232	371245	442740	26929.3	58612.8	80821.9	171751	331564	252929	22680.8	20517.5	32072.1
P43353	5	4	108.65	ALDH3B1	P43353|AL3B1_HUMAN Aldehyde dehydrogenase family 3 member B1 OS=Homo sapiens GN=ALDH3B1 PE=1 SV=1	1.75244	0.00344766	1.37563	0.0872525	1.17708e+06	1.23211e+06	1.04041e+06	1.25872e+06	2.06276e+06	2.14903e+06	1.93342e+06	2.10584e+06	1.04991e+06	1.07551e+06	1.04817e+06	1.02605e+06	1.44429e+06	1.19183e+06	1.67925e+06	1.46179e+06	20.2327	19.9887	20.2635	21.0353	20.8827	21.006	20.0366	19.9994	19.9687	20.1847	20.6794	20.4793	764980	764142	941266	1.22831e+06	1.55452e+06	1.93223e+06	826849	1.04598e+06	765112	1.63548e+06	1.46513e+06	1.08611e+06
Q9UQ35	12	11	325.08	SRRM2	Q9UQ35|SRRM2_HUMAN Serine/arginine repetitive matrix protein 2 OS=Homo sapiens GN=SRRM2 PE=1 SV=2	0.805357	0.00345101	0.965259	0.747246	1.1847e+07	1.23894e+07	1.15425e+07	1.16091e+07	9.54107e+06	9.95511e+06	9.10281e+06	9.56528e+06	1.22444e+07	1.06074e+07	1.27558e+07	1.33701e+07	1.18191e+07	1.17188e+07	1.02393e+07	1.34991e+07	23.5626	23.4605	23.4688	23.247	23.1179	23.1894	23.3386	23.6046	23.6725	23.4823	23.2876	23.6864	7.69223e+06	8.47752e+06	8.68121e+06	5.68998e+06	7.3189e+06	8.77667e+06	8.15494e+06	1.27292e+07	9.96996e+06	1.6081e+07	8.9337e+06	1.00298e+07
Q14839	12	10	352.18	CHD4	Q14839|CHD4_HUMAN Chromodomain-helicase-DNA-binding protein 4 OS=Homo sapiens GN=CHD4 PE=1 SV=2	0.733295	0.00347859	0.806085	0.111109	1.03642e+07	1.11178e+07	1.00483e+07	9.92665e+06	7.60004e+06	8.06489e+06	7.14461e+06	7.59063e+06	1.21735e+07	1.08313e+07	1.16644e+07	1.40248e+07	9.81289e+06	1.12205e+07	8.82395e+06	9.39428e+06	23.4064	23.2604	23.2429	22.9432	22.7684	22.8558	23.3687	23.4756	23.7415	23.4196	23.073	23.1634	6.90271e+06	7.38008e+06	7.42309e+06	4.6096e+06	5.74445e+06	6.96481e+06	8.32711e+06	1.16401e+07	1.04582e+07	1.53972e+07	7.69881e+06	6.97993e+06
P00915	6	6	214.14	CA1	P00915|CAH1_HUMAN Carbonic anhydrase 1 OS=Homo sapiens GN=CA1 PE=1 SV=2	1.30517	0.00349016	1.74578	0.0200319	1.3206e+07	1.24279e+07	1.36524e+07	1.35378e+07	1.72361e+07	1.62175e+07	1.75159e+07	1.79749e+07	8.99195e+06	9.1231e+06	1.00176e+07	7.83517e+06	1.5698e+07	1.87764e+07	1.5577e+07	1.27407e+07	23.5671	23.7027	23.6905	23.9511	24.0622	24.0995	23.1211	23.256	22.9015	24.1624	23.8929	23.6029	7.71615e+06	1.00272e+07	1.01235e+07	9.26935e+06	1.40833e+07	1.64929e+07	7.01383e+06	9.99667e+06	5.84261e+06	2.57657e+07	1.35908e+07	9.46629e+06
P33993	14	14	438.29	MCM7	P33993|MCM7_HUMAN DNA replication licensing factor MCM7 OS=Homo sapiens GN=MCM7 PE=1 SV=4	0.732188	0.00354777	0.886102	0.392411	1.71608e+07	1.67922e+07	1.63109e+07	1.83795e+07	1.2565e+07	1.30613e+07	1.20842e+07	1.25494e+07	2.91261e+07	2.8225e+07	2.7499e+07	3.16542e+07	2.58087e+07	3.21001e+07	2.11363e+07	2.41895e+07	24.0013	23.9593	24.1316	23.6388	23.5266	23.5811	24.7505	24.7129	24.9159	24.9361	24.3332	24.5279	1.04258e+07	1.19797e+07	1.37441e+07	7.46535e+06	9.71605e+06	1.15147e+07	2.16993e+07	2.74416e+07	2.36042e+07	4.40491e+07	1.84412e+07	1.79728e+07
O14530	1	1	19.75	TXNDC9	O14530|TXND9_HUMAN Thioredoxin domain-containing protein 9 OS=Homo sapiens GN=TXNDC9 PE=1 SV=2	0.488339	0.0035772	0.283422	0.345806	203399	184639	189838	235720	99327.6	107698	82993.3	107292	252189	213619	242371	300577	71476	1	87650.4	126776	17.4943	17.5344	17.8467	16.7166	16.3407	16.7112	17.7047	17.8869	18.1974	0	16.4195	16.9519	114637	139429	176270	61556.2	66728.8	98446	164230	241865	224137	0	76474.1	94194.8
O00541	1	1	22.12	PES1	O00541|PESC_HUMAN Pescadillo homolog OS=Homo sapiens GN=PES1 PE=1 SV=1	0.335318	0.00358925	0.561009	0.00970734	117416	122050	129630	100569	39371.9	31778.4	37326.1	49011	125874	106025	125573	146024	70616.2	75590.4	59822.8	76435.4	16.8971	16.984	16.6178	14.9558	15.1879	15.5808	16.694	16.9382	17.1558	16.2059	15.8684	16.222	75777.6	95208.4	75204.9	18163.4	30011.2	44970.3	81511.7	125311	108888	103728	52194.8	56791.4
Q9Y4L1	19	17	781.58	HYOU1	Q9Y4L1|HYOU1_HUMAN Hypoxia up-regulated protein 1 OS=Homo sapiens GN=HYOU1 PE=1 SV=1	0.821534	0.00364667	0.82506	0.076018	1.12277e+08	1.14404e+08	1.08091e+08	1.14335e+08	9.22391e+07	8.80018e+07	9.3297e+07	9.54186e+07	9.27632e+07	8.87276e+07	9.28842e+07	9.66778e+07	7.65352e+07	8.58365e+07	6.90769e+07	7.46922e+07	26.7696	26.6877	26.7687	26.391	26.4753	26.5078	26.4029	26.4689	26.5267	26.3551	26.0417	26.1545	7.10304e+07	7.93887e+07	8.54991e+07	5.02987e+07	7.50132e+07	8.75518e+07	6.82136e+07	9.26903e+07	7.20917e+07	1.17788e+08	6.02689e+07	5.54962e+07
Q9H3M7	1	1	31.03	TXNIP	Q9H3M7|TXNIP_HUMAN Thioredoxin-interacting protein OS=Homo sapiens GN=TXNIP PE=1 SV=1	3.33532	0.00366317	2.64906	0.00519026	202837	264577	175136	168797	676524	865792	605624	558157	159664	163469	148213	167308	422958	474388	344319	450168	18.0133	17.4181	17.3649	19.7237	19.2081	19.0903	17.3187	17.1773	17.3522	18.8557	18.3934	18.7801	164268	128631	126225	494856	486937	512140	125675	147904	124760	650975	300414	334474
Q9Y224	10	10	255.47	C14orf166	Q9Y224|CN166_HUMAN UPF0568 protein C14orf166 OS=Homo sapiens GN=C14orf166 PE=1 SV=1	0.862676	0.00368066	0.9435	0.334361	1.87267e+07	1.87284e+07	1.874e+07	1.87118e+07	1.61551e+07	1.5875e+07	1.62232e+07	1.63672e+07	2.12651e+07	1.96821e+07	2.11384e+07	2.29747e+07	2.00636e+07	2.05007e+07	2.00181e+07	1.96719e+07	24.1587	24.1596	24.1574	23.9203	23.9516	23.9643	24.2304	24.3334	24.4535	24.2892	24.2548	24.2296	1.16279e+07	1.37638e+07	1.39926e+07	9.07356e+06	1.30439e+07	1.50178e+07	1.51316e+07	2.10943e+07	1.7132e+07	2.8132e+07	1.74656e+07	1.46162e+07
P18124	9	9	328.24	RPL7	P18124|RL7_HUMAN 60S ribosomal protein L7 OS=Homo sapiens GN=RPL7 PE=1 SV=1	0.691019	0.00368442	0.690983	0.023561	1.0407e+08	1.02961e+08	9.64748e+07	1.12775e+08	7.19145e+07	7.13038e+07	6.75646e+07	7.68751e+07	1.23397e+08	1.39803e+08	1.06343e+08	1.24045e+08	8.52651e+07	9.00437e+07	7.62466e+07	8.95049e+07	26.6175	26.5236	26.7489	26.0875	26.0098	26.196	27.0588	26.6641	26.8863	26.4241	26.1842	26.4155	6.39254e+07	7.0857e+07	8.43327e+07	4.07547e+07	5.43237e+07	7.05371e+07	1.0748e+08	1.0612e+08	9.24987e+07	1.23562e+08	6.65244e+07	6.6502e+07
P06702	15	14	652.96	S100A9	P06702|S10A9_HUMAN Protein S100-A9 OS=Homo sapiens GN=S100A9 PE=1 SV=1	1.49158	0.00368832	1.73344	0.00851247	9.77034e+08	1.03921e+09	9.79738e+08	9.12152e+08	1.45732e+09	1.58684e+09	1.44563e+09	1.3395e+09	6.92142e+08	6.24221e+08	7.86027e+08	6.66177e+08	1.19979e+09	1.38526e+09	1.18429e+09	1.02981e+09	29.9528	29.8678	29.7647	30.5635	30.4291	30.319	29.2175	29.55	29.3113	30.3675	30.1414	29.9397	6.45217e+08	7.19579e+08	6.82102e+08	9.06979e+08	1.16233e+09	1.22906e+09	4.79901e+08	7.84386e+08	4.96762e+08	1.90091e+09	1.03328e+09	7.65148e+08
P02745	1	1	20.52	C1QA	P02745|C1QA_HUMAN Complement C1q subcomponent subunit A OS=Homo sapiens GN=C1QA PE=1 SV=2	14.5156	0.00374656	5.03729	0.0680852	10251.9	12803.2	11245.6	6706.87	148813	160456	137485	148498	16402.3	13180.8	8368.28	27657.8	82623.2	25621.1	113475	108774	13.6442	13.4571	12.7114	17.2918	17.0689	17.1801	13.6861	13.0307	14.7554	14.645	16.792	16.731	7949.16	8259.48	5015.36	91710.6	110541	136255	10133.4	8350.81	20624.2	35158.4	99005.6	80818.8
Q9HC07	3	3	119.47	TMEM165	Q9HC07|TM165_HUMAN Transmembrane protein 165 OS=Homo sapiens GN=TMEM165 PE=1 SV=1	0.719912	0.00376793	0.438976	0.0231593	7.62215e+06	7.96066e+06	7.88722e+06	7.01857e+06	5.48728e+06	5.15572e+06	5.52179e+06	5.78433e+06	5.94782e+06	6.17144e+06	5.93077e+06	5.74125e+06	2.61095e+06	2.0694e+06	2.46028e+06	3.30317e+06	22.9245	22.9111	22.7427	22.2977	22.3967	22.4637	22.5572	22.4998	22.4529	20.9808	21.2304	21.6554	4.94255e+06	5.79286e+06	5.24845e+06	2.94682e+06	4.43967e+06	5.30744e+06	4.74459e+06	5.91838e+06	4.2812e+06	2.83972e+06	2.14657e+06	2.45425e+06
Q9UN86	5	5	114.39	G3BP2	Q9UN86|G3BP2_HUMAN Ras GTPase-activating protein-binding protein 2 OS=Homo sapiens GN=G3BP2 PE=1 SV=2	0.659425	0.00378767	0.612323	0.00320857	5.11342e+06	4.78104e+06	4.99817e+06	5.56104e+06	3.37192e+06	3.25105e+06	3.34563e+06	3.51907e+06	4.77671e+06	4.32562e+06	4.72257e+06	5.28193e+06	2.92489e+06	2.88429e+06	3.17267e+06	2.7177e+06	22.1889	22.253	22.4069	21.6325	21.6738	21.7468	22.0445	22.1711	22.3326	21.4598	21.5973	21.374	2.96842e+06	3.67096e+06	4.15851e+06	1.85818e+06	2.68998e+06	3.22894e+06	3.32553e+06	4.71271e+06	3.93868e+06	3.95795e+06	2.76813e+06	2.01925e+06
P05120	11	11	350.8	SERPINB2	P05120|PAI2_HUMAN Plasminogen activator inhibitor 2 OS=Homo sapiens GN=SERPINB2 PE=1 SV=2	1.50021	0.00395007	1.49345	0.0154916	6.44146e+07	6.41767e+07	6.51998e+07	6.38674e+07	9.66354e+07	9.36345e+07	1.02442e+08	9.38295e+07	4.56808e+07	4.56208e+07	4.56329e+07	4.57888e+07	6.82221e+07	7.49458e+07	6.64304e+07	6.32902e+07	25.9355	25.9584	25.9286	26.4805	26.6102	26.4835	25.4432	25.4436	25.4485	26.1593	25.9853	25.9155	3.98455e+07	4.78867e+07	4.77597e+07	5.35181e+07	8.23662e+07	8.60937e+07	3.50732e+07	4.55376e+07	3.41442e+07	1.02844e+08	5.79598e+07	4.70245e+07
P62258	20	15	638.92	YWHAE	P62258|1433E_HUMAN 14-3-3 protein epsilon OS=Homo sapiens GN=YWHAE PE=1 SV=1	1.18929	0.00400257	1.17922	0.000721357	2.66007e+08	2.76851e+08	2.64313e+08	2.56858e+08	3.1636e+08	3.26601e+08	3.1458e+08	3.079e+08	2.65132e+08	2.65959e+08	2.64802e+08	2.64635e+08	3.12649e+08	3.09611e+08	3.12206e+08	3.16131e+08	28.0445	27.9777	27.9364	28.283	28.2289	28.1979	27.9866	27.9803	27.9794	28.2059	28.2179	28.2359	1.71889e+08	1.94128e+08	1.92077e+08	1.86673e+08	2.52931e+08	2.82515e+08	2.04469e+08	2.64249e+08	1.97336e+08	4.24861e+08	2.72397e+08	2.34885e+08
P06733	44	37	1913.5	ENO1	P06733|ENOA_HUMAN Alpha-enolase OS=Homo sapiens GN=ENO1 PE=1 SV=2	1.235	0.00403794	1.21549	0.039467	2.7356e+09	2.8258e+09	2.59325e+09	2.78774e+09	3.37846e+09	3.48977e+09	3.24445e+09	3.40115e+09	3.0208e+09	3.0443e+09	2.93759e+09	3.0805e+09	3.67174e+09	4.00592e+09	3.53262e+09	3.47668e+09	31.396	31.2721	31.3765	31.7005	31.5953	31.6634	31.5035	31.452	31.5205	31.8995	31.7181	31.6951	1.75446e+09	1.90464e+09	2.08466e+09	1.99463e+09	2.60863e+09	3.12074e+09	2.34045e+09	2.93145e+09	2.2971e+09	5.49709e+09	3.08217e+09	2.58317e+09
P42331	13	13	389.41	ARHGAP25	P42331|RHG25_HUMAN Rho GTPase-activating protein 25 OS=Homo sapiens GN=ARHGAP25 PE=1 SV=2	1.73815	0.00404602	1.54661	0.0191291	3.68498e+07	3.95864e+07	3.7266e+07	3.3697e+07	6.40504e+07	6.33898e+07	6.5894e+07	6.28675e+07	4.00793e+07	4.61646e+07	3.84055e+07	3.56678e+07	6.19869e+07	6.8022e+07	6.5879e+07	5.20598e+07	25.2385	25.1514	25.0061	25.9177	25.9736	25.9058	25.4603	25.1948	25.0881	26.0195	25.9733	25.6337	2.45781e+07	2.73704e+07	2.51984e+07	3.62313e+07	5.29806e+07	5.76844e+07	3.54913e+07	3.83253e+07	2.65971e+07	9.33427e+07	5.74787e+07	3.86804e+07
Q04637	26	26	771.86	EIF4G1	Q04637|IF4G1_HUMAN Eukaryotic translation initiation factor 4 gamma 1 OS=Homo sapiens GN=EIF4G1 PE=1 SV=4	0.782801	0.00414172	0.782218	0.0195814	4.3342e+07	4.2214e+07	4.39992e+07	4.38128e+07	3.39282e+07	3.22907e+07	3.40915e+07	3.54023e+07	4.28014e+07	4.51791e+07	3.97865e+07	4.34385e+07	3.348e+07	3.68597e+07	3.13208e+07	3.22595e+07	25.3312	25.391	25.3848	24.9446	25.0229	25.0773	25.4292	25.2458	25.3725	25.1355	24.9006	24.9432	2.62095e+07	3.23157e+07	3.27629e+07	1.84562e+07	2.74105e+07	3.24835e+07	3.47337e+07	3.97035e+07	3.23916e+07	5.05804e+07	2.73271e+07	2.39688e+07
P22102	15	14	457.27	GART	P22102|PUR2_HUMAN Trifunctional purine biosynthetic protein adenosine-3 OS=Homo sapiens GN=GART PE=1 SV=1	0.785011	0.00415866	0.809185	0.169013	1.62873e+07	1.54595e+07	1.62091e+07	1.71933e+07	1.27857e+07	1.21832e+07	1.31636e+07	1.30103e+07	2.10208e+07	2.13132e+07	2.00831e+07	2.16661e+07	1.70097e+07	2.08291e+07	1.48693e+07	1.53307e+07	23.882	23.9503	24.0353	23.5384	23.6501	23.6331	24.3452	24.2595	24.3689	24.3121	23.8258	23.8699	9.59835e+06	1.1905e+07	1.2857e+07	6.96348e+06	1.05839e+07	1.19376e+07	1.63856e+07	2.00411e+07	1.61562e+07	2.85826e+07	1.29733e+07	1.13907e+07
P35269	1	1	31.03	GTF2F1	P35269|T2FA_HUMAN General transcription factor IIF subunit 1 OS=Homo sapiens GN=GTF2F1 PE=1 SV=2	0.261505	0.00419483	0.589995	0.10506	398500	308792	400729	485980	104210	108126	111102	93400.6	562079	608511	481337	596390	331624	332143	214673	448056	18.2363	18.6123	18.8905	16.7224	16.7615	16.5111	19.2149	18.8767	19.1859	18.3414	17.7118	18.7733	191720	294320	363413	61801.1	89329.2	85700.2	467822	480333	444722	455781	187300	332905
P36222	5	5	158.86	CHI3L1	P36222|CH3L1_HUMAN Chitinase-3-like protein 1 OS=Homo sapiens GN=CHI3L1 PE=1 SV=2	0.29318	0.00420572	0.377404	0.0900606	5.77655e+06	4.14281e+06	6.42401e+06	6.76283e+06	1.69357e+06	1.38576e+06	2.09023e+06	1.60472e+06	1.70104e+06	1.89888e+06	1.37857e+06	1.82568e+06	641980	281457	996363	648121	21.9822	22.615	22.6892	20.4022	20.9952	20.6139	20.8567	20.3947	20.8	18.1026	19.9263	19.3059	2.57215e+06	4.71818e+06	5.05721e+06	792049	1.6806e+06	1.47242e+06	1.45985e+06	1.37569e+06	1.36139e+06	386227	869316	481553
Q9BSU1	1	1	15.74	C16orf70	Q9BSU1|CP070_HUMAN UPF0183 protein C16orf70 OS=Homo sapiens GN=C16orf70 PE=1 SV=1	1.57926	0.00421528	1.38761	0.085195	2.7301e+06	2.48976e+06	2.66598e+06	3.03457e+06	4.31155e+06	4.56957e+06	3.89465e+06	4.47041e+06	2.64003e+06	2.26826e+06	2.43834e+06	3.21349e+06	3.66332e+06	3.21058e+06	3.37676e+06	4.40263e+06	21.2476	21.3462	21.5331	22.1236	21.8931	22.092	21.1132	21.2175	21.6157	21.6144	21.6872	22.0699	1.54582e+06	1.95806e+06	2.26923e+06	2.6118e+06	3.1314e+06	4.10185e+06	1.74383e+06	2.43325e+06	2.39627e+06	4.40569e+06	2.94618e+06	3.27115e+06
O43914	2	2	55.85	TYROBP	O43914|TYOBP_HUMAN TYRO protein tyrosine kinase-binding protein OS=Homo sapiens GN=TYROBP PE=1 SV=1	1.56797	0.00426318	0.970144	0.769259	1.0351e+07	1.00754e+07	1.01224e+07	1.08551e+07	1.623e+07	1.53861e+07	1.54425e+07	1.78614e+07	7.92397e+06	8.86038e+06	7.42263e+06	7.48889e+06	7.68739e+06	6.28071e+06	8.14441e+06	8.63705e+06	23.2643	23.2711	23.3719	23.8751	23.8804	24.0903	23.0789	22.8235	22.8363	22.5825	22.9574	23.0421	6.25551e+06	7.43453e+06	8.11742e+06	8.79414e+06	1.24161e+07	1.63888e+07	6.81185e+06	7.40713e+06	5.58439e+06	8.61865e+06	7.10591e+06	6.41732e+06
Q9Y490	123	106	5073.12	TLN1	Q9Y490|TLN1_HUMAN Talin-1 OS=Homo sapiens GN=TLN1 PE=1 SV=3	1.19036	0.00433062	1.17424	0.0665356	9.2533e+08	9.55287e+08	9.15546e+08	9.05156e+08	1.10147e+09	1.09442e+09	1.09541e+09	1.11459e+09	8.52448e+08	8.2323e+08	8.7349e+08	8.60623e+08	1.00098e+09	1.09768e+09	9.38795e+08	9.66465e+08	29.8314	29.7701	29.7536	30.0275	30.0288	30.0539	29.6167	29.7022	29.6808	30.0318	29.8062	29.8481	5.93111e+08	6.72433e+08	6.76871e+08	6.25532e+08	8.80738e+08	1.02269e+09	6.32898e+08	8.71667e+08	6.41758e+08	1.50628e+09	8.19089e+08	7.18082e+08
P17480	2	2	60.9	UBTF	P17480|UBF1_HUMAN Nucleolar transcription factor 1 OS=Homo sapiens GN=UBTF PE=1 SV=1	0.672319	0.00439496	0.587257	0.00210597	925306	899845	867008	1.00906e+06	622101	593474	644069	628758	1.73963e+06	1.71145e+06	1.67109e+06	1.83634e+06	1.02161e+06	1.00113e+06	944265	1.11943e+06	19.7793	19.7257	19.9446	19.1788	19.2969	19.2621	20.7068	20.6724	20.8084	19.9332	19.8488	20.0943	558688	636784	754572	339208	517849	576920	1.31576e+06	1.6676e+06	1.36934e+06	1.37379e+06	823861	831736
Q14694	1	1	18.04	USP10	Q14694|UBP10_HUMAN Ubiquitin carboxyl-terminal hydrolase 10 OS=Homo sapiens GN=USP10 PE=1 SV=2	0.177237	0.00444266	0.165068	0.0167609	350395	276920	359132	415133	62102.9	42827.4	87834.1	55647.1	363758	397714	219153	474407	60044.8	99406.9	52220.9	28506.6	18.0791	18.4542	18.6632	15.3862	16.4225	15.764	18.6014	17.7416	18.8558	16.6011	15.6723	14.799	171932	263769	310434	24478.6	70620.9	51059.3	305762	218696	353760	136410	45562.2	21180.3
P08758	23	22	955.62	ANXA5	P08758|ANXA5_HUMAN Annexin A5 OS=Homo sapiens GN=ANXA5 PE=1 SV=2	1.19237	0.00447181	1.22629	0.0323239	7.30802e+08	7.62278e+08	7.05603e+08	7.24526e+08	8.71387e+08	8.98597e+08	8.6404e+08	8.51522e+08	6.36803e+08	5.91333e+08	6.29061e+08	6.90014e+08	7.80904e+08	8.45512e+08	7.24506e+08	7.72695e+08	29.5057	29.3943	29.4325	29.7431	29.6865	29.6655	29.1394	29.2286	29.3621	29.6552	29.4324	29.5253	4.73277e+08	5.18238e+08	5.41796e+08	5.13606e+08	6.94711e+08	7.81318e+08	4.54616e+08	6.27748e+08	5.14537e+08	1.16025e+09	6.32124e+08	5.74111e+08
Q96RP9	4	4	102.72	GFM1	Q96RP9|EFGM_HUMAN Elongation factor G, mitochondrial OS=Homo sapiens GN=GFM1 PE=1 SV=2	0.579041	0.00450524	0.637217	0.035935	2.55334e+06	2.2617e+06	2.68504e+06	2.71329e+06	1.47849e+06	1.4714e+06	1.55197e+06	1.4121e+06	3.43337e+06	2.81968e+06	3.46512e+06	4.01531e+06	2.1878e+06	2.08031e+06	2.36715e+06	2.11596e+06	21.109	21.3565	21.3716	20.4888	20.5657	20.4294	21.4271	21.7245	21.9371	20.9884	21.1747	21.0129	1.40423e+06	1.97206e+06	2.02898e+06	841002	1.24782e+06	1.29568e+06	2.16777e+06	3.45789e+06	2.99417e+06	2.85469e+06	2.06531e+06	1.57215e+06
O60841	13	11	442.09	EIF5B	O60841|IF2P_HUMAN Eukaryotic translation initiation factor 5B OS=Homo sapiens GN=EIF5B PE=1 SV=4	0.830855	0.00453433	0.842734	0.0867545	1.31353e+07	1.27873e+07	1.29034e+07	1.37153e+07	1.09136e+07	1.09326e+07	1.04626e+07	1.13455e+07	1.61896e+07	1.54896e+07	1.57986e+07	1.72807e+07	1.36435e+07	1.53019e+07	1.31814e+07	1.24473e+07	23.6082	23.6213	23.7093	23.3821	23.3187	23.4356	23.8848	23.9133	24.0427	23.8672	23.652	23.5693	7.93929e+06	9.47708e+06	1.02562e+07	6.24868e+06	8.41219e+06	1.04101e+07	1.19084e+07	1.57656e+07	1.2886e+07	2.09979e+07	1.15007e+07	9.24834e+06
P04075	38	25	1523.78	ALDOA	P04075|ALDOA_HUMAN Fructose-bisphosphate aldolase A OS=Homo sapiens GN=ALDOA PE=1 SV=2	1.64627	0.00457166	1.69886	0.00016194	1.73933e+09	1.86248e+09	1.69678e+09	1.65874e+09	2.86341e+09	2.8857e+09	2.84775e+09	2.85678e+09	1.63382e+09	1.57218e+09	1.64992e+09	1.67936e+09	2.77563e+09	2.91554e+09	2.65894e+09	2.75242e+09	30.7946	30.6601	30.6274	31.4263	31.4072	31.4117	30.5501	30.6198	30.6453	31.4411	31.3082	31.3581	1.15636e+09	1.24622e+09	1.2404e+09	1.64936e+09	2.28966e+09	2.62125e+09	1.20869e+09	1.64648e+09	1.25228e+09	4.00082e+09	2.3199e+09	2.04505e+09
Q8NFW8	2	2	50.81	CMAS	Q8NFW8|NEUA_HUMAN N-acylneuraminate cytidylyltransferase OS=Homo sapiens GN=CMAS PE=1 SV=2	0.655893	0.00459673	0.560101	0.0609197	2.04958e+06	1.96013e+06	1.98842e+06	2.20019e+06	1.34431e+06	1.27242e+06	1.26664e+06	1.49386e+06	2.00942e+06	2.21007e+06	1.85939e+06	1.9588e+06	1.12548e+06	864604	987234	1.5246e+06	20.9025	20.9232	21.0692	20.2791	20.2726	20.5106	21.0757	20.8264	20.9015	19.7217	19.913	20.54	1.21699e+06	1.46042e+06	1.64529e+06	727271	1.01841e+06	1.3707e+06	1.6991e+06	1.85551e+06	1.46066e+06	1.18645e+06	861351	1.13277e+06
Q9P2J5	12	12	380.61	LARS	Q9P2J5|SYLC_HUMAN Leucine--tRNA ligase, cytoplasmic OS=Homo sapiens GN=LARS PE=1 SV=2	0.750569	0.00461192	0.774904	0.165531	1.11905e+07	1.15099e+07	1.05196e+07	1.15419e+07	8.39922e+06	8.35372e+06	8.61325e+06	8.23069e+06	1.398e+07	1.36239e+07	1.26089e+07	1.5707e+07	1.08331e+07	1.37774e+07	9.00947e+06	9.71252e+06	23.4564	23.3266	23.4604	22.994	23.0381	22.9726	23.6996	23.5879	23.9049	23.7158	23.103	23.2114	7.14617e+06	7.72627e+06	8.63095e+06	4.77469e+06	6.92529e+06	7.5521e+06	1.0474e+07	1.25826e+07	1.17125e+07	1.89059e+07	7.86067e+06	7.21639e+06
P00367	19	18	604.21	GLUD1	P00367|DHE3_HUMAN Glutamate dehydrogenase 1, mitochondrial OS=Homo sapiens GN=GLUD1 PE=1 SV=2	1.07355	0.00462496	1.08381	0.240203	1.42646e+08	1.43671e+08	1.40179e+08	1.44088e+08	1.53138e+08	1.55533e+08	1.53027e+08	1.50854e+08	1.48284e+08	1.49835e+08	1.46067e+08	1.4895e+08	1.60712e+08	1.74766e+08	1.59116e+08	1.48255e+08	27.0982	27.0627	27.1024	27.2126	27.1892	27.1686	27.1588	27.1221	27.1503	27.3808	27.2455	27.1435	8.92011e+07	1.02956e+08	1.07748e+08	8.8897e+07	1.23038e+08	1.38417e+08	1.15193e+08	1.45762e+08	1.1107e+08	2.39821e+08	1.38827e+08	1.10154e+08
Q2LD37	2	1	32.34	KIAA1109	Q2LD37|K1109_HUMAN Uncharacterized protein KIAA1109 OS=Homo sapiens GN=KIAA1109 PE=1 SV=2	0.595299	0.00466098	1.28401	0.594137	314183	282224	304747	355576	187033	201893	168386	190818	246201	205293	269852	263457	316125	505591	222281	220504	18.1065	18.2173	18.4398	17.6232	17.3614	17.5418	17.6473	18.0418	18.0072	18.9476	17.762	17.7504	175225	223825	265898	115395	135387	175086	157829	269289	196457	693793	193938	163834
Q16822	11	11	307.4	PCK2	Q16822|PCKGM_HUMAN Phosphoenolpyruvate carboxykinase [GTP], mitochondrial OS=Homo sapiens GN=PCK2 PE=1 SV=3	0.716197	0.00471963	0.726901	0.0179078	3.29038e+07	3.47141e+07	3.23536e+07	3.16436e+07	2.35656e+07	2.56294e+07	2.25323e+07	2.2535e+07	2.82004e+07	3.08032e+07	2.49819e+07	2.88161e+07	2.04989e+07	1.93518e+07	2.01302e+07	2.20148e+07	25.049	24.9474	24.9154	24.6113	24.4255	24.4257	24.8766	24.5744	24.7804	24.206	24.2629	24.392	2.1553e+07	2.37625e+07	2.36629e+07	1.46488e+07	1.81166e+07	2.06771e+07	2.36814e+07	2.49298e+07	2.14879e+07	2.65553e+07	1.75634e+07	1.63569e+07
P62701	13	13	339.4	RPS4X	P62701|RS4X_HUMAN 40S ribosomal protein S4, X isoform OS=Homo sapiens GN=RPS4X PE=1 SV=2	0.729047	0.00474522	0.685288	0.0108977	1.04067e+08	1.10158e+08	9.65771e+07	1.05466e+08	7.58696e+07	7.79827e+07	7.25644e+07	7.70618e+07	1.14844e+08	1.28126e+08	1.0319e+08	1.13218e+08	7.87014e+07	8.07248e+07	7.25152e+07	8.28643e+07	26.715	26.5252	26.6522	26.2167	26.1128	26.1995	26.933	26.6207	26.7545	26.2665	26.1118	26.3042	6.83938e+07	7.09321e+07	7.88668e+07	4.45721e+07	5.83437e+07	7.07084e+07	9.85028e+07	1.02975e+08	8.44252e+07	1.10774e+08	6.32688e+07	6.1568e+07
Q9UKJ1	3	3	79.75	PILRA	Q9UKJ1|PILRA_HUMAN Paired immunoglobulin-like type 2 receptor alpha OS=Homo sapiens GN=PILRA PE=1 SV=3	1.48166	0.00480582	0.967695	0.792842	1.54194e+06	1.48945e+06	1.56792e+06	1.56845e+06	2.28463e+06	2.23283e+06	2.46963e+06	2.15143e+06	805023	874924	862266	677879	779017	661523	892490	783038	20.5064	20.5804	20.5809	21.0904	21.2359	21.0369	19.7388	19.7178	19.3707	19.3354	19.7675	19.5787	924760	1.15158e+06	1.17288e+06	1.2762e+06	1.98565e+06	1.97405e+06	672640	860466	505488	907769	778688	581796
Q92930	12	7	441.97	RAB8B	Q92930|RAB8B_HUMAN Ras-related protein Rab-8B OS=Homo sapiens GN=RAB8B PE=1 SV=2	1.2954	0.00480902	1.241	0.00612474	1.22e+07	1.21806e+07	1.22349e+07	1.21845e+07	1.58039e+07	1.59945e+07	1.61795e+07	1.52376e+07	1.45341e+07	1.36719e+07	1.48121e+07	1.51183e+07	1.80368e+07	1.89436e+07	1.74981e+07	1.76686e+07	23.5381	23.5445	23.5385	23.9311	23.9477	23.8611	23.7047	23.8203	23.8498	24.1752	24.0607	24.0747	7.56261e+06	8.98604e+06	9.11152e+06	9.14186e+06	1.30087e+07	1.39814e+07	1.05109e+07	1.47811e+07	1.12735e+07	2.59952e+07	1.52669e+07	1.31277e+07
O15269	3	3	91	SPTLC1	O15269|SPTC1_HUMAN Serine palmitoyltransferase 1 OS=Homo sapiens GN=SPTLC1 PE=1 SV=1	0.752901	0.0048192	0.713799	0.112977	2.72153e+07	2.82804e+07	2.78699e+07	2.54955e+07	2.04904e+07	2.09069e+07	1.98549e+07	2.07094e+07	2.46427e+07	2.42914e+07	2.45285e+07	2.51083e+07	1.75899e+07	1.33302e+07	1.98814e+07	1.95582e+07	24.7533	24.7322	24.6037	24.3175	24.243	24.3038	24.5339	24.548	24.5817	23.6682	24.2449	24.2213	1.75585e+07	2.04693e+07	1.90654e+07	1.19496e+07	1.59639e+07	1.9002e+07	1.86752e+07	2.44773e+07	1.8723e+07	1.82923e+07	1.73463e+07	1.45317e+07
P12004	12	11	334.63	PCNA	P12004|PCNA_HUMAN Proliferating cell nuclear antigen OS=Homo sapiens GN=PCNA PE=1 SV=1	0.76138	0.00484145	0.801741	0.0620519	4.58896e+07	4.89101e+07	4.42516e+07	4.45071e+07	3.49394e+07	3.4147e+07	3.45388e+07	3.61326e+07	5.54958e+07	5.16747e+07	5.51484e+07	5.96642e+07	4.44932e+07	4.40354e+07	3.94136e+07	5.00307e+07	25.5436	25.3992	25.4075	25.0253	25.0417	25.1068	25.623	25.7168	25.8304	25.3922	25.2322	25.5763	3.03669e+07	3.25011e+07	3.32822e+07	1.95172e+07	2.77701e+07	3.31536e+07	3.97274e+07	5.50333e+07	4.4491e+07	6.04272e+07	3.43879e+07	3.71728e+07
O75821	6	6	157.92	EIF3G	O75821|EIF3G_HUMAN Eukaryotic translation initiation factor 3 subunit G OS=Homo sapiens GN=EIF3G PE=1 SV=2	0.712563	0.00486305	0.637954	0.00852493	1.48342e+07	1.45322e+07	1.39842e+07	1.59862e+07	1.05703e+07	1.01296e+07	1.00549e+07	1.15264e+07	1.8217e+07	1.87516e+07	1.71617e+07	1.87377e+07	1.16216e+07	1.25311e+07	1.02329e+07	1.21008e+07	23.7927	23.7373	23.9303	23.2721	23.2614	23.4584	24.1605	24.0327	24.1594	23.579	23.2867	23.5286	9.02261e+06	1.02709e+07	1.19544e+07	5.7897e+06	8.0844e+06	1.05761e+07	1.44162e+07	1.71259e+07	1.39725e+07	1.71957e+07	8.92808e+06	8.99089e+06
Q9NSI8	3	3	72.51	SAMSN1	Q9NSI8|SAMN1_HUMAN SAM domain-containing protein SAMSN-1 OS=Homo sapiens GN=SAMSN1 PE=1 SV=1	1.26672	0.00487026	1.06791	0.66763	2.2906e+06	2.36579e+06	2.32076e+06	2.18526e+06	2.90155e+06	2.76312e+06	2.86636e+06	3.07516e+06	1.77117e+06	1.66411e+06	1.87189e+06	1.77752e+06	1.89146e+06	1.54262e+06	2.24399e+06	1.88778e+06	21.1739	21.1462	21.0594	21.3979	21.4508	21.5522	20.6663	20.8361	20.7614	20.5569	21.0976	20.8483	1.46885e+06	1.70451e+06	1.63412e+06	1.5793e+06	2.30463e+06	2.82163e+06	1.27937e+06	1.86798e+06	1.32548e+06	2.11684e+06	1.95786e+06	1.40261e+06
Q9H0D6	4	4	107.04	XRN2	Q9H0D6|XRN2_HUMAN 5'-3' exoribonuclease 2 OS=Homo sapiens GN=XRN2 PE=1 SV=1	0.737052	0.00488184	0.812682	0.0501641	1.62826e+06	1.60983e+06	1.60991e+06	1.66505e+06	1.20011e+06	1.27427e+06	1.16381e+06	1.16225e+06	1.95175e+06	1.84846e+06	1.88583e+06	2.12098e+06	1.58616e+06	1.50934e+06	1.47324e+06	1.77589e+06	20.6185	20.6185	20.6671	20.2812	20.1504	20.1485	20.8179	20.8468	21.0163	20.5255	20.4906	20.7601	999498	1.18242e+06	1.24511e+06	728329	935736	1.06643e+06	1.42109e+06	1.88189e+06	1.58159e+06	2.07118e+06	1.28538e+06	1.31949e+06
P04792	8	8	297.42	HSPB1	P04792|HSPB1_HUMAN Heat shock protein beta-1 OS=Homo sapiens GN=HSPB1 PE=1 SV=2	0.675321	0.00492026	0.701456	0.0352875	6.99218e+07	7.48421e+07	7.19522e+07	6.29712e+07	4.72197e+07	5.12202e+07	4.47894e+07	4.56494e+07	5.89238e+07	5.77297e+07	6.33941e+07	5.56475e+07	4.13324e+07	4.86486e+07	3.80541e+07	3.72946e+07	26.1573	26.1005	25.9082	25.6102	25.4167	25.4441	25.7828	25.9178	25.7298	25.5359	25.1815	25.1525	4.64673e+07	5.28461e+07	4.70895e+07	2.92756e+07	3.60119e+07	4.18858e+07	4.43825e+07	6.32618e+07	4.14958e+07	6.67577e+07	3.32018e+07	2.77098e+07
Q9NXX6	1	1	14.64	NSMCE4A	Q9NXX6|NSE4A_HUMAN Non-structural maintenance of chromosomes element 4 homolog A OS=Homo sapiens GN=NSMCE4A PE=1 SV=2	0.174548	0.00494939	0.314312	0.192366	161934	111318	139807	234676	28265.3	21904.5	21256.6	41634.8	134801	103597	94918.5	205887	42369.5	82995.8	4725.07	39387.7	16.7643	17.0931	17.8403	14.4189	14.3756	15.3455	16.6606	16.5344	17.6515	16.3408	12.2061	15.2655	69114.2	102683	175490	12519.8	17090.8	38202.2	79645.3	94720.3	153528	113890	4122.58	29265
P51688	1	1	15.64	SGSH	P51688|SPHM_HUMAN N-sulphoglucosamine sulphohydrolase OS=Homo sapiens GN=SGSH PE=1 SV=1	1.49221	0.0050086	1.06701	0.70415	214980	236166	196150	212623	320795	299998	318169	344217	219303	182130	259347	216432	233999	33124.5	348861	320010	17.8494	17.5816	17.6979	18.1946	18.2794	18.393	17.4746	17.9845	17.7236	15.0156	18.4123	18.2878	146629	144065	158998	171468	255816	315838	140022	258805	161391	45454.8	304377	237767
Q9Y286	4	4	125.18	SIGLEC7	Q9Y286|SIGL7_HUMAN Sialic acid-binding Ig-like lectin 7 OS=Homo sapiens GN=SIGLEC7 PE=1 SV=1	1.44828	0.00504417	1.32837	0.0299669	4.84124e+06	4.60153e+06	5.17827e+06	4.74392e+06	7.01146e+06	6.9601e+06	7.17069e+06	6.90358e+06	3.95006e+06	4.01182e+06	4.24112e+06	3.59724e+06	5.24716e+06	5.71235e+06	5.43577e+06	4.59335e+06	22.1337	22.304	22.1776	22.7307	22.7737	22.7189	21.9358	22.016	21.7785	22.4457	22.3741	22.1311	2.85696e+06	3.80324e+06	3.54748e+06	3.97814e+06	5.76542e+06	6.33441e+06	3.08428e+06	4.23227e+06	2.68243e+06	7.83873e+06	4.74265e+06	3.41285e+06
P62266	4	4	160	RPS23	P62266|RS23_HUMAN 40S ribosomal protein S23 OS=Homo sapiens GN=RPS23 PE=1 SV=3	0.654527	0.00512193	0.741845	0.106469	2.01164e+07	1.88315e+07	1.92606e+07	2.2257e+07	1.31667e+07	1.26286e+07	1.2954e+07	1.39176e+07	2.52409e+07	2.68741e+07	2.32137e+07	2.5635e+07	1.87249e+07	2.30702e+07	1.54026e+07	1.77017e+07	24.1666	24.1991	24.4078	23.5902	23.6269	23.7304	24.6797	24.4685	24.6116	24.4595	23.8767	24.0774	1.1692e+07	1.41462e+07	1.66437e+07	7.21802e+06	1.04154e+07	1.27701e+07	2.06608e+07	2.31653e+07	1.91158e+07	3.1658e+07	1.34386e+07	1.31524e+07
P31941	2	2	49.71	APOBEC3A	P31941|ABC3A_HUMAN DNA dC->dU-editing enzyme APOBEC-3A OS=Homo sapiens GN=APOBEC3A PE=1 SV=3	0.144375	0.00518483	0.267484	0.00469047	2.2332e+06	2.54084e+06	2.40883e+06	1.74992e+06	322418	451984	314014	201256	366497	391463	432513	275516	98032.1	68172	123300	102624	21.2769	21.1999	20.7389	18.7859	18.2605	17.6187	18.5785	18.7224	18.0718	16.0569	16.9118	16.647	1.57753e+06	1.7692e+06	1.30858e+06	258338	252475	184664	300956	431610	205449	93548.5	107578	76249.7
O75044	1	1	29.85	SRGAP2	O75044|SRGP2_HUMAN SLIT-ROBO Rho GTPase-activating protein 2 OS=Homo sapiens GN=SRGAP2 PE=1 SV=2	2.73873	0.00519979	1.08089	0.765754	40777.4	50779.3	33718.6	37834.3	111678	89082.4	140471	105482	65496.6	15241.6	90854.5	90393.5	70794.3	30934.3	106885	74563.4	15.632	15.0413	15.2074	16.4429	17.0999	16.6866	13.8957	16.4713	16.4639	14.9169	16.7057	16.1862	31527.5	24765	28292.3	50916.3	112943	96785.2	11717.8	90664.9	67405.5	42449.3	93256.3	55400.5
O14579	10	10	289.03	COPE	O14579|COPE_HUMAN Coatomer subunit epsilon OS=Homo sapiens GN=COPE PE=1 SV=3	0.894269	0.00521269	0.960218	0.602492	2.44254e+07	2.41775e+07	2.50405e+07	2.40581e+07	2.18428e+07	2.16202e+07	2.20481e+07	2.18602e+07	2.09507e+07	1.86651e+07	2.17789e+07	2.24081e+07	2.01172e+07	2.16415e+07	1.93336e+07	1.93766e+07	24.5272	24.5778	24.52	24.3659	24.3941	24.3818	24.1538	24.3764	24.4175	24.3673	24.2046	24.2078	1.50111e+07	1.83913e+07	1.79905e+07	1.23573e+07	1.77272e+07	2.0058e+07	1.43497e+07	2.17334e+07	1.67095e+07	2.96974e+07	1.68684e+07	1.43968e+07
P50453	18	15	563.27	SERPINB9	P50453|SPB9_HUMAN Serpin B9 OS=Homo sapiens GN=SERPINB9 PE=1 SV=1	1.1891	0.00521757	1.11961	0.173828	6.14503e+07	6.39098e+07	5.92684e+07	6.11727e+07	7.30705e+07	7.04362e+07	7.26917e+07	7.60835e+07	7.03966e+07	6.71707e+07	6.82497e+07	7.57692e+07	7.88164e+07	8.60046e+07	7.9073e+07	7.13717e+07	25.9295	25.8208	25.8664	26.0698	26.1153	26.1811	26.0013	26.0243	26.1751	26.3579	26.2367	26.0888	3.96798e+07	4.35304e+07	4.57446e+07	4.02588e+07	5.84461e+07	6.98108e+07	5.16408e+07	6.81072e+07	5.65003e+07	1.18019e+08	6.89903e+07	5.30291e+07
P62899	1	1	13.22	RPL31	P62899|RL31_HUMAN 60S ribosomal protein L31 OS=Homo sapiens GN=RPL31 PE=1 SV=1	0.345005	0.00528799	0.528067	0.0590918	1.13717e+06	1.00944e+06	978180	1.4239e+06	392331	337631	326244	513117	1.2419e+06	1.62007e+06	989650	1.11597e+06	655804	784450	431827	751134	19.9451	19.8997	20.4414	18.3651	18.3156	18.9689	20.6276	19.9166	20.0899	19.5813	18.7201	19.5187	626731	718435	1.06479e+06	192978	262309	470813	1.24551e+06	987583	832167	1.07646e+06	376765	558091
P25705	23	20	885.47	ATP5A1	P25705|ATPA_HUMAN ATP synthase subunit alpha, mitochondrial OS=Homo sapiens GN=ATP5A1 PE=1 SV=1	0.816375	0.00534264	0.87354	0.0229955	3.636e+08	3.47613e+08	3.64219e+08	3.7897e+08	2.96834e+08	2.97694e+08	2.89656e+08	3.03152e+08	3.67446e+08	3.54804e+08	3.61055e+08	3.86479e+08	3.20979e+08	3.38514e+08	3.1044e+08	3.13982e+08	28.3729	28.4402	28.4975	28.1493	28.1098	28.1755	28.4024	28.4276	28.5258	28.3346	28.2097	28.2261	2.15823e+08	2.67504e+08	2.83391e+08	1.70151e+08	2.32891e+08	2.78159e+08	2.72773e+08	3.60301e+08	2.88194e+08	4.64523e+08	2.70856e+08	2.33288e+08
O75534	13	12	392.97	CSDE1	O75534|CSDE1_HUMAN Cold shock domain-containing protein E1 OS=Homo sapiens GN=CSDE1 PE=1 SV=2	0.730274	0.00537718	0.670648	0.0313543	1.98298e+07	2.04058e+07	2.08789e+07	1.82048e+07	1.44812e+07	1.38738e+07	1.39889e+07	1.5581e+07	2.03748e+07	1.96886e+07	2.05536e+07	2.08823e+07	1.36643e+07	1.48599e+07	1.15909e+07	1.45423e+07	24.2825	24.3155	24.1178	23.7259	23.7378	23.8933	24.2309	24.2929	24.3158	23.8249	23.4665	23.7938	1.26694e+07	1.53348e+07	1.36134e+07	7.92976e+06	1.12474e+07	1.42964e+07	1.51365e+07	2.05107e+07	1.55717e+07	2.03913e+07	1.01129e+07	1.08049e+07
Q3ZCQ8	5	5	138.84	TIMM50	Q3ZCQ8|TIM50_HUMAN Mitochondrial import inner membrane translocase subunit TIM50 OS=Homo sapiens GN=TIMM50 PE=1 SV=2	0.544489	0.00541649	0.545492	0.00463232	2.39954e+06	2.07196e+06	2.68974e+06	2.43692e+06	1.30652e+06	1.20388e+06	1.3289e+06	1.38679e+06	2.47626e+06	2.61235e+06	2.19837e+06	2.61805e+06	1.35078e+06	1.40257e+06	1.15053e+06	1.49923e+06	20.9826	21.359	21.2166	20.1993	20.3418	20.4033	21.3169	21.068	21.3201	20.4196	20.1339	20.5158	1.28642e+06	1.97551e+06	1.82231e+06	688095	1.06847e+06	1.27245e+06	2.00837e+06	2.19378e+06	1.95225e+06	1.92467e+06	1.00383e+06	1.11393e+06
P67809	13	12	430.66	YBX1	P67809|YBOX1_HUMAN Nuclease-sensitive element-binding protein 1 OS=Homo sapiens GN=YBX1 PE=1 SV=3	0.632511	0.00541886	0.734029	0.0367379	5.91254e+07	6.08544e+07	5.45249e+07	6.1997e+07	3.73975e+07	3.79813e+07	3.67461e+07	3.74652e+07	6.68999e+07	6.56474e+07	6.12058e+07	7.38465e+07	4.91065e+07	4.20746e+07	5.02514e+07	5.49934e+07	25.8589	25.7004	25.8857	25.1788	25.1311	25.159	25.9682	25.8672	26.138	25.3264	25.5827	25.7128	3.77828e+07	4.00464e+07	4.6361e+07	2.17087e+07	2.95448e+07	3.43764e+07	5.04696e+07	6.1078e+07	5.50666e+07	5.77366e+07	4.38438e+07	4.086e+07
O76021	6	6	158.95	RSL1D1	O76021|RL1D1_HUMAN Ribosomal L1 domain-containing protein 1 OS=Homo sapiens GN=RSL1D1 PE=1 SV=3	0.760912	0.00544713	0.874119	0.0943901	7.71512e+06	7.59828e+06	7.78636e+06	7.76073e+06	5.87053e+06	5.83776e+06	5.62422e+06	6.14961e+06	6.85056e+06	6.5424e+06	6.53997e+06	7.46929e+06	5.9882e+06	6.14311e+06	5.49664e+06	6.32485e+06	22.8572	22.8925	22.8878	22.477	22.4232	22.5521	22.6414	22.6409	22.8325	22.5505	22.3901	22.5926	4.71756e+06	5.71878e+06	5.80343e+06	3.33665e+06	4.52202e+06	5.6426e+06	5.02979e+06	6.52632e+06	5.56977e+06	8.42983e+06	4.79577e+06	4.69935e+06
P62487	2	2	57.77	POLR2G	P62487|RPB7_HUMAN DNA-directed RNA polymerase II subunit RPB7 OS=Homo sapiens GN=POLR2G PE=1 SV=1	0.557671	0.00545288	0.246696	0.090219	336199	338208	376073	294316	187489	210282	191519	160665	439578	347690	399268	571775	108442	28609.6	129256	167461	18.3676	18.5207	18.167	17.682	17.5471	17.2937	18.4074	18.607	19.1251	14.8042	16.9799	17.3535	209984	276211	220088	120190	153986	147419	267304	398434	426367	39259.3	112774	124424
Q9Y4W6	6	5	136.09	AFG3L2	Q9Y4W6|AFG32_HUMAN AFG3-like protein 2 OS=Homo sapiens GN=AFG3L2 PE=1 SV=2	0.818782	0.00549757	0.801053	0.0413203	2.81463e+06	2.81427e+06	2.68801e+06	2.94161e+06	2.30457e+06	2.4251e+06	2.24525e+06	2.24335e+06	3.04349e+06	3.27838e+06	2.78686e+06	3.06524e+06	2.438e+06	2.52491e+06	2.17225e+06	2.61683e+06	21.4243	21.3581	21.4882	21.2096	21.0984	21.0972	21.6446	21.4102	21.5476	21.2678	21.0508	21.3194	1.7473e+06	1.97424e+06	2.19972e+06	1.3861e+06	1.80524e+06	2.0584e+06	2.52041e+06	2.78104e+06	2.28571e+06	3.46479e+06	1.89526e+06	1.9443e+06
Q14554	1	1	22.68	PDIA5	Q14554|PDIA5_HUMAN Protein disulfide-isomerase A5 OS=Homo sapiens GN=PDIA5 PE=1 SV=1	0.657714	0.00551019	0.407243	0.374486	99381	96877.2	92007.9	109258	65364.2	71507.8	65803.9	58781	83020.2	60009.3	62855.7	126196	33809.4	1	34386.7	67040.5	16.5639	16.4895	16.7374	16.1258	16.0059	15.8431	15.8729	15.9398	16.9453	0	15.0696	16.0327	60148.4	67576.3	81702.3	40871.3	52908	53934.7	46135.1	62724.4	94102.8	0	30002.1	49811
P61247	16	16	630.64	RPS3A	P61247|RS3A_HUMAN 40S ribosomal protein S3a OS=Homo sapiens GN=RPS3A PE=1 SV=2	0.748542	0.0055406	0.833422	0.163758	1.55666e+08	1.56229e+08	1.55764e+08	1.55004e+08	1.16523e+08	1.21005e+08	1.11952e+08	1.1661e+08	1.8188e+08	1.95433e+08	1.69449e+08	1.80757e+08	1.51582e+08	1.79413e+08	1.32056e+08	1.43279e+08	27.2191	27.2148	27.2077	26.8505	26.7383	26.7971	27.5421	27.3363	27.4295	27.4187	26.9766	27.0942	9.69985e+07	1.14403e+08	1.15911e+08	6.91621e+07	9.00125e+07	1.06996e+08	1.50249e+08	1.69095e+08	1.34788e+08	2.46197e+08	1.15218e+08	1.06456e+08
P23246	16	14	601.49	SFPQ	P23246|SFPQ_HUMAN Splicing factor, proline- and glutamine-rich OS=Homo sapiens GN=SFPQ PE=1 SV=2	0.807843	0.00561896	0.838079	0.0385075	7.10226e+07	6.94246e+07	7.09285e+07	7.27145e+07	5.73751e+07	5.89438e+07	5.43969e+07	5.87846e+07	8.89054e+07	8.77157e+07	8.44368e+07	9.45638e+07	7.45097e+07	8.12274e+07	6.99281e+07	7.23737e+07	26.0489	26.0799	26.1157	25.8128	25.697	25.8089	26.3863	26.3314	26.4948	26.2755	26.0594	26.109	4.31038e+07	5.20942e+07	5.43755e+07	3.36902e+07	4.37365e+07	5.39381e+07	6.74357e+07	8.42605e+07	7.05152e+07	1.11464e+08	6.10116e+07	5.37735e+07
Q8TCT9	7	7	247.47	HM13	Q8TCT9|HM13_HUMAN Minor histocompatibility antigen H13 OS=Homo sapiens GN=HM13 PE=1 SV=1	0.835518	0.00567705	0.938894	0.517576	7.85316e+07	8.12626e+07	7.94608e+07	7.48714e+07	6.56145e+07	6.3737e+07	6.73998e+07	6.57069e+07	6.0042e+07	6.35255e+07	6.00201e+07	5.65805e+07	5.63731e+07	6.65933e+07	5.14833e+07	5.10427e+07	26.2761	26.2437	26.1579	25.9256	26.0062	25.9695	25.9208	25.8389	25.7538	25.9889	25.6176	25.6052	5.04537e+07	5.83609e+07	5.59884e+07	3.64298e+07	5.41912e+07	6.02896e+07	4.88383e+07	5.98948e+07	4.21915e+07	9.13821e+07	4.49187e+07	3.79247e+07
Q9H6Z4	8	8	237.99	RANBP3	Q9H6Z4|RANB3_HUMAN Ran-binding protein 3 OS=Homo sapiens GN=RANBP3 PE=1 SV=1	0.9034	0.00574903	0.9496	0.410205	4.89695e+06	4.9332e+06	4.77588e+06	4.98177e+06	4.4239e+06	4.3069e+06	4.45445e+06	4.51036e+06	6.38044e+06	5.89156e+06	6.30576e+06	6.944e+06	6.05887e+06	6.22441e+06	6.04475e+06	5.90744e+06	22.2341	22.1873	22.2482	22.0382	22.0868	22.1048	22.4902	22.5882	22.7273	22.5695	22.5273	22.4941	3.06288e+06	3.5077e+06	3.72534e+06	2.46167e+06	3.5815e+06	4.1385e+06	4.52942e+06	6.29259e+06	5.17807e+06	8.54139e+06	5.27398e+06	4.38922e+06
Q13263	21	20	685.12	TRIM28	Q13263|TIF1B_HUMAN Transcription intermediary factor 1-beta OS=Homo sapiens GN=TRIM28 PE=1 SV=5	0.834096	0.00575619	0.875969	0.129684	6.55032e+07	6.82725e+07	6.47371e+07	6.34999e+07	5.4636e+07	5.50412e+07	5.20985e+07	5.67682e+07	8.68537e+07	8.03378e+07	8.44918e+07	9.57314e+07	7.60812e+07	8.30271e+07	7.32127e+07	7.20037e+07	26.0248	25.9481	25.9203	25.714	25.6347	25.7586	26.2596	26.3323	26.5125	26.3071	26.1256	26.1016	4.23885e+07	4.75469e+07	4.74848e+07	3.14595e+07	4.18886e+07	5.20879e+07	6.17636e+07	8.43154e+07	7.13859e+07	1.13933e+08	6.38773e+07	5.34986e+07
Q96GQ7	2	2	34.72	DDX27	Q96GQ7|DDX27_HUMAN Probable ATP-dependent RNA helicase DDX27 OS=Homo sapiens GN=DDX27 PE=1 SV=2	0.538653	0.00576523	0.635884	0.243625	829205	811609	887920	788085	446654	510665	394733	434563	832688	787180	822261	888622	529493	244901	724491	619088	19.6304	19.7601	19.588	18.962	18.5905	18.7292	19.5863	19.6492	19.7612	17.9018	19.4666	19.2398	503905	652143	589326	291878	317376	398735	605183	820544	662637	336063	632111	459982
Q7L576	27	15	823.56	CYFIP1	Q7L576|CYFP1_HUMAN Cytoplasmic FMR1-interacting protein 1 OS=Homo sapiens GN=CYFIP1 PE=1 SV=1	1.21322	0.0057868	1.18137	0.126736	1.27386e+07	1.25895e+07	1.25448e+07	1.30814e+07	1.54546e+07	1.50588e+07	1.6227e+07	1.50781e+07	1.06889e+07	1.17445e+07	1.06932e+07	9.62918e+06	1.26276e+07	1.38838e+07	1.11548e+07	1.28442e+07	23.5857	23.5806	23.641	23.8441	23.9519	23.846	23.4855	23.3502	23.199	23.7269	23.4112	23.6146	7.81648e+06	9.21364e+06	9.7822e+06	8.60708e+06	1.30469e+07	1.3835e+07	9.02913e+06	1.06708e+07	7.18038e+06	1.9052e+07	9.73243e+06	9.54322e+06
P52907	15	13	549.8	CAPZA1	P52907|CAZA1_HUMAN F-actin-capping protein subunit alpha-1 OS=Homo sapiens GN=CAPZA1 PE=1 SV=3	1.22966	0.00580011	1.22623	0.0219068	1.32813e+08	1.397e+08	1.29903e+08	1.28836e+08	1.63314e+08	1.65419e+08	1.59096e+08	1.65427e+08	1.30493e+08	1.2108e+08	1.32854e+08	1.37545e+08	1.60014e+08	1.73296e+08	1.53958e+08	1.52789e+08	27.0578	26.9529	26.941	27.3016	27.2453	27.3016	26.8514	26.9853	27.0353	27.3687	27.198	27.187	8.67356e+07	9.54084e+07	9.63431e+07	9.45478e+07	1.27917e+08	1.51788e+08	9.30862e+07	1.32577e+08	1.02566e+08	2.37804e+08	1.34326e+08	1.13522e+08
P11310	10	10	250.2	ACADM	P11310|ACADM_HUMAN Medium-chain specific acyl-CoA dehydrogenase, mitochondrial OS=Homo sapiens GN=ACADM PE=1 SV=1	0.905934	0.00583884	0.893229	0.0515719	2.20781e+07	2.19369e+07	2.16613e+07	2.26361e+07	2.00013e+07	1.9919e+07	1.95976e+07	2.04873e+07	2.46545e+07	2.45881e+07	2.33236e+07	2.60518e+07	2.20221e+07	2.17608e+07	2.30035e+07	2.13021e+07	24.3869	24.3686	24.4321	24.2476	24.2242	24.2882	24.5515	24.4753	24.6349	24.3752	24.4553	24.3445	1.362e+07	1.59094e+07	1.69272e+07	1.1385e+07	1.5757e+07	1.87982e+07	1.89033e+07	2.32749e+07	1.94266e+07	2.9861e+07	2.00703e+07	1.58274e+07
P16949	7	7	222.76	STMN1	P16949|STMN1_HUMAN Stathmin OS=Homo sapiens GN=STMN1 PE=1 SV=3	1.14037	0.00585445	1.17596	0.256309	5.52072e+07	5.62199e+07	5.62092e+07	5.31924e+07	6.29567e+07	6.48059e+07	6.23924e+07	6.16717e+07	1.06329e+08	9.24273e+07	1.10391e+08	1.16169e+08	1.25039e+08	1.49398e+08	1.15646e+08	1.10073e+08	25.7446	25.7443	25.6647	25.9496	25.8949	25.8781	26.4618	26.718	26.7917	27.1546	26.7851	26.7139	3.49053e+07	4.12835e+07	3.9777e+07	3.70407e+07	5.01651e+07	5.65872e+07	7.1058e+07	1.1016e+08	8.66261e+07	2.05011e+08	1.009e+08	8.17838e+07
O00764	11	10	451.94	PDXK	O00764|PDXK_HUMAN Pyridoxal kinase OS=Homo sapiens GN=PDXK PE=1 SV=1	1.28634	0.00586225	1.28937	0.00467996	3.79607e+07	3.79318e+07	3.62365e+07	3.97138e+07	4.88305e+07	4.93552e+07	4.79321e+07	4.92043e+07	3.28823e+07	3.11601e+07	3.45966e+07	3.28903e+07	4.23975e+07	4.268e+07	4.34165e+07	4.1096e+07	25.1769	25.1109	25.2431	25.5567	25.5145	25.5523	24.8932	25.0441	24.9712	25.3471	25.3717	25.2925	2.35508e+07	2.66143e+07	2.96977e+07	2.82097e+07	3.85387e+07	4.51476e+07	2.39559e+07	3.45243e+07	2.45259e+07	5.85672e+07	3.78805e+07	3.05343e+07
P50914	5	5	175.17	RPL14	P50914|RL14_HUMAN 60S ribosomal protein L14 OS=Homo sapiens GN=RPL14 PE=1 SV=4	0.732152	0.00587914	0.786968	0.106544	3.97581e+07	3.9479e+07	3.70893e+07	4.2706e+07	2.9109e+07	2.82195e+07	2.86552e+07	3.04524e+07	4.89098e+07	5.2788e+07	4.51294e+07	4.8812e+07	3.84905e+07	4.59825e+07	3.35403e+07	3.59486e+07	25.2346	25.1445	25.3479	24.7502	24.7723	24.8601	25.6537	25.4276	25.5407	25.4546	24.9994	25.0994	2.45114e+07	2.72407e+07	3.19353e+07	1.61292e+07	2.30395e+07	2.79417e+07	4.05833e+07	4.50352e+07	3.63986e+07	6.30991e+07	2.92635e+07	2.67098e+07
Q5VW38	2	2	51.21	GPR107	Q5VW38|GP107_HUMAN Protein GPR107 OS=Homo sapiens GN=GPR107 PE=1 SV=1	0.783486	0.00588224	0.819464	0.311602	638001	667289	650426	596288	499865	528860	483765	486969	378596	455851	391097	288838	310245	269881	362598	298257	19.348	19.311	19.1856	19.0125	18.8839	18.8935	18.7982	18.5772	18.1399	18.042	18.468	18.1862	414301	477713	445901	302277	388960	446821	350458	390281	215384	370341	316363	221604
Q16799	12	10	352.86	RTN1	Q16799|RTN1_HUMAN Reticulon-1 OS=Homo sapiens GN=RTN1 PE=1 SV=1	0.590591	0.0058897	0.447888	0.00147276	6.09061e+06	5.64407e+06	5.86611e+06	6.76166e+06	3.59706e+06	3.1159e+06	3.65655e+06	4.01874e+06	4.65188e+06	4.68715e+06	4.8597e+06	4.4088e+06	2.08352e+06	2.07891e+06	1.87134e+06	2.30031e+06	22.4283	22.484	22.6889	21.5712	21.8021	21.9383	22.1603	22.2124	22.072	20.9874	20.8356	21.1334	3.50425e+06	4.30843e+06	5.05633e+06	1.78093e+06	2.93996e+06	3.68741e+06	3.60347e+06	4.84955e+06	3.2876e+06	2.85277e+06	1.63273e+06	1.70913e+06
P63092	3	2	92.67	GNAS	P63092|GNAS2_HUMAN Guanine nucleotide-binding protein G(s) subunit alpha isoforms short OS=Homo sapiens GN=GNAS PE=1 SV=1	1.54372	0.00591502	1.29841	0.0166784	2.26992e+06	2.22978e+06	2.05962e+06	2.52037e+06	3.50413e+06	3.63352e+06	3.61935e+06	3.25951e+06	3.10148e+06	2.98487e+06	3.03856e+06	3.28099e+06	4.02699e+06	4.41927e+06	3.75505e+06	3.90665e+06	21.0885	20.9739	21.2652	21.7929	21.7873	21.6362	21.5092	21.535	21.6457	22.0754	21.8404	21.8975	1.38441e+06	1.51271e+06	1.88472e+06	2.07679e+06	2.91005e+06	2.99078e+06	2.29477e+06	3.03222e+06	2.4466e+06	6.06431e+06	3.27625e+06	2.90263e+06
Q8NE71	8	6	197.12	ABCF1	Q8NE71|ABCF1_HUMAN ATP-binding cassette sub-family F member 1 OS=Homo sapiens GN=ABCF1 PE=1 SV=2	0.827689	0.00592668	0.876997	0.0814176	1.09935e+07	1.14427e+07	1.08322e+07	1.07054e+07	9.09916e+06	9.14411e+06	8.65981e+06	9.49356e+06	1.37101e+07	1.39696e+07	1.26832e+07	1.44775e+07	1.20237e+07	1.30082e+07	1.16527e+07	1.14102e+07	23.4479	23.3688	23.3518	23.1244	23.0459	23.1785	23.7358	23.5964	23.7873	23.6329	23.4742	23.4438	7.10444e+06	7.95584e+06	8.00547e+06	5.22645e+06	6.96272e+06	8.71085e+06	1.07398e+07	1.26567e+07	1.07957e+07	1.78504e+07	1.01669e+07	8.47773e+06
P55786	15	14	417.85	NPEPPS	P55786|PSA_HUMAN Puromycin-sensitive aminopeptidase OS=Homo sapiens GN=NPEPPS PE=1 SV=2	1.21025	0.0059377	1.10158	0.140779	2.16937e+07	2.134e+07	2.24209e+07	2.13202e+07	2.62549e+07	2.56034e+07	2.55211e+07	2.76401e+07	2.56755e+07	2.5766e+07	2.46841e+07	2.65764e+07	2.82835e+07	3.06139e+07	2.77368e+07	2.64997e+07	24.3471	24.4183	24.3457	24.6098	24.6052	24.7203	24.619	24.5571	24.6636	24.8677	24.7253	24.6595	1.32494e+07	1.64673e+07	1.59431e+07	1.4634e+07	2.05197e+07	2.53613e+07	1.98089e+07	2.46325e+07	1.98178e+07	4.20097e+07	2.42001e+07	1.96893e+07
P62906	8	7	256.96	RPL10A	P62906|RL10A_HUMAN 60S ribosomal protein L10a OS=Homo sapiens GN=RPL10A PE=1 SV=2	0.730323	0.00599269	0.746298	0.0833869	5.4853e+07	5.52732e+07	5.05386e+07	5.87472e+07	4.00604e+07	4.01983e+07	3.73383e+07	4.26447e+07	6.85431e+07	7.20037e+07	6.33683e+07	7.02572e+07	5.11535e+07	6.00231e+07	4.21734e+07	5.12642e+07	25.7201	25.5909	25.808	25.2606	25.1542	25.3459	26.1016	25.9173	26.0661	25.839	25.3298	25.6114	3.43176e+07	3.71186e+07	4.39308e+07	2.29759e+07	3.0021e+07	3.91288e+07	5.53564e+07	6.3236e+07	5.23901e+07	8.23662e+07	3.67958e+07	3.80892e+07
O15144	20	18	785.99	ARPC2	O15144|ARPC2_HUMAN Actin-related protein 2/3 complex subunit 2 OS=Homo sapiens GN=ARPC2 PE=1 SV=1	1.16519	0.00603731	1.11552	0.0423199	2.00739e+08	2.04551e+08	1.95986e+08	2.01679e+08	2.33898e+08	2.30647e+08	2.2755e+08	2.43495e+08	2.08464e+08	2.20515e+08	2.0353e+08	2.01347e+08	2.32547e+08	2.38694e+08	2.32234e+08	2.26712e+08	27.6079	27.5462	27.5875	27.7811	27.7616	27.8593	27.7163	27.6007	27.5851	27.8306	27.791	27.7563	1.27e+08	1.43944e+08	1.50814e+08	1.3183e+08	1.82956e+08	2.2342e+08	1.69532e+08	2.03105e+08	1.50142e+08	3.27546e+08	2.02622e+08	1.68446e+08
Q9UNH7	8	7	214.79	SNX6	Q9UNH7|SNX6_HUMAN Sorting nexin-6 OS=Homo sapiens GN=SNX6 PE=1 SV=1	1.31459	0.00607615	1.22546	0.0175773	1.61999e+07	1.69697e+07	1.61017e+07	1.55282e+07	2.12963e+07	2.14356e+07	2.14337e+07	2.10196e+07	1.67771e+07	1.65457e+07	1.74988e+07	1.62868e+07	2.05597e+07	1.90244e+07	2.15527e+07	2.11019e+07	24.0165	23.9407	23.8884	24.3535	24.3534	24.3252	23.98	24.0607	23.9572	24.1813	24.3614	24.3309	1.0536e+07	1.18261e+07	1.16119e+07	1.22518e+07	1.72332e+07	1.92866e+07	1.27203e+07	1.74622e+07	1.21449e+07	2.61061e+07	1.88045e+07	1.56787e+07
P25398	6	6	267.9	RPS12	P25398|RS12_HUMAN 40S ribosomal protein S12 OS=Homo sapiens GN=RPS12 PE=1 SV=3	0.836344	0.00610076	0.92843	0.548178	1.09909e+08	1.04681e+08	1.13355e+08	1.11691e+08	9.19217e+07	9.2641e+07	8.79572e+07	9.51669e+07	1.22583e+08	1.10854e+08	1.31677e+08	1.25217e+08	1.13809e+08	1.39769e+08	1.06234e+08	9.5425e+07	26.6414	26.7563	26.7349	26.4651	26.3903	26.504	26.7241	26.9724	26.8999	27.0585	26.6627	26.5079	6.49935e+07	8.32549e+07	8.35218e+07	5.29502e+07	7.072e+07	8.73208e+07	8.52244e+07	1.31402e+08	9.33731e+07	1.91797e+08	9.26881e+07	7.09007e+07
Q96C19	11	11	397.17	EFHD2	Q96C19|EFHD2_HUMAN EF-hand domain-containing protein D2 OS=Homo sapiens GN=EFHD2 PE=1 SV=1	1.2281	0.00610666	1.31599	0.00798584	1.22487e+08	1.29599e+08	1.19781e+08	1.18081e+08	1.50427e+08	1.56462e+08	1.47147e+08	1.47671e+08	1.09476e+08	1.02862e+08	1.13664e+08	1.11902e+08	1.44069e+08	1.45425e+08	1.41377e+08	1.45404e+08	26.9495	26.8358	26.8152	27.2212	27.1327	27.1378	26.6161	26.7602	26.7377	27.1157	27.075	27.1155	8.04647e+07	8.79744e+07	8.83002e+07	8.94281e+07	1.1831e+08	1.35496e+08	7.90803e+07	1.13426e+08	8.34442e+07	1.99558e+08	1.2335e+08	1.08035e+08
P05106	11	10	317.14	ITGB3	P05106|ITB3_HUMAN Integrin beta-3 OS=Homo sapiens GN=ITGB3 PE=1 SV=2	1.94927	0.00618311	0.484356	0.0644698	5.13204e+06	5.0191e+06	4.34774e+06	6.02929e+06	1.00037e+07	9.79966e+06	8.99482e+06	1.12167e+07	2.91604e+06	1.9703e+06	2.7031e+06	4.07472e+06	1.4124e+06	1.05276e+06	1.22314e+06	1.96131e+06	22.259	22.0518	22.5236	23.2243	23.1007	23.4191	20.91	21.3662	21.9583	20.0057	20.2222	20.9034	3.11622e+06	3.19324e+06	4.50867e+06	5.60113e+06	7.23208e+06	1.02919e+07	1.51477e+06	2.69746e+06	3.03848e+06	1.44464e+06	1.06718e+06	1.45725e+06
P60866	3	3	150.95	RPS20	P60866|RS20_HUMAN 40S ribosomal protein S20 OS=Homo sapiens GN=RPS20 PE=1 SV=1	0.685674	0.0062035	0.712224	0.165697	2.86001e+07	2.66852e+07	2.79136e+07	3.12014e+07	1.96103e+07	1.9309e+07	1.9048e+07	2.04738e+07	3.79161e+07	4.00783e+07	3.57719e+07	3.78982e+07	2.70048e+07	3.71001e+07	2.12947e+07	2.26196e+07	24.6695	24.7345	24.8951	24.2028	24.1831	24.2873	25.2563	25.0923	25.1756	25.1449	24.344	24.4311	1.65681e+07	2.05014e+07	2.33322e+07	1.10364e+07	1.53151e+07	1.87859e+07	3.08121e+07	3.56972e+07	2.82603e+07	5.09103e+07	1.85794e+07	1.68064e+07
Q9UIB8	5	5	134	CD84	Q9UIB8|SLAF5_HUMAN SLAM family member 5 OS=Homo sapiens GN=CD84 PE=1 SV=1	0.592869	0.00620917	0.500191	0.00659043	5.70334e+06	4.93819e+06	5.8824e+06	6.28943e+06	3.38134e+06	3.37386e+06	3.11675e+06	3.6534e+06	6.90728e+06	7.35383e+06	6.4748e+06	6.89321e+06	3.45496e+06	3.49264e+06	2.9389e+06	3.93334e+06	22.2356	22.488	22.5845	21.686	21.5716	21.8008	22.8101	22.6264	22.7167	21.7359	21.4868	21.9073	3.06599e+06	4.3204e+06	4.7032e+06	1.92838e+06	2.50595e+06	3.35219e+06	5.65362e+06	6.46129e+06	5.1402e+06	4.79275e+06	2.56416e+06	2.92247e+06
O75369	73	65	2335.82	FLNB	O75369|FLNB_HUMAN Filamin-B OS=Homo sapiens GN=FLNB PE=1 SV=2	1.49568	0.00627366	1.40625	0.000495678	1.82257e+08	1.90269e+08	1.85949e+08	1.70553e+08	2.72598e+08	2.72936e+08	2.70793e+08	2.74066e+08	1.48779e+08	1.4522e+08	1.46497e+08	1.5462e+08	2.09221e+08	2.09372e+08	2.05218e+08	2.13072e+08	27.5035	27.4703	27.3456	28.024	28.0126	28.0299	27.1137	27.1263	27.2042	27.6415	27.6126	27.6668	1.18133e+08	1.36572e+08	1.27539e+08	1.56001e+08	2.17725e+08	2.5147e+08	1.11645e+08	1.46191e+08	1.15299e+08	2.87309e+08	1.79051e+08	1.58312e+08
P43304	13	13	424.9	GPD2	P43304|GPDM_HUMAN Glycerol-3-phosphate dehydrogenase, mitochondrial OS=Homo sapiens GN=GPD2 PE=1 SV=3	0.867286	0.00629001	0.875235	0.0826476	3.25992e+07	3.16927e+07	3.32982e+07	3.28067e+07	2.82728e+07	2.79027e+07	2.94104e+07	2.75054e+07	2.37128e+07	2.24049e+07	2.28218e+07	2.59116e+07	2.07542e+07	1.99058e+07	2.06003e+07	2.17567e+07	24.9176	24.9889	24.9675	24.7339	24.8098	24.7132	24.4173	24.4439	24.6271	24.2467	24.2962	24.375	1.96771e+07	2.44562e+07	2.45327e+07	1.59482e+07	2.36467e+07	2.52377e+07	1.72248e+07	2.27742e+07	1.9322e+07	2.73156e+07	1.79735e+07	1.61652e+07
Q658Y4	1	1	31.03	FAM91A1	Q658Y4|F91A1_HUMAN Protein FAM91A1 OS=Homo sapiens GN=FAM91A1 PE=1 SV=3	0.459752	0.00629096	1.14606	0.970559	364056	311174	431190	349803	167375	135643	167664	198818	318452	282374	304062	368921	364966	637062	250067	207768	18.2474	18.718	18.4162	17.0495	17.3552	17.6011	18.1072	18.214	18.493	19.2811	17.932	17.6646	193199	316692	261581	77528.7	134806	182427	217089	303427	275100	874203	218181	154371
P33316	4	4	199.29	DUT	P33316|DUT_HUMAN Deoxyuridine 5'-triphosphate nucleotidohydrolase, mitochondrial OS=Homo sapiens GN=DUT PE=1 SV=4	0.890072	0.0063313	0.85001	0.3757	5.33245e+06	5.35224e+06	5.3208e+06	5.3243e+06	4.74626e+06	4.80751e+06	4.65019e+06	4.78109e+06	8.91055e+06	7.02598e+06	8.69586e+06	1.10098e+07	7.57405e+06	8.11941e+06	6.92454e+06	7.67821e+06	22.3517	22.3432	22.3442	22.1969	22.1489	22.1889	22.7443	23.0519	23.3923	22.9529	22.7233	22.8723	3.32306e+06	3.90792e+06	3.98148e+06	2.7478e+06	3.73888e+06	4.38691e+06	5.40157e+06	8.67771e+06	8.20989e+06	1.11418e+07	6.04159e+06	5.7049e+06
Q15042	3	3	78.58	RAB3GAP1	Q15042|RB3GP_HUMAN Rab3 GTPase-activating protein catalytic subunit OS=Homo sapiens GN=RAB3GAP1 PE=1 SV=3	0.640409	0.00635423	0.655058	0.113151	881208	963407	854301	825917	564334	589311	495044	608645	734683	747631	653482	802936	481260	340150	478478	625153	19.8778	19.7044	19.6556	19.1687	18.9172	19.2152	19.512	19.3178	19.6149	18.3758	18.8681	19.2538	598152	627451	617616	336829	398028	558465	574778	652118	598741	466768	417468	464488
P62979	7	2	254.72	RPS27A	P62979|RS27A_HUMAN Ubiquitin-40S ribosomal protein S27a OS=Homo sapiens GN=RPS27A PE=1 SV=2	0.446044	0.00641355	0.596608	0.177263	2.39217e+06	1.90189e+06	2.47701e+06	2.79763e+06	1.06701e+06	1.2932e+06	963940	943900	2.65743e+06	1.91808e+06	2.49792e+06	3.5563e+06	1.58545e+06	2.52326e+06	987973	1.2451e+06	20.859	21.2402	21.4158	20.3025	19.8786	19.8483	20.8712	21.2523	21.7619	21.2669	19.9141	20.2478	1.18083e+06	1.81927e+06	2.09205e+06	739148	775033	866080	1.47462e+06	2.4927e+06	2.65189e+06	3.46253e+06	861996	925109
P34897	19	17	525.8	SHMT2	P34897|GLYM_HUMAN Serine hydroxymethyltransferase, mitochondrial OS=Homo sapiens GN=SHMT2 PE=1 SV=3	0.838278	0.0064163	0.841401	0.0742226	5.20179e+07	5.38529e+07	4.94995e+07	5.27013e+07	4.36054e+07	4.29573e+07	4.26713e+07	4.51878e+07	7.13561e+07	7.07009e+07	6.61483e+07	7.72191e+07	6.00391e+07	6.68473e+07	5.7091e+07	5.61791e+07	25.6825	25.5609	25.6513	25.3564	25.3468	25.4294	26.0752	25.9792	26.2025	25.9944	25.7668	25.7435	3.34357e+07	3.63554e+07	3.94097e+07	2.45528e+07	3.43088e+07	4.14622e+07	5.43547e+07	6.60102e+07	5.75815e+07	9.17307e+07	4.98113e+07	4.1741e+07
Q9Y678	26	24	996.84	COPG1	Q9Y678|COPG1_HUMAN Coatomer subunit gamma-1 OS=Homo sapiens GN=COPG1 PE=1 SV=1	0.870632	0.00644686	0.881403	0.0341358	6.30298e+07	6.30802e+07	6.29546e+07	6.30545e+07	5.48758e+07	5.5516e+07	5.54676e+07	5.36436e+07	5.92467e+07	5.9508e+07	5.70551e+07	6.11771e+07	5.22203e+07	5.51308e+07	4.94987e+07	5.20313e+07	25.9107	25.9078	25.9101	25.7264	25.7251	25.6769	25.8266	25.7659	25.8665	25.7164	25.5609	25.6329	3.91648e+07	4.62377e+07	4.71518e+07	3.1731e+07	4.45975e+07	4.92209e+07	4.57497e+07	5.69359e+07	4.56192e+07	7.56528e+07	4.31871e+07	3.86592e+07
Q9P0L0	6	6	196.37	VAPA	Q9P0L0|VAPA_HUMAN Vesicle-associated membrane protein-associated protein A OS=Homo sapiens GN=VAPA PE=1 SV=3	0.678944	0.00648497	0.70937	0.0143699	2.10249e+07	2.08875e+07	2.14582e+07	2.0729e+07	1.42748e+07	1.38787e+07	1.35682e+07	1.53774e+07	2.32034e+07	2.38866e+07	2.09088e+07	2.48148e+07	1.64598e+07	1.71686e+07	1.44825e+07	1.77283e+07	24.3161	24.355	24.3051	23.7264	23.6937	23.8743	24.5097	24.3176	24.5647	24.0333	23.7878	24.0795	1.29685e+07	1.57602e+07	1.5501e+07	7.93258e+06	1.09092e+07	1.41096e+07	1.8364e+07	2.08651e+07	1.85041e+07	2.35595e+07	1.26358e+07	1.31721e+07
Q9BTZ2	2	2	59.7	DHRS4	Q9BTZ2|DHRS4_HUMAN Dehydrogenase/reductase SDR family member 4 OS=Homo sapiens GN=DHRS4 PE=1 SV=3	0.583285	0.00648884	0.653666	0.0288972	1.03521e+06	922353	1.08568e+06	1.0976e+06	603823	628151	515502	667817	774893	870637	731559	722482	506521	611397	458899	449267	19.815	20.0502	20.0659	19.2608	18.9756	19.3491	19.7317	19.4806	19.4626	19.2217	18.8078	18.7772	572663	797392	820778	359028	414477	612758	669344	730032	538748	838984	400385	333805
P63173	2	2	45.51	RPL38	P63173|RL38_HUMAN 60S ribosomal protein L38 OS=Homo sapiens GN=RPL38 PE=1 SV=2	0.637596	0.00650118	0.790108	0.216689	1.58022e+07	1.48077e+07	1.60181e+07	1.65808e+07	1.00754e+07	9.02752e+06	1.00596e+07	1.11391e+07	2.01394e+07	2.1434e+07	1.76009e+07	2.13833e+07	1.59123e+07	2.05763e+07	1.26455e+07	1.45149e+07	23.8198	23.9332	23.983	23.1059	23.2621	23.4091	24.3534	24.0691	24.35	24.2945	23.5921	23.791	9.19366e+06	1.17647e+07	1.2399e+07	5.1598e+06	8.0882e+06	1.02207e+07	1.64784e+07	1.75641e+07	1.59453e+07	2.82357e+07	1.10331e+07	1.07846e+07
P55327	1	1	29.84	TPD52	P55327|TPD52_HUMAN Tumor protein D52 OS=Homo sapiens GN=TPD52 PE=1 SV=2	1.44841	0.00659621	1.34101	0.086567	1.19077e+06	1.14515e+06	1.22184e+06	1.20534e+06	1.72473e+06	1.61739e+06	1.87815e+06	1.67866e+06	1.30842e+06	1.08222e+06	1.55893e+06	1.28413e+06	1.7546e+06	1.7196e+06	1.63645e+06	1.90776e+06	20.1271	20.2206	20.201	20.6252	20.8409	20.6789	20.0456	20.5721	20.2924	20.7136	20.6421	20.8635	710991	897394	901343	924444	1.51008e+06	1.54026e+06	832007	1.55568e+06	957561	2.3597e+06	1.42779e+06	1.41747e+06
O00116	4	4	119.07	AGPS	O00116|ADAS_HUMAN Alkyldihydroxyacetonephosphate synthase, peroxisomal OS=Homo sapiens GN=AGPS PE=1 SV=1	0.713661	0.00660177	0.834327	0.0342246	7.17865e+06	6.49751e+06	7.56288e+06	7.47555e+06	5.12312e+06	5.33916e+06	5.30686e+06	4.72334e+06	5.8628e+06	5.63243e+06	5.81911e+06	6.13686e+06	4.89149e+06	5.17382e+06	5.02567e+06	4.47498e+06	22.6315	22.8505	22.8337	22.3482	22.3394	22.1714	22.4253	22.4724	22.5491	22.3028	22.2609	22.0934	4.03412e+06	5.55464e+06	5.59018e+06	3.05167e+06	4.26686e+06	4.33392e+06	4.3302e+06	5.80696e+06	4.57619e+06	7.09974e+06	4.38485e+06	3.3249e+06
Q8IYM9	1	1	15.69	TRIM22	Q8IYM9|TRI22_HUMAN E3 ubiquitin-protein ligase TRIM22 OS=Homo sapiens GN=TRIM22 PE=1 SV=1	0.459091	0.00666129	0.638437	0.189197	203550	246650	173698	190301	93447.9	89831.1	104519	85993.1	128056	127908	86518.5	169743	81755.8	51822.8	98564	94880.7	17.9121	17.4062	17.5379	16.4549	16.6734	16.3919	16.9647	16.4007	17.373	15.6613	16.5888	16.5338	153138	127574	142306	51344.2	84036.4	78903.3	98335.3	86337.9	126575	71113.4	85996.1	70496.2
P12956	21	19	897.29	XRCC6	P12956|XRCC6_HUMAN X-ray repair cross-complementing protein 6 OS=Homo sapiens GN=XRCC6 PE=1 SV=2	0.930276	0.00669258	0.996631	0.935977	1.59903e+08	1.63014e+08	1.58188e+08	1.58506e+08	1.48754e+08	1.5161e+08	1.46512e+08	1.48139e+08	1.91353e+08	1.84967e+08	1.86864e+08	2.02227e+08	1.90708e+08	2.07036e+08	1.84561e+08	1.80527e+08	27.2804	27.2371	27.24	27.1758	27.1264	27.1424	27.4627	27.4774	27.5914	27.6253	27.4595	27.4276	1.01211e+08	1.16183e+08	1.1853e+08	8.66549e+07	1.17799e+08	1.35925e+08	1.42203e+08	1.86474e+08	1.50799e+08	2.84104e+08	1.61027e+08	1.34132e+08
P07948	10	6	272.14	LYN	P07948|LYN_HUMAN Tyrosine-protein kinase Lyn OS=Homo sapiens GN=LYN PE=1 SV=3	1.37639	0.0067341	1.36675	0.0151645	4.58711e+06	4.35119e+06	4.5391e+06	4.87104e+06	6.31364e+06	5.74697e+06	6.52954e+06	6.66441e+06	2.52077e+06	2.36736e+06	2.63859e+06	2.55635e+06	3.44527e+06	3.58103e+06	3.68248e+06	3.07229e+06	22.053	22.114	22.2158	22.4544	22.6385	22.668	21.1748	21.3313	21.2857	21.7719	21.8122	21.5509	2.70153e+06	3.33379e+06	3.64253e+06	3.28476e+06	5.24992e+06	6.11496e+06	1.82002e+06	2.63309e+06	1.90624e+06	4.91404e+06	3.21292e+06	2.28271e+06
Q9Y624	2	2	55.99	F11R	Q9Y624|JAM1_HUMAN Junctional adhesion molecule A OS=Homo sapiens GN=F11R PE=1 SV=1	0.736006	0.00677881	0.70704	0.328112	756473	737994	719992	811434	556769	512242	598109	559955	636479	564018	669017	676402	450016	201142	502758	646148	19.4932	19.4576	19.6301	18.9665	19.19	19.095	19.1054	19.3517	19.3675	17.6179	18.9395	19.3015	458200	528806	606785	292779	480895	513789	433617	667620	504386	276016	438651	480087
O15528	2	2	44.77	CYP27B1	O15528|CP27B_HUMAN 25-hydroxyvitamin D-1 alpha hydroxylase, mitochondrial OS=Homo sapiens GN=CYP27B1 PE=1 SV=1	0.0803622	0.00680238	0.0268822	0.002199	420898	415758	408942	437994	33824.3	23294.6	29288.1	48890	98351.5	123482	72663.7	98909.2	2643.9	4471.68	1645.81	1814.23	18.6654	18.6415	18.7406	14.5077	14.838	15.5773	16.9139	16.1489	16.5938	12.1266	10.6846	10.8251	258133	300352	327530	13314.4	23548.4	44859.3	94932.4	72512	73755.6	6136.23	1435.95	1347.97
Q9Y5Q9	1	1	15.23	GTF3C3	Q9Y5Q9|TF3C3_HUMAN General transcription factor 3C polypeptide 3 OS=Homo sapiens GN=GTF3C3 PE=1 SV=1	1.16271	0.00688868	0.721333	0.44832	364723	349132	374424	370614	424068	409630	424585	437989	471827	560955	453072	401453	340344	22445.1	505168	493419	18.4134	18.5143	18.4996	18.644	18.6957	18.7405	19.0975	18.7894	18.6149	14.4541	18.9464	18.9125	216766	275000	277143	234130	341378	401879	431261	452126	299359	30800.1	440754	366610
P35268	4	4	118.1	RPL22	P35268|RL22_HUMAN 60S ribosomal protein L22 OS=Homo sapiens GN=RPL22 PE=1 SV=2	0.765157	0.00692885	0.79756	0.125985	6.00635e+07	6.03437e+07	5.74179e+07	6.24289e+07	4.5958e+07	4.38197e+07	4.45192e+07	4.95352e+07	7.35771e+07	7.5634e+07	7.03359e+07	7.47614e+07	5.86822e+07	6.77796e+07	4.88384e+07	5.94285e+07	25.8467	25.775	25.8957	25.3851	25.4079	25.562	26.1725	26.0678	26.1558	26.0143	25.5415	25.8247	3.74657e+07	4.21712e+07	4.6684e+07	2.50458e+07	3.57946e+07	4.54513e+07	5.81473e+07	7.01891e+07	5.57488e+07	9.30101e+07	4.2611e+07	4.41553e+07
Q08211	37	35	1256.47	DHX9	Q08211|DHX9_HUMAN ATP-dependent RNA helicase A OS=Homo sapiens GN=DHX9 PE=1 SV=4	0.875139	0.00694008	0.843418	0.00524838	1.11346e+08	1.12502e+08	1.09122e+08	1.12415e+08	9.74435e+07	9.97824e+07	9.85707e+07	9.39774e+07	1.29993e+08	1.34811e+08	1.2516e+08	1.30007e+08	1.09638e+08	1.10192e+08	1.07112e+08	1.1161e+08	26.7454	26.7014	26.7443	26.5723	26.5547	26.4858	27.0064	26.8992	26.954	26.7154	26.6745	26.7339	6.98493e+07	8.01458e+07	8.40634e+07	5.7032e+07	7.92534e+07	8.62294e+07	1.03643e+08	1.24899e+08	9.69447e+07	1.5121e+08	9.3454e+07	8.29264e+07
Q9ULX3	1	1	30.78	NOB1	Q9ULX3|NOB1_HUMAN RNA-binding protein NOB1 OS=Homo sapiens GN=NOB1 PE=1 SV=1	0.000206235	0.00700753	0.157115	0.48384	4848.85	874.815	6630.95	7040.77	1	1	1	1	20122	1	6039.93	54325	3161.46	9482.39	1	1	9.77283	12.695	12.7815	0	0	0	0	12.5603	15.7293	13.211	0	0	543.148	4870.18	5265.04	0	0	0	0	6027.32	40509.6	13012.1	0	0
Q14690	3	3	59.79	PDCD11	Q14690|RRP5_HUMAN Protein RRP5 homolog OS=Homo sapiens GN=PDCD11 PE=1 SV=3	0.218083	0.00702435	0.405641	0.138555	237943	186302	250568	276960	51891.4	42377.3	37727.9	75569.1	282712	269258	268193	310686	114680	40314.2	119677	184048	17.5073	17.9348	18.0793	15.371	15.2033	16.2055	18.0386	18.0329	18.2451	15.299	16.8688	17.4897	115670	184032	207109	24221.3	30334.2	69338.7	207005	267633	231675	55320.8	104417	136748
Q6NUK1	17	16	514.04	SLC25A24	Q6NUK1|SCMC1_HUMAN Calcium-binding mitochondrial carrier protein SCaMC-1 OS=Homo sapiens GN=SLC25A24 PE=1 SV=2	1.14597	0.00702801	1.15661	0.00975233	6.06217e+07	6.08609e+07	6.10596e+07	5.99447e+07	6.94706e+07	6.9651e+07	6.75137e+07	7.1247e+07	5.45361e+07	5.21548e+07	5.56603e+07	5.5793e+07	6.30771e+07	6.48026e+07	6.41026e+07	6.0326e+07	25.859	25.8637	25.8371	26.0536	26.0087	26.0863	25.6363	25.7301	25.7336	25.9495	25.9339	25.8463	3.77868e+07	4.48459e+07	4.48263e+07	3.981e+07	5.42828e+07	6.5373e+07	4.00965e+07	5.55441e+07	4.16043e+07	8.89249e+07	5.59288e+07	4.48221e+07
P26640	12	9	333.54	VARS	P26640|SYVC_HUMAN Valine--tRNA ligase OS=Homo sapiens GN=VARS PE=1 SV=4	0.843031	0.00708675	0.779194	0.0839155	1.42694e+07	1.36596e+07	1.42426e+07	1.4906e+07	1.20296e+07	1.23492e+07	1.15431e+07	1.21963e+07	1.38825e+07	1.57995e+07	1.3053e+07	1.2795e+07	1.08171e+07	1.25274e+07	1.05789e+07	9.34511e+06	23.7034	23.7637	23.8294	23.5579	23.4605	23.5399	23.9134	23.6379	23.6091	23.5786	23.3347	23.1558	8.48087e+06	1.04606e+07	1.11466e+07	7.05838e+06	9.28097e+06	1.11908e+07	1.21466e+07	1.30257e+07	9.54108e+06	1.71906e+07	9.22997e+06	6.9434e+06
Q9HAV7	4	4	94.95	GRPEL1	Q9HAV7|GRPE1_HUMAN GrpE protein homolog 1, mitochondrial OS=Homo sapiens GN=GRPEL1 PE=1 SV=2	0.792959	0.00709871	1.00517	0.972665	5.74834e+06	5.40867e+06	6.06212e+06	5.77423e+06	4.5582e+06	4.38353e+06	4.60242e+06	4.68865e+06	4.68141e+06	4.54465e+06	4.79127e+06	4.70831e+06	4.70563e+06	5.55692e+06	4.54899e+06	4.01096e+06	22.3668	22.5314	22.4612	22.0637	22.134	22.1607	22.1157	22.192	22.1668	22.4059	22.1171	21.9355	3.35809e+06	4.45239e+06	4.31794e+06	2.50547e+06	3.70047e+06	4.30209e+06	3.49392e+06	4.78127e+06	3.51094e+06	7.62544e+06	3.96895e+06	2.98014e+06
Q9NX55	2	2	77.41	HYPK	Q9NX55|HYPK_HUMAN Huntingtin-interacting protein K OS=Homo sapiens GN=HYPK PE=1 SV=2	0.820094	0.00711578	0.850516	0.108905	1.45651e+06	1.49818e+06	1.49388e+06	1.37747e+06	1.19447e+06	1.13085e+06	1.24009e+06	1.21249e+06	1.72726e+06	1.60023e+06	1.72725e+06	1.85431e+06	1.46907e+06	1.56205e+06	1.28827e+06	1.55688e+06	20.5148	20.5106	20.3936	20.109	20.242	20.2095	20.6098	20.72	20.8225	20.575	20.297	20.5702	930177	1.09719e+06	1.03006e+06	646350	997064	1.11252e+06	1.23025e+06	1.72364e+06	1.38274e+06	2.14351e+06	1.124e+06	1.15676e+06
P06280	2	2	57.7	GLA	P06280|AGAL_HUMAN Alpha-galactosidase A OS=Homo sapiens GN=GLA PE=1 SV=1	0.153703	0.00714573	0.688784	0.43562	371112	278022	491162	344153	57041	41861	38255.6	91006.5	178130	168772	88410.9	277208	122693	262356	21314.6	84408.9	18.0848	18.9058	18.3927	15.3533	15.2234	16.4737	17.3647	16.4319	18.0806	18.0012	14.3796	16.3651	172616	360739	257356	23926.3	30758.6	83503.4	129752	88226.3	206711	360016	18596.8	62715.7
P61916	9	9	299.58	NPC2	P61916|NPC2_HUMAN Epididymal secretory protein E1 OS=Homo sapiens GN=NPC2 PE=1 SV=1	1.37504	0.00716255	1.51965	0.0104932	2.43965e+08	2.28053e+08	2.60757e+08	2.43085e+08	3.35461e+08	3.58854e+08	3.41577e+08	3.05953e+08	1.89324e+08	1.87997e+08	1.99141e+08	1.80835e+08	2.87707e+08	3.1941e+08	2.85406e+08	2.58306e+08	27.7648	27.9581	27.8569	28.4188	28.3476	28.1887	27.4861	27.5692	27.4301	28.2508	28.0884	27.9445	1.41592e+08	1.91516e+08	1.81778e+08	2.05108e+08	2.74637e+08	2.80729e+08	1.44532e+08	1.98725e+08	1.34847e+08	4.38308e+08	2.49013e+08	1.91921e+08
P53701	3	3	86.28	HCCS	P53701|CCHL_HUMAN Cytochrome c-type heme lyase OS=Homo sapiens GN=HCCS PE=1 SV=1	0.685605	0.00716986	0.696882	0.0256241	3.20769e+06	2.97138e+06	3.40934e+06	3.24236e+06	2.19921e+06	1.97457e+06	2.2288e+06	2.39427e+06	2.70562e+06	2.70362e+06	2.60379e+06	2.80945e+06	1.8855e+06	2.04993e+06	1.63621e+06	1.97035e+06	21.5027	21.7011	21.6286	20.9131	21.0878	21.1912	21.3665	21.3122	21.4219	20.9671	20.6419	20.91	1.84485e+06	2.50403e+06	2.42462e+06	1.12859e+06	1.79201e+06	2.19687e+06	2.07854e+06	2.59836e+06	2.09498e+06	2.813e+06	1.42758e+06	1.46397e+06
P20700	40	35	1272.51	LMNB1	P20700|LMNB1_HUMAN Lamin-B1 OS=Homo sapiens GN=LMNB1 PE=1 SV=2	1.15234	0.00717642	1.14916	0.0161739	3.42123e+08	3.55502e+08	3.40023e+08	3.30843e+08	3.94243e+08	4.00486e+08	3.83081e+08	3.99161e+08	3.52738e+08	3.38587e+08	3.50414e+08	3.69213e+08	4.05353e+08	4.15053e+08	4.04002e+08	3.97005e+08	28.4053	28.3411	28.3016	28.5772	28.5131	28.5724	28.335	28.3845	28.4599	28.6287	28.5898	28.5646	2.20721e+08	2.49733e+08	2.47403e+08	2.28904e+08	3.08008e+08	3.66252e+08	2.60305e+08	3.49683e+08	2.75318e+08	5.69554e+08	3.52487e+08	2.94974e+08
P31689	7	6	208.79	DNAJA1	P31689|DNJA1_HUMAN DnaJ homolog subfamily A member 1 OS=Homo sapiens GN=DNAJA1 PE=1 SV=2	0.680281	0.00718434	0.687294	0.011826	5.99878e+06	5.40249e+06	6.28628e+06	6.30756e+06	4.08085e+06	3.85105e+06	3.84162e+06	4.54989e+06	5.97598e+06	5.73054e+06	5.65473e+06	6.54266e+06	4.10725e+06	3.64001e+06	4.11996e+06	4.56179e+06	22.3652	22.5838	22.5886	21.8768	21.8733	22.1174	22.4502	22.431	22.6414	21.7955	21.9742	22.1212	3.35426e+06	4.61703e+06	4.71675e+06	2.20112e+06	3.08877e+06	4.17477e+06	4.40563e+06	5.64293e+06	4.8788e+06	4.99497e+06	3.59462e+06	3.38941e+06
P13798	10	9	310.18	APEH	P13798|ACPH_HUMAN Acylamino-acid-releasing enzyme OS=Homo sapiens GN=APEH PE=1 SV=4	1.12725	0.0071951	1.04167	0.383596	2.41357e+07	2.48908e+07	2.36794e+07	2.38367e+07	2.7207e+07	2.73108e+07	2.63389e+07	2.79713e+07	2.59411e+07	2.68562e+07	2.5854e+07	2.51131e+07	2.70221e+07	2.76663e+07	2.81893e+07	2.52106e+07	24.5691	24.4971	24.5067	24.703	24.6507	24.7374	24.6788	24.6239	24.5819	24.7216	24.7486	24.5875	1.5454e+07	1.73916e+07	1.7825e+07	1.56098e+07	2.11772e+07	2.56652e+07	2.0647e+07	2.58e+07	1.87266e+07	3.79649e+07	2.45949e+07	1.87314e+07
Q6JBY9	8	8	317.91	RCSD1	Q6JBY9|CPZIP_HUMAN CapZ-interacting protein OS=Homo sapiens GN=RCSD1 PE=1 SV=1	1.1839	0.00722247	1.0544	0.479918	1.80929e+07	1.86567e+07	1.7201e+07	1.84209e+07	2.14202e+07	2.10275e+07	2.09569e+07	2.22761e+07	2.90868e+07	2.6125e+07	3.25859e+07	2.85496e+07	3.0669e+07	3.20853e+07	2.95343e+07	3.03876e+07	24.1532	24.036	24.1348	24.3258	24.3209	24.409	24.6389	24.9577	24.767	24.9354	24.8159	24.857	1.15834e+07	1.26334e+07	1.3775e+07	1.20186e+07	1.68499e+07	2.04395e+07	2.00849e+07	3.25178e+07	2.12892e+07	4.40287e+07	2.57683e+07	2.2578e+07
P00738	7	6	171.71	HP	P00738|HPT_HUMAN Haptoglobin OS=Homo sapiens GN=HP PE=1 SV=1	1.34927	0.0072545	1.28941	0.124381	4.98874e+06	5.30562e+06	4.56536e+06	5.09523e+06	6.73116e+06	6.89241e+06	7.00789e+06	6.29317e+06	4.8363e+06	3.91004e+06	5.01658e+06	5.58229e+06	6.23596e+06	6.00542e+06	7.16896e+06	5.53351e+06	22.3391	22.1223	22.2807	22.7166	22.7405	22.5854	21.8988	22.2583	22.4124	22.5178	22.7733	22.3998	3.29411e+06	3.35308e+06	3.81018e+06	3.93945e+06	5.63453e+06	5.77433e+06	3.00604e+06	5.00611e+06	4.16266e+06	8.24089e+06	6.25484e+06	4.11139e+06
O00264	2	2	61.95	PGRMC1	O00264|PGRC1_HUMAN Membrane-associated progesterone receptor component 1 OS=Homo sapiens GN=PGRMC1 PE=1 SV=3	1.76092	0.00733486	1.26719	0.189394	649784	584664	747615	617074	1.14422e+06	1.22259e+06	1.12374e+06	1.08632e+06	544527	450117	663463	520000	690021	684441	812150	573472	19.1572	19.5119	19.2351	20.2215	20.0999	20.051	18.7799	19.3397	18.9882	19.3846	19.6314	19.1294	363001	549094	461444	698790	903516	996761	346049	662078	387758	939218	708592	426089
Q9UKD2	1	1	28.93	MRTO4	Q9UKD2|MRT4_HUMAN mRNA turnover protein 4 homolog OS=Homo sapiens GN=MRTO4 PE=1 SV=2	0.149734	0.00736812	0.22585	0.324109	175159	172760	151962	200755	26227.3	17853.5	22558.3	38269.9	298603	303280	291824	300705	67439.5	1	67301.6	135016	17.3984	17.2134	17.6151	14.1239	14.4614	15.2239	18.2103	18.1547	18.198	0	16.0384	17.0428	107262	111610	150124	10204.4	18137.5	35114.7	233161	291215	224233	0	58720	100317
Q01432	14	13	413.52	AMPD3	Q01432|AMPD3_HUMAN AMP deaminase 3 OS=Homo sapiens GN=AMPD3 PE=1 SV=1	1.20345	0.0074563	1.04613	0.580726	1.16247e+07	1.21118e+07	1.17215e+07	1.10409e+07	1.39898e+07	1.37071e+07	1.38025e+07	1.44598e+07	1.06206e+07	1.08026e+07	1.08528e+07	1.02066e+07	1.11106e+07	1.25269e+07	1.05258e+07	1.02792e+07	23.5299	23.4827	23.3964	23.7084	23.7184	23.7855	23.3649	23.3716	23.283	23.5785	23.3274	23.2932	7.51989e+06	8.60901e+06	8.2563e+06	7.83446e+06	1.10975e+07	1.32676e+07	8.30499e+06	1.08301e+07	7.61093e+06	1.71899e+07	9.18361e+06	7.63741e+06
P06396	25	24	1197.34	GSN	P06396|GELS_HUMAN Gelsolin OS=Homo sapiens GN=GSN PE=1 SV=1	0.913987	0.00747138	0.930867	0.164211	6.33651e+08	6.32615e+08	6.1954e+08	6.48799e+08	5.79149e+08	5.7641e+08	5.71953e+08	5.89085e+08	4.41359e+08	4.49763e+08	4.26439e+08	4.47876e+08	4.10847e+08	4.40275e+08	3.96855e+08	3.9541e+08	29.2368	29.2066	29.2732	29.1025	29.0913	29.1339	28.7446	28.6678	28.7385	28.7138	28.564	28.5588	3.92773e+08	4.55028e+08	4.85168e+08	3.29455e+08	4.59865e+08	5.40517e+08	3.45777e+08	4.25548e+08	3.33977e+08	6.04164e+08	3.46252e+08	2.93789e+08
P32455	24	16	770.31	GBP1	P32455|GBP1_HUMAN Guanylate-binding protein 1 OS=Homo sapiens GN=GBP1 PE=1 SV=2	1.18504	0.00749627	1.34529	0.00973172	1.19146e+08	1.23576e+08	1.17766e+08	1.16097e+08	1.41193e+08	1.39533e+08	1.4218e+08	1.41866e+08	6.68375e+07	7.30104e+07	6.33408e+07	6.41613e+07	8.99156e+07	9.81166e+07	8.49621e+07	8.66682e+07	26.8808	26.8113	26.7908	27.056	27.0831	27.08	26.1216	25.9166	25.9352	26.548	26.3403	26.369	7.67249e+07	8.64945e+07	8.68168e+07	7.9752e+07	1.14317e+08	1.3017e+08	5.61303e+07	6.32086e+07	4.78444e+07	1.3464e+08	7.41286e+07	6.43944e+07
Q9UHB9	8	8	254.52	SRP68	Q9UHB9|SRP68_HUMAN Signal recognition particle subunit SRP68 OS=Homo sapiens GN=SRP68 PE=1 SV=2	0.722637	0.00751016	0.74645	0.014627	1.11233e+07	1.21995e+07	1.07354e+07	1.04351e+07	8.03814e+06	8.23839e+06	7.54122e+06	8.33482e+06	1.19758e+07	1.30607e+07	1.09364e+07	1.19301e+07	8.93931e+06	8.47617e+06	8.50746e+06	9.8343e+06	23.5403	23.3559	23.3149	22.9739	22.8464	22.9907	23.6387	23.3826	23.5081	23.015	23.0203	23.2294	7.57433e+06	7.88476e+06	7.8033e+06	4.70877e+06	6.06334e+06	7.64765e+06	1.00411e+07	1.09136e+07	8.89617e+06	1.16314e+07	7.42267e+06	7.30687e+06
Q9Y5M8	8	7	271.46	SRPRB	Q9Y5M8|SRPRB_HUMAN Signal recognition particle receptor subunit beta OS=Homo sapiens GN=SRPRB PE=1 SV=3	0.766052	0.00752651	0.820917	0.167355	1.65427e+07	1.66564e+07	1.67625e+07	1.62094e+07	1.26726e+07	1.19839e+07	1.27159e+07	1.3318e+07	1.72854e+07	1.69898e+07	1.77202e+07	1.71461e+07	1.41899e+07	1.702e+07	1.23099e+07	1.32397e+07	23.9896	23.9987	23.9503	23.5146	23.6001	23.6669	24.0182	24.0789	24.0314	24.0207	23.5533	23.6584	1.03415e+07	1.23114e+07	1.21213e+07	6.84956e+06	1.02239e+07	1.222e+07	1.30618e+07	1.76832e+07	1.27856e+07	2.33556e+07	1.07403e+07	9.83707e+06
P09651	15	13	694.73	HNRNPA1	P09651|ROA1_HUMAN Heterogeneous nuclear ribonucleoprotein A1 OS=Homo sapiens GN=HNRNPA1 PE=1 SV=5	0.838445	0.00756201	0.842306	0.0242986	3.22102e+08	3.15362e+08	3.2762e+08	3.23323e+08	2.70065e+08	2.82218e+08	2.60607e+08	2.6737e+08	3.86411e+08	4.00048e+08	3.679e+08	3.91285e+08	3.25476e+08	3.50078e+08	3.16405e+08	3.09947e+08	28.2324	28.2875	28.2684	28.0722	27.9573	27.9943	28.5756	28.4547	28.5436	28.3831	28.2372	28.2074	1.958e+08	2.40624e+08	2.41779e+08	1.61305e+08	2.09535e+08	2.45326e+08	3.07556e+08	3.67132e+08	2.91777e+08	4.80392e+08	2.7606e+08	2.3029e+08
O14929	3	3	108.51	HAT1	O14929|HAT1_HUMAN Histone acetyltransferase type B catalytic subunit OS=Homo sapiens GN=HAT1 PE=1 SV=1	0.692082	0.00756684	0.550016	0.0861757	3.49415e+06	3.63444e+06	3.4552e+06	3.3928e+06	2.41824e+06	2.20313e+06	2.46937e+06	2.58221e+06	5.3699e+06	5.22015e+06	5.33608e+06	5.55349e+06	2.95353e+06	1.97913e+06	2.90387e+06	3.9776e+06	21.7933	21.7203	21.694	21.0711	21.2357	21.3002	22.3157	22.3473	22.405	20.9164	21.4695	21.9235	2.25652e+06	2.53771e+06	2.53712e+06	1.25923e+06	1.98544e+06	2.36932e+06	4.01324e+06	5.32494e+06	4.14118e+06	2.71584e+06	2.5336e+06	2.95535e+06
P60033	2	2	118.99	CD81	P60033|CD81_HUMAN CD81 antigen OS=Homo sapiens GN=CD81 PE=1 SV=1	1.21115	0.00767441	1.26705	0.003452	1.33014e+07	1.3652e+07	1.27686e+07	1.34835e+07	1.61099e+07	1.59753e+07	1.6283e+07	1.60715e+07	1.20189e+07	1.19452e+07	1.23431e+07	1.17684e+07	1.52285e+07	1.56964e+07	1.44655e+07	1.55237e+07	23.7026	23.6061	23.6847	23.9293	23.9569	23.938	23.5099	23.5572	23.4884	23.9039	23.7861	23.888	8.47614e+06	9.37808e+06	1.00829e+07	9.13092e+06	1.3092e+07	1.47465e+07	9.18344e+06	1.23173e+07	8.77557e+06	2.15392e+07	1.2621e+07	1.15341e+07
Q13769	2	2	61.36	THOC5	Q13769|THOC5_HUMAN THO complex subunit 5 homolog OS=Homo sapiens GN=THOC5 PE=1 SV=2	0.796516	0.00776882	0.843862	0.323371	547945	544585	579558	519692	436447	438350	447750	423242	711681	831961	746398	556684	600560	594687	596749	610245	19.0548	19.1446	18.9873	18.7417	18.7723	18.6911	19.6662	19.5096	19.0865	19.1818	19.1868	19.219	338118	425663	388622	250545	360003	388347	639611	744839	415114	816055	520657	453411
P08865	11	11	486.4	RPSA	P08865|RSSA_HUMAN 40S ribosomal protein SA OS=Homo sapiens GN=RPSA PE=1 SV=4	0.82415	0.00788918	0.88898	0.134535	2.13823e+08	2.11553e+08	2.14149e+08	2.15768e+08	1.76222e+08	1.76707e+08	1.69603e+08	1.82357e+08	2.2738e+08	2.28575e+08	2.18137e+08	2.35428e+08	2.02136e+08	2.22088e+08	1.8574e+08	1.98581e+08	27.6564	27.674	27.6849	27.3968	27.3376	27.4422	27.7681	27.7007	27.8107	27.7266	27.4687	27.5652	1.31347e+08	1.57284e+08	1.6135e+08	1.00999e+08	1.36365e+08	1.67322e+08	1.75728e+08	2.17682e+08	1.75556e+08	3.04759e+08	1.62056e+08	1.47545e+08
O00629	7	5	193.72	KPNA4	O00629|IMA3_HUMAN Importin subunit alpha-3 OS=Homo sapiens GN=KPNA4 PE=1 SV=1	0.819284	0.00791357	0.832044	0.0172636	6.62188e+06	6.94851e+06	6.27589e+06	6.64123e+06	5.4252e+06	5.49451e+06	5.54663e+06	5.23446e+06	6.43582e+06	6.29488e+06	6.45587e+06	6.55671e+06	5.35489e+06	5.69361e+06	5.19056e+06	5.18049e+06	22.7283	22.5814	22.663	22.3896	22.4032	22.3196	22.5857	22.6222	22.6445	22.4409	22.3075	22.3047	4.31414e+06	4.6094e+06	4.96627e+06	3.14046e+06	4.45964e+06	4.8029e+06	4.8395e+06	6.44239e+06	4.88928e+06	7.81301e+06	4.52871e+06	3.8491e+06
Q9Y6M7	5	5	133.67	SLC4A7	Q9Y6M7|S4A7_HUMAN Sodium bicarbonate cotransporter 3 OS=Homo sapiens GN=SLC4A7 PE=1 SV=2	0.685945	0.00792688	0.687231	0.00385471	1.01962e+06	1.04801e+06	909574	1.10128e+06	699404	650719	747756	699738	467428	468490	429398	504397	321231	345268	303114	315312	19.9992	19.7948	20.0708	19.3117	19.5122	19.4165	18.8377	18.712	18.9442	18.3974	18.2095	18.2664	650680	668047	823531	371927	601215	642048	360174	428502	376124	473791	264463	234276
Q6XQN6	9	8	254.43	NAPRT	Q6XQN6|PNCB_HUMAN Nicotinate phosphoribosyltransferase OS=Homo sapiens GN=NAPRT PE=1 SV=2	1.29664	0.00796231	1.18416	0.293453	1.07092e+07	1.08879e+07	1.01637e+07	1.1076e+07	1.3886e+07	1.47466e+07	1.40234e+07	1.28882e+07	9.99581e+06	1.10277e+07	9.45785e+06	9.50192e+06	1.18366e+07	1.45202e+07	9.9912e+06	1.09986e+07	23.3762	23.2769	23.4009	23.8139	23.7413	23.6195	23.3946	23.1731	23.1798	23.7916	23.2522	23.3908	6.76001e+06	7.46486e+06	8.28259e+06	8.4286e+06	1.12752e+07	1.18256e+07	8.47806e+06	9.4381e+06	7.08548e+06	1.99252e+07	8.71722e+06	8.17193e+06
Q0VD83	32	26	1026.69	APOBR	Q0VD83|APOBR_HUMAN Apolipoprotein B receptor OS=Homo sapiens GN=APOBR PE=1 SV=2	1.37979	0.00799863	1.39386	0.00236555	9.27607e+07	8.97358e+07	9.76034e+07	9.09429e+07	1.2799e+08	1.16396e+08	1.33624e+08	1.33951e+08	6.8592e+07	6.63214e+07	7.13747e+07	6.80801e+07	9.56077e+07	9.26859e+07	1.02192e+08	9.19448e+07	26.4192	26.5404	26.4385	26.7945	26.9936	26.9971	25.983	26.0889	26.0207	26.4658	26.6067	26.4543	5.57145e+07	7.16859e+07	6.80065e+07	6.65275e+07	1.07437e+08	1.22907e+08	5.09878e+07	7.12257e+07	5.07666e+07	1.27187e+08	8.91618e+07	6.83149e+07
P80303	8	8	268.92	NUCB2	P80303|NUCB2_HUMAN Nucleobindin-2 OS=Homo sapiens GN=NUCB2 PE=1 SV=2	1.20021	0.00800838	1.05163	0.57952	7.55772e+06	7.82119e+06	7.70049e+06	7.15148e+06	9.07084e+06	9.33128e+06	9.10498e+06	8.77626e+06	7.17887e+06	5.99379e+06	7.92667e+06	7.61614e+06	7.54952e+06	7.35828e+06	7.75867e+06	7.53162e+06	22.899	22.8765	22.7698	23.1536	23.1182	23.0652	22.515	22.9183	22.8606	22.8109	22.8874	22.8445	4.85596e+06	5.65571e+06	5.34784e+06	5.33342e+06	7.32064e+06	8.0527e+06	4.60802e+06	7.91012e+06	5.67928e+06	1.00973e+07	6.76936e+06	5.59598e+06
P59768	1	1	31.03	GNG2	P59768|GBG2_HUMAN Guanine nucleotide-binding protein G(I)/G(S)/G(O) subunit gamma-2 OS=Homo sapiens GN=GNG2 PE=1 SV=2	1.45465	0.00802135	1.35655	0.0528772	5.72184e+06	6.01752e+06	5.10939e+06	6.0386e+06	8.32328e+06	7.57116e+06	8.30665e+06	9.09205e+06	8.2918e+06	8.96193e+06	7.12003e+06	8.79345e+06	1.12483e+07	1.27842e+07	1.13528e+07	9.60784e+06	22.5207	22.2847	22.5258	22.8521	22.9858	23.1162	23.0954	22.7635	23.068	23.6079	23.4365	23.1958	3.73611e+06	3.75265e+06	4.51563e+06	4.3274e+06	6.67876e+06	8.34245e+06	6.88992e+06	7.10517e+06	6.55719e+06	1.7543e+07	9.90521e+06	7.13861e+06
Q13868	3	3	79.16	EXOSC2	Q13868|EXOS2_HUMAN Exosome complex component RRP4 OS=Homo sapiens GN=EXOSC2 PE=1 SV=2	0.777138	0.00814221	0.742615	0.201339	1.95313e+06	2.06318e+06	1.97234e+06	1.82387e+06	1.51785e+06	1.40779e+06	1.57005e+06	1.57571e+06	2.37022e+06	2.00992e+06	2.40219e+06	2.69855e+06	1.76016e+06	1.23681e+06	2.25185e+06	1.79182e+06	20.9764	20.9115	20.7986	20.425	20.5824	20.5876	20.9387	21.1959	21.3638	20.2382	21.1027	20.773	1.28097e+06	1.44861e+06	1.36388e+06	804641	1.26236e+06	1.4458e+06	1.54522e+06	2.39717e+06	2.01228e+06	1.6972e+06	1.96472e+06	1.33132e+06
P78324	8	8	260.47	SIRPA	P78324|SHPS1_HUMAN Tyrosine-protein phosphatase non-receptor type substrate 1 OS=Homo sapiens GN=SIRPA PE=1 SV=2	1.29791	0.00821193	1.19689	0.0816171	1.2137e+07	1.27997e+07	1.19108e+07	1.17006e+07	1.57528e+07	1.4519e+07	1.63353e+07	1.64039e+07	1.19648e+07	1.19004e+07	1.25751e+07	1.14187e+07	1.43205e+07	1.60756e+07	1.36546e+07	1.32312e+07	23.6096	23.5058	23.4801	23.7914	23.9615	23.9675	23.5045	23.5841	23.4449	23.9384	23.7029	23.6574	7.94699e+06	8.74804e+06	8.74961e+06	8.29855e+06	1.3134e+07	1.50515e+07	9.14903e+06	1.25488e+07	8.51484e+06	2.20596e+07	1.19135e+07	9.83075e+06
P62910	1	1	31.03	RPL32	P62910|RL32_HUMAN 60S ribosomal protein L32 OS=Homo sapiens GN=RPL32 PE=1 SV=2	0.635401	0.00828285	0.715558	0.103452	3.69185e+06	3.83154e+06	3.47993e+06	3.76406e+06	2.3458e+06	2.24283e+06	2.15263e+06	2.64194e+06	4.89463e+06	4.84233e+06	3.94663e+06	5.89494e+06	3.50239e+06	3.63099e+06	3.35219e+06	3.52399e+06	21.8695	21.7306	21.8439	21.0969	21.0377	21.3332	22.2073	21.9122	22.491	21.7919	21.6767	21.7488	2.3789e+06	2.55587e+06	2.81474e+06	1.28192e+06	1.73077e+06	2.42413e+06	3.72277e+06	3.93839e+06	4.3958e+06	4.9826e+06	2.92475e+06	2.61832e+06
Q9H2X3	2	2	56.49	CLEC4M	Q9H2X3|CLC4M_HUMAN C-type lectin domain family 4 member M OS=Homo sapiens GN=CLEC4M PE=1 SV=1	0.500822	0.00830926	0.525938	0.00187283	8.85723e+06	1.00842e+07	8.32914e+06	8.1583e+06	4.4359e+06	4.5028e+06	4.34773e+06	4.45716e+06	2.40485e+06	2.62654e+06	2.33471e+06	2.25329e+06	1.2648e+06	1.11685e+06	1.28491e+06	1.39264e+06	23.2656	22.9897	22.9598	22.1024	22.0518	22.0877	21.3247	21.1548	21.1036	20.091	20.2932	20.4094	6.26103e+06	6.11743e+06	6.10073e+06	2.57364e+06	3.49569e+06	4.08969e+06	2.01928e+06	2.32983e+06	1.68026e+06	1.53258e+06	1.12107e+06	1.03473e+06
P13796	69	55	2822.12	LCP1	P13796|PLSL_HUMAN Plastin-2 OS=Homo sapiens GN=LCP1 PE=1 SV=6	1.16055	0.00833249	1.18939	0.0227114	2.75188e+09	2.8323e+09	2.72795e+09	2.69538e+09	3.1937e+09	3.17748e+09	3.1987e+09	3.20493e+09	2.91e+09	2.77393e+09	2.91156e+09	3.04451e+09	3.46112e+09	3.71999e+09	3.34814e+09	3.31522e+09	31.3993	31.3452	31.3278	31.5652	31.5748	31.5776	31.3693	31.4391	31.5036	31.7927	31.6407	31.6265	1.7585e+09	2.00358e+09	2.01559e+09	1.81613e+09	2.57184e+09	2.9407e+09	2.13259e+09	2.90548e+09	2.27026e+09	5.10473e+09	2.92122e+09	2.46321e+09
Q86XP3	5	5	146.72	DDX42	Q86XP3|DDX42_HUMAN ATP-dependent RNA helicase DDX42 OS=Homo sapiens GN=DDX42 PE=1 SV=1	0.801799	0.00835995	1.02728	0.844007	4.25774e+06	4.13592e+06	4.37139e+06	4.26592e+06	3.41385e+06	3.59915e+06	3.41448e+06	3.22793e+06	4.82354e+06	4.20745e+06	4.59574e+06	5.66744e+06	4.95513e+06	5.67424e+06	4.14997e+06	5.04117e+06	21.9798	22.0597	22.0244	21.7792	21.7032	21.6222	22.0045	22.1319	22.4343	22.436	21.9847	22.2653	2.56788e+06	3.21062e+06	3.19003e+06	2.05715e+06	2.74533e+06	2.9618e+06	3.23468e+06	4.58614e+06	4.22615e+06	7.78643e+06	3.62081e+06	3.74558e+06
P30511	6	5	242.2	HLA-F	P30511|HLAF_HUMAN HLA class I histocompatibility antigen, alpha chain F OS=Homo sapiens GN=HLA-F PE=2 SV=3	0.655927	0.00837618	0.709746	0.0489243	5.12312e+06	5.36966e+06	4.60636e+06	5.39336e+06	3.36039e+06	3.44458e+06	3.40051e+06	3.2361e+06	3.42768e+06	3.17137e+06	3.0751e+06	4.03658e+06	2.43278e+06	2.52662e+06	2.04032e+06	2.73141e+06	22.3564	22.1352	22.3628	21.7159	21.6973	21.6258	21.5967	21.5522	21.9447	21.2688	20.9604	21.3812	3.33387e+06	3.38319e+06	4.03312e+06	1.96879e+06	2.7341e+06	2.9693e+06	2.43815e+06	3.06868e+06	3.01003e+06	3.46713e+06	1.78016e+06	2.02944e+06
Q9NPF4	3	3	82.85	OSGEP	Q9NPF4|OSGEP_HUMAN Probable tRNA N6-adenosine threonylcarbamoyltransferase OS=Homo sapiens GN=OSGEP PE=1 SV=1	0.656493	0.00843712	0.701276	0.0539168	963919	945775	1.04284e+06	903140	632806	575864	607506	715049	1.12544e+06	1.10708e+06	1.14047e+06	1.12876e+06	789241	768615	678007	921100	19.8511	19.9921	19.7846	19.1354	19.2125	19.4477	20.0783	20.1212	20.1063	19.5519	19.3709	19.813	587205	765926	675363	329143	488451	656096	851120	1.13808e+06	841706	1.05473e+06	591555	684376
Q15067	6	6	177.41	ACOX1	Q15067|ACOX1_HUMAN Peroxisomal acyl-coenzyme A oxidase 1 OS=Homo sapiens GN=ACOX1 PE=1 SV=3	0.44733	0.00846494	0.351085	0.00966243	2.89596e+06	2.27578e+06	2.92612e+06	3.48597e+06	1.29545e+06	1.3572e+06	1.48566e+06	1.04349e+06	2.12504e+06	2.32111e+06	1.69431e+06	2.3597e+06	746071	539362	727054	971797	21.1179	21.4806	21.7331	20.3722	20.5027	19.993	21.1464	20.6923	21.1702	19.0409	19.4717	19.8903	1.41297e+06	2.14912e+06	2.60679e+06	775725	1.19451e+06	957455	1.78447e+06	1.69078e+06	1.7596e+06	740135	634347	722044
P62851	2	2	60.6	RPS25	P62851|RS25_HUMAN 40S ribosomal protein S25 OS=Homo sapiens GN=RPS25 PE=1 SV=1	0.784197	0.00848783	0.815298	0.0997975	4.37581e+07	4.47079e+07	4.06811e+07	4.58854e+07	3.4315e+07	3.63292e+07	3.43653e+07	3.22505e+07	5.29714e+07	5.62522e+07	4.6899e+07	5.57631e+07	4.31875e+07	4.83074e+07	3.74007e+07	4.38543e+07	25.414	25.2779	25.4515	25.1146	25.0344	24.9428	25.7454	25.4831	25.7328	25.5257	25.1566	25.3862	2.77579e+07	2.98787e+07	3.43129e+07	2.07644e+07	2.76306e+07	2.95916e+07	4.32466e+07	4.68011e+07	4.15819e+07	6.62894e+07	3.26317e+07	3.25837e+07
P43897	4	4	127.88	TSFM	P43897|EFTS_HUMAN Elongation factor Ts, mitochondrial OS=Homo sapiens GN=TSFM PE=1 SV=2	0.589223	0.0084989	0.82971	0.234019	5.58697e+06	5.90456e+06	4.90639e+06	5.94996e+06	3.29197e+06	3.39162e+06	3.15956e+06	3.32473e+06	6.1622e+06	5.70337e+06	6.12606e+06	6.65718e+06	5.11284e+06	6.36878e+06	4.27118e+06	4.69857e+06	22.4934	22.2262	22.5044	21.6935	21.5913	21.6648	22.4434	22.5465	22.6665	22.6026	22.0262	22.1638	3.66598e+06	3.60355e+06	4.44935e+06	1.93853e+06	2.54037e+06	3.05062e+06	4.38474e+06	6.11327e+06	4.96419e+06	8.7395e+06	3.72656e+06	3.49103e+06
P26373	3	3	85.9	RPL13	P26373|RL13_HUMAN 60S ribosomal protein L13 OS=Homo sapiens GN=RPL13 PE=1 SV=4	0.695451	0.00851166	0.756077	0.0921396	1.61632e+07	1.67919e+07	1.46044e+07	1.70933e+07	1.12407e+07	1.17598e+07	1.09007e+07	1.10616e+07	1.89263e+07	2.14632e+07	1.6021e+07	1.92947e+07	1.43097e+07	1.66923e+07	1.20439e+07	1.4193e+07	24.0013	23.7999	24.0269	23.4874	23.3779	23.3991	24.3554	23.9335	24.2017	23.9927	23.5218	23.7587	1.04256e+07	1.07264e+07	1.27823e+07	6.7215e+06	8.76445e+06	1.01496e+07	1.65009e+07	1.59875e+07	1.43878e+07	2.29059e+07	1.05081e+07	1.05454e+07
P49368	26	23	856.98	CCT3	P49368|TCPG_HUMAN T-complex protein 1 subunit gamma OS=Homo sapiens GN=CCT3 PE=1 SV=4	0.913437	0.00852441	0.992741	0.894595	1.39434e+08	1.42666e+08	1.37408e+08	1.38228e+08	1.27364e+08	1.28549e+08	1.26726e+08	1.26818e+08	1.52958e+08	1.50209e+08	1.45589e+08	1.63075e+08	1.51847e+08	1.68583e+08	1.44646e+08	1.42314e+08	27.0881	27.0339	27.0425	26.9377	26.9171	26.9182	27.1624	27.1173	27.281	27.3289	27.1079	27.0845	8.85772e+07	1.00921e+08	1.03366e+08	7.34738e+07	1.01891e+08	1.16363e+08	1.15481e+08	1.45285e+08	1.21603e+08	2.31336e+08	1.26202e+08	1.05739e+08
P14902	14	14	443.9	IDO1	P14902|I23O1_HUMAN Indoleamine 2,3-dioxygenase 1 OS=Homo sapiens GN=IDO1 PE=1 SV=1	1.6349	0.00858771	1.83263	0.00801263	4.70323e+07	4.88113e+07	4.58046e+07	4.64809e+07	7.68933e+07	6.83007e+07	7.97496e+07	8.26296e+07	9.99667e+06	1.1102e+07	8.32806e+06	1.056e+07	1.83202e+07	2.14257e+07	1.7502e+07	1.60329e+07	25.5407	25.449	25.4701	26.0254	26.249	26.3002	23.4043	22.9895	23.3321	24.3528	24.061	23.9345	3.03056e+07	3.36417e+07	3.47582e+07	3.90382e+07	6.41208e+07	7.58172e+07	8.53517e+06	8.31068e+06	7.87447e+06	2.94012e+07	1.52703e+07	1.19124e+07
Q96CM8	6	4	143.22	ACSF2	Q96CM8|ACSF2_HUMAN Acyl-CoA synthetase family member 2, mitochondrial OS=Homo sapiens GN=ACSF2 PE=1 SV=2	0.645215	0.00870922	0.671282	0.254248	1.40786e+06	1.38322e+06	1.50775e+06	1.3326e+06	908371	961746	793420	969946	1.23215e+06	1.36916e+06	1.14669e+06	1.1806e+06	827120	416176	1.0452e+06	1.01999e+06	20.3996	20.524	20.3458	19.8753	19.5977	19.8875	20.3849	20.129	20.1711	18.6668	19.9953	19.9601	858803	1.10738e+06	996513	549699	637931	889978	1.0526e+06	1.1443e+06	880364	571095	911924	757848
O15042	7	6	186.54	U2SURP	O15042|SR140_HUMAN U2 snRNP-associated SURP motif-containing protein OS=Homo sapiens GN=U2SURP PE=1 SV=2	0.7754	0.00876328	0.672094	0.106449	1.02775e+07	1.05902e+07	9.84281e+06	1.03995e+07	7.96918e+06	8.48728e+06	7.98898e+06	7.43128e+06	1.15934e+07	1.29604e+07	1.02709e+07	1.1549e+07	7.79187e+06	5.80026e+06	7.44782e+06	1.01275e+07	23.3362	23.2306	23.31	23.0169	22.9296	22.8252	23.6276	23.2921	23.4613	22.4677	22.8284	23.2718	6.57516e+06	7.22916e+06	7.77671e+06	4.85103e+06	6.42335e+06	6.81861e+06	9.96391e+06	1.02495e+07	8.61195e+06	7.95936e+06	6.49814e+06	7.52475e+06
Q6PI48	2	1	42.37	DARS2	Q6PI48|SYDM_HUMAN Aspartate--tRNA ligase, mitochondrial OS=Homo sapiens GN=DARS2 PE=1 SV=1	0.507506	0.00877561	0.921086	0.612715	384261	316056	438405	398324	195015	199597	159057	226391	483848	434173	467172	550198	445665	620048	367985	348962	18.2698	18.7419	18.6036	17.6067	17.2792	17.7885	18.7279	18.8336	19.0696	19.242	18.4893	18.4127	196230	321991	297864	114082	127886	207726	333791	466197	410277	850856	321063	259278
P06454	6	6	299.21	PTMA	P06454|PTMA_HUMAN Prothymosin alpha OS=Homo sapiens GN=PTMA PE=1 SV=2	0.887364	0.00885512	0.918854	0.30069	1.09751e+08	1.09979e+08	1.13094e+08	1.0618e+08	9.73893e+07	9.63066e+07	9.63317e+07	9.95296e+07	1.59128e+08	1.50477e+08	1.75325e+08	1.51583e+08	1.46216e+08	1.61337e+08	1.36753e+08	1.40557e+08	26.7127	26.7529	26.6619	26.5211	26.5215	26.5686	27.165	27.3855	27.1755	27.2655	27.027	27.0666	6.8283e+07	8.30633e+07	7.94012e+07	5.50454e+07	7.74533e+07	9.13239e+07	1.15687e+08	1.74959e+08	1.13034e+08	2.21394e+08	1.19315e+08	1.04434e+08
Q13217	6	5	160.85	DNAJC3	Q13217|DNJC3_HUMAN DnaJ homolog subfamily C member 3 OS=Homo sapiens GN=DNAJC3 PE=1 SV=1	0.664097	0.00889403	0.723114	0.0945746	9.18893e+06	8.51499e+06	1.04103e+07	8.64149e+06	6.10235e+06	5.7837e+06	6.69368e+06	5.82965e+06	5.96268e+06	5.60308e+06	6.12635e+06	6.15862e+06	4.3117e+06	5.04753e+06	3.3987e+06	4.48887e+06	23.0216	23.3115	23.0428	22.4636	22.6744	22.475	22.4178	22.5466	22.5542	22.2671	21.6966	22.0979	5.28672e+06	7.64598e+06	6.46206e+06	3.30575e+06	5.3819e+06	5.34903e+06	4.30764e+06	6.11356e+06	4.59242e+06	6.92643e+06	2.96533e+06	3.33522e+06
Q8TD19	5	4	105.73	NEK9	Q8TD19|NEK9_HUMAN Serine/threonine-protein kinase Nek9 OS=Homo sapiens GN=NEK9 PE=1 SV=2	0.710082	0.00894345	0.545643	0.0498288	1.24389e+06	1.14453e+06	1.21921e+06	1.36793e+06	883263	834944	885106	929740	1.69451e+06	1.82205e+06	1.49597e+06	1.76553e+06	924599	662112	939076	1.17261e+06	20.1263	20.2175	20.3836	19.6713	19.7555	19.8265	20.7971	20.5126	20.7517	19.3367	19.8409	20.1613	710605	895465	1.02293e+06	477224	711649	853087	1.40079e+06	1.49285e+06	1.31653e+06	908578	819334	871247
P17931	8	8	315.46	LGALS3	P17931|LEG3_HUMAN Galectin-3 OS=Homo sapiens GN=LGALS3 PE=1 SV=5	1.27851	0.00895368	1.40533	0.0778352	1.07726e+08	1.0932e+08	1.11528e+08	1.02328e+08	1.37728e+08	1.40077e+08	1.27695e+08	1.45411e+08	1.03822e+08	1.0857e+08	1.08926e+08	9.39689e+07	1.45904e+08	1.79396e+08	1.27435e+08	1.30881e+08	26.704	26.7328	26.6086	27.0616	26.9281	27.1156	26.6941	26.6988	26.4857	27.4186	26.9252	26.9637	6.78739e+07	8.19131e+07	7.65206e+07	8.0063e+07	1.0267e+08	1.33422e+08	8.34687e+07	1.08698e+08	7.00717e+07	2.46175e+08	1.11186e+08	9.72441e+07
O75643	46	40	1447.36	SNRNP200	O75643|U520_HUMAN U5 small nuclear ribonucleoprotein 200 kDa helicase OS=Homo sapiens GN=SNRNP200 PE=1 SV=2	0.853172	0.00898746	0.850648	0.091424	4.74896e+07	4.67582e+07	4.70275e+07	4.86831e+07	4.05168e+07	3.96229e+07	3.948e+07	4.24475e+07	5.5754e+07	5.49105e+07	5.31952e+07	5.91564e+07	4.7427e+07	5.32285e+07	4.43631e+07	4.46895e+07	25.4787	25.487	25.5369	25.2398	25.2346	25.3392	25.7106	25.6648	25.818	25.6657	25.4029	25.4134	2.90308e+07	3.45399e+07	3.64049e+07	2.2647e+07	3.17429e+07	3.89479e+07	4.22151e+07	5.30841e+07	4.41123e+07	7.30424e+07	3.87064e+07	3.32043e+07
P52790	23	21	764.25	HK3	P52790|HXK3_HUMAN Hexokinase-3 OS=Homo sapiens GN=HK3 PE=1 SV=2	0.862902	0.00900407	0.962316	0.672888	1.29013e+08	1.3186e+08	1.24776e+08	1.30402e+08	1.11325e+08	1.10581e+08	1.12303e+08	1.11092e+08	8.10199e+07	8.69731e+07	7.94013e+07	7.66853e+07	7.79667e+07	9.21484e+07	7.05602e+07	7.11915e+07	26.9744	26.8948	26.9584	26.7205	26.7428	26.7272	26.3741	26.2427	26.1924	26.4575	26.0724	26.0852	8.18685e+07	9.1643e+07	9.75141e+07	6.32043e+07	9.02942e+07	1.01933e+08	6.68648e+07	7.92355e+07	5.71834e+07	1.2645e+08	6.1563e+07	5.28952e+07
Q9BV38	2	2	40.05	WDR18	Q9BV38|WDR18_HUMAN WD repeat-containing protein 18 OS=Homo sapiens GN=WDR18 PE=1 SV=2	0.650141	0.00903124	0.660671	0.00904008	1.02302e+06	929775	1.07551e+06	1.06377e+06	665106	719639	577844	697834	1.24535e+06	1.36692e+06	1.15795e+06	1.21118e+06	822767	928356	740138	799806	19.8265	20.0366	20.0208	19.4569	19.1403	19.4125	20.3825	20.1431	20.208	19.8243	19.4974	19.6093	577271	789921	795479	411319	464602	640300	1.05089e+06	1.15553e+06	903164	1.27393e+06	645763	594254
Q9UG63	2	2	82.03	ABCF2	Q9UG63|ABCF2_HUMAN ATP-binding cassette sub-family F member 2 OS=Homo sapiens GN=ABCF2 PE=1 SV=2	0.430355	0.00906554	0.600078	0.0742824	333855	315175	295185	391205	143676	118840	128609	183579	559475	512475	445276	720674	335729	429406	247838	329942	18.2658	18.1713	18.5776	16.8587	16.9726	17.486	18.9671	18.7643	19.459	18.712	17.919	18.3319	195683	216802	292541	67924.7	103405	168444	393990	444347	537399	589250	216236	245146
P0CG05	2	2	73.2	IGLC2	P0CG05|LAC2_HUMAN Ig lambda-2 chain C regions OS=Homo sapiens GN=IGLC2 PE=1 SV=1	0.47501	0.00908789	0.616094	0.0390502	2.25272e+06	2.31247e+06	2.09874e+06	2.34694e+06	1.07006e+06	1.09758e+06	885069	1.22754e+06	1.22261e+06	1.06356e+06	1.38374e+06	1.22054e+06	753245	747387	592484	919863	21.141	21.0011	21.1623	20.0659	19.7554	20.2273	20.0205	20.4001	20.2191	19.5115	19.1764	19.8111	1.43575e+06	1.54144e+06	1.75503e+06	627338	711619	1.12633e+06	817664	1.38085e+06	910147	1.0256e+06	516937	683457
Q8N1S5	1	1	31.03	SLC39A11	Q8N1S5|S39AB_HUMAN Zinc transporter ZIP11 OS=Homo sapiens GN=SLC39A11 PE=2 SV=3	0.657869	0.00910818	0.456464	0.0682153	1.48543e+06	1.46337e+06	1.43243e+06	1.56049e+06	977217	1.06573e+06	992441	873474	989159	1.02332e+06	903795	1.04036e+06	451515	288563	406146	659837	20.4809	20.45	20.5736	20.0234	19.9206	19.7364	19.9648	19.7856	19.9887	18.1385	18.6316	19.3317	908564	1.05206e+06	1.16692e+06	609135	797949	801460	786725	901908	775789	395978	354359	490258
Q00013	5	5	128.15	MPP1	Q00013|EM55_HUMAN 55 kDa erythrocyte membrane protein OS=Homo sapiens GN=MPP1 PE=1 SV=2	0.724097	0.00911848	0.859637	0.427348	5.21775e+06	5.35746e+06	4.7084e+06	5.58738e+06	3.77816e+06	3.77635e+06	3.52406e+06	4.03406e+06	4.4921e+06	4.21319e+06	4.76573e+06	4.49737e+06	3.86157e+06	5.40863e+06	3.24133e+06	2.93476e+06	22.3531	22.1668	22.4137	21.8486	21.7488	21.9438	22.0065	22.1843	22.1006	22.3668	21.6282	21.4848	3.3263e+06	3.45814e+06	4.17821e+06	2.15843e+06	2.83344e+06	3.70147e+06	3.2391e+06	4.75578e+06	3.35364e+06	7.42194e+06	2.82803e+06	2.18052e+06
P53992	8	8	257.22	SEC24C	P53992|SC24C_HUMAN Protein transport protein Sec24C OS=Homo sapiens GN=SEC24C PE=1 SV=3	0.868659	0.00912113	0.887661	0.0572347	1.08686e+07	1.11873e+07	1.08211e+07	1.05974e+07	9.44112e+06	9.5553e+06	9.73497e+06	9.03307e+06	1.06824e+07	1.07999e+07	1.09652e+07	1.02823e+07	9.48239e+06	1.01689e+07	9.13229e+06	9.146e+06	23.4154	23.3673	23.3372	23.1879	23.2147	23.1068	23.3645	23.3864	23.2937	23.2777	23.1225	23.1247	6.9459e+06	7.94764e+06	7.9247e+06	5.46147e+06	7.82718e+06	8.28833e+06	8.30296e+06	1.09423e+07	7.66737e+06	1.39542e+07	7.96783e+06	6.79547e+06
Q92982	2	2	97.58	NINJ1	Q92982|NINJ1_HUMAN Ninjurin-1 OS=Homo sapiens GN=NINJ1 PE=1 SV=2	1.76845	0.00915583	1.21926	0.00532496	3.73081e+06	3.5216e+06	4.27422e+06	3.39661e+06	6.59773e+06	5.51568e+06	6.76227e+06	7.51525e+06	3.60538e+06	3.54247e+06	3.78866e+06	3.48502e+06	4.39589e+06	4.52292e+06	4.36587e+06	4.29888e+06	21.7478	22.0272	21.6957	22.3951	22.6891	22.8414	21.7563	21.8533	21.7327	22.1088	22.0578	22.0355	2.18646e+06	3.13925e+06	2.53996e+06	3.15256e+06	5.43705e+06	6.89565e+06	2.72344e+06	3.78075e+06	2.59874e+06	6.20654e+06	3.80918e+06	3.19406e+06
Q9UNZ2	7	7	210.96	NSFL1C	Q9UNZ2|NSF1C_HUMAN NSFL1 cofactor p47 OS=Homo sapiens GN=NSFL1C PE=1 SV=2	1.2831	0.00916114	1.1403	0.277814	1.39877e+07	1.5086e+07	1.35476e+07	1.33296e+07	1.79476e+07	1.7225e+07	1.73829e+07	1.92349e+07	1.54116e+07	1.33069e+07	1.73131e+07	1.56147e+07	1.75739e+07	1.96261e+07	1.7776e+07	1.53196e+07	23.8467	23.6915	23.6681	24.038	24.0512	24.1972	23.6657	24.0454	23.8964	24.2263	24.0834	23.8689	9.36647e+06	9.95019e+06	9.96776e+06	9.84519e+06	1.39763e+07	1.76491e+07	1.02303e+07	1.72769e+07	1.16437e+07	2.69318e+07	1.55093e+07	1.13824e+07
P23381	22	19	994.09	WARS	P23381|SYWC_HUMAN Tryptophan--tRNA ligase, cytoplasmic OS=Homo sapiens GN=WARS PE=1 SV=2	1.08095	0.00937085	1.23008	0.032291	4.12834e+08	4.16013e+08	4.03942e+08	4.18546e+08	4.46253e+08	4.559e+08	4.36956e+08	4.45904e+08	2.09687e+08	2.14946e+08	2.01407e+08	2.12707e+08	2.57932e+08	2.81313e+08	2.40522e+08	2.51961e+08	28.6321	28.5896	28.6408	28.7641	28.7029	28.7322	27.6794	27.5855	27.6643	28.0676	27.8416	27.9086	2.58291e+08	2.9668e+08	3.12987e+08	2.60576e+08	3.51324e+08	4.09142e+08	1.6525e+08	2.00987e+08	1.58613e+08	3.8603e+08	2.09853e+08	1.87207e+08
O15355	9	9	276.94	PPM1G	O15355|PPM1G_HUMAN Protein phosphatase 1G OS=Homo sapiens GN=PPM1G PE=1 SV=1	0.654065	0.0093957	0.774982	0.0581541	7.85049e+06	7.99222e+06	7.79643e+06	7.76283e+06	5.13473e+06	5.60971e+06	4.97107e+06	4.82341e+06	9.77794e+06	8.66087e+06	9.56431e+06	1.11086e+07	7.57773e+06	7.02967e+06	7.15208e+06	8.55144e+06	22.9302	22.8944	22.8882	22.4195	22.2451	22.2016	23.0461	23.1892	23.4052	22.745	22.7699	23.0277	4.96215e+06	5.72618e+06	5.805e+06	3.20631e+06	3.99687e+06	4.42574e+06	6.65847e+06	9.54434e+06	8.28359e+06	9.6464e+06	6.24011e+06	6.3537e+06
Q9NTJ3	7	7	184.62	SMC4	Q9NTJ3|SMC4_HUMAN Structural maintenance of chromosomes protein 4 OS=Homo sapiens GN=SMC4 PE=1 SV=2	0.550936	0.00940856	0.685417	0.0158851	719981	603952	721036	834954	396663	333158	432970	423862	1.63156e+06	1.59118e+06	1.47189e+06	1.83162e+06	1.1183e+06	977860	1.14166e+06	1.23538e+06	19.2041	19.4597	19.6713	18.3458	18.7239	18.6932	20.6017	20.4892	20.8047	19.8993	20.1227	20.2365	374977	529573	624374	190421	348119	388916	1.2233e+06	1.46882e+06	1.36582e+06	1.34186e+06	996085	917888
Q9UH65	9	8	235.26	SWAP70	Q9UH65|SWP70_HUMAN Switch-associated protein 70 OS=Homo sapiens GN=SWAP70 PE=1 SV=1	1.16531	0.00941379	1.12195	0.12518	1.11183e+07	1.11047e+07	1.11732e+07	1.10771e+07	1.29563e+07	1.32148e+07	1.31048e+07	1.25494e+07	8.77038e+06	9.15895e+06	8.8851e+06	8.2671e+06	9.83991e+06	9.0509e+06	1.06624e+07	9.80641e+06	23.4047	23.4135	23.4011	23.6556	23.6436	23.5811	23.1268	23.083	22.979	23.1096	23.346	23.2253	6.89463e+06	8.20627e+06	8.2834e+06	7.55309e+06	1.05366e+07	1.15147e+07	7.04138e+06	8.86655e+06	6.16469e+06	1.242e+07	9.30284e+06	7.28615e+06
P61353	2	2	61.85	RPL27	P61353|RL27_HUMAN 60S ribosomal protein L27 OS=Homo sapiens GN=RPL27 PE=1 SV=2	0.504653	0.00943957	0.544729	0.0254544	5.58751e+06	4.85535e+06	5.04718e+06	6.86e+06	2.81975e+06	2.56559e+06	2.62318e+06	3.27049e+06	7.97319e+06	8.46523e+06	7.65354e+06	7.80081e+06	4.34323e+06	5.19572e+06	3.50489e+06	4.32908e+06	22.2111	22.267	22.7098	21.2909	21.3229	21.6411	23.0131	22.8677	22.8952	22.3089	21.7409	22.0456	3.01455e+06	3.70696e+06	5.12987e+06	1.4664e+06	2.1091e+06	3.00085e+06	6.50806e+06	7.63756e+06	5.81699e+06	7.12979e+06	3.05798e+06	3.2165e+06
Q9UPT8	3	3	93.09	ZC3H4	Q9UPT8|ZC3H4_HUMAN Zinc finger CCCH domain-containing protein 4 OS=Homo sapiens GN=ZC3H4 PE=1 SV=3	0.786117	0.00946186	0.93969	0.151926	736672	702351	756696	750969	579110	590400	609861	537070	854134	851296	885120	825984	802621	759735	835155	812973	19.4218	19.5294	19.5184	19.1713	19.2181	19.0348	19.6993	19.7555	19.6558	19.5351	19.6717	19.6328	436070	555764	561570	337451	490344	492791	654475	883272	615928	1.04254e+06	728664	604038
Q8IY81	2	2	67.56	FTSJ3	Q8IY81|SPB1_HUMAN pre-rRNA processing protein FTSJ3 OS=Homo sapiens GN=FTSJ3 PE=1 SV=2	0.392878	0.00955054	0.641132	0.118273	991654	1.07908e+06	1.02205e+06	873834	389599	295890	402881	470025	1.33904e+06	1.09462e+06	1.26842e+06	1.65407e+06	858500	1.14035e+06	594573	840578	20.0414	19.963	19.737	18.1747	18.62	18.8424	20.062	20.2746	20.6576	20.121	19.1815	19.681	669968	750658	653448	169120	323927	431274	841539	1.26577e+06	1.23343e+06	1.56483e+06	518759	624548
O15270	2	2	61.93	SPTLC2	O15270|SPTC2_HUMAN Serine palmitoyltransferase 2 OS=Homo sapiens GN=SPTLC2 PE=1 SV=1	0.58479	0.00960902	0.937785	0.700819	915948	922435	865453	959956	535637	470525	607517	528870	683987	658261	833015	560685	641433	617024	679178	628097	19.8151	19.7231	19.8726	18.8439	19.2126	19.0126	19.3283	19.668	19.0968	19.235	19.3734	19.2606	572714	635641	717850	268935	488460	485267	506070	831276	418097	846706	592575	466675
O14980	21	21	703.84	XPO1	O14980|XPO1_HUMAN Exportin-1 OS=Homo sapiens GN=XPO1 PE=1 SV=1	1.06343	0.00962795	1.04806	0.288981	3.39959e+07	3.37447e+07	3.40869e+07	3.41561e+07	3.61523e+07	3.55332e+07	3.64355e+07	3.64883e+07	3.67087e+07	3.72161e+07	3.64903e+07	3.64198e+07	3.8473e+07	4.05896e+07	3.85326e+07	3.62967e+07	25.0082	25.0227	25.0256	25.0827	25.1188	25.1209	25.1494	25.121	25.1182	25.2746	25.1996	25.1133	2.09512e+07	2.50355e+07	2.55417e+07	2.03095e+07	2.92951e+07	3.348e+07	2.86117e+07	3.64141e+07	2.71579e+07	5.56987e+07	3.36193e+07	2.69684e+07
Q9H061	2	2	44.56	TMEM126A	Q9H061|T126A_HUMAN Transmembrane protein 126A OS=Homo sapiens GN=TMEM126A PE=1 SV=1	0.724723	0.00964567	0.921001	0.620762	1.64405e+06	1.8073e+06	1.59797e+06	1.52688e+06	1.19148e+06	1.30423e+06	1.15117e+06	1.11903e+06	1.70871e+06	1.98921e+06	1.58294e+06	1.55397e+06	1.57372e+06	2.19422e+06	1.24549e+06	1.28144e+06	20.7854	20.6078	20.5422	20.3148	20.1347	20.0938	20.9238	20.5942	20.5675	21.0653	20.2483	20.2893	1.1221e+06	1.17365e+06	1.14179e+06	745453	925574	1.02677e+06	1.5293e+06	1.57963e+06	1.15878e+06	3.01101e+06	1.08668e+06	952110
P10155	5	5	146.5	TROVE2	P10155|RO60_HUMAN 60 kDa SS-A/Ro ribonucleoprotein OS=Homo sapiens GN=TROVE2 PE=1 SV=2	1.18802	0.00972449	1.09493	0.0760194	5.36795e+06	5.3808e+06	5.59372e+06	5.12935e+06	6.37726e+06	6.03968e+06	6.49996e+06	6.59215e+06	6.28197e+06	6.13327e+06	6.3284e+06	6.38425e+06	6.87835e+06	7.23863e+06	6.85814e+06	6.53829e+06	22.3594	22.4154	22.2903	22.526	22.632	22.6523	22.5482	22.5934	22.6061	22.7873	22.7094	22.6405	3.34079e+06	4.10837e+06	3.8357e+06	3.45206e+06	5.22614e+06	6.04866e+06	4.71525e+06	6.31518e+06	4.76067e+06	9.93315e+06	5.98366e+06	4.85794e+06
Q5VT99	1	1	13.49	LRRC38	Q5VT99|LRC38_HUMAN Leucine-rich repeat-containing protein 38 OS=Homo sapiens GN=LRRC38 PE=1 SV=1	1.958	0.0097306	0.587181	0.425358	264077	308149	223737	260345	517063	569220	412217	569751	273741	512322	220875	88026.9	160736	1	140353	341853	18.2333	17.7714	17.9901	19.1186	18.653	19.12	18.9667	17.7529	16.4257	0	17.0987	18.383	191321	164326	194685	325345	331434	522778	393872	220413	65640.7	0	122457	253996
P61758	3	3	88.47	VBP1	P61758|PFD3_HUMAN Prefoldin subunit 3 OS=Homo sapiens GN=VBP1 PE=1 SV=3	0.847603	0.00985787	0.73335	0.0596985	3.64759e+06	3.6864e+06	3.4663e+06	3.79006e+06	3.0917e+06	3.04201e+06	3.03929e+06	3.19382e+06	4.18913e+06	4.68628e+06	3.72076e+06	4.16035e+06	3.0721e+06	2.68642e+06	2.8641e+06	3.66577e+06	21.8138	21.725	21.8538	21.5366	21.5353	21.6069	22.16	21.8272	21.9883	21.3573	21.4496	21.8057	2.28878e+06	2.54587e+06	2.83419e+06	1.7387e+06	2.44367e+06	2.9305e+06	3.60281e+06	3.71299e+06	3.10233e+06	3.68642e+06	2.4989e+06	2.72367e+06
Q12965	9	4	247.55	MYO1E	Q12965|MYO1E_HUMAN Unconventional myosin-Ie OS=Homo sapiens GN=MYO1E PE=1 SV=2	1.18639	0.00992582	1.30774	0.150356	3.66012e+06	3.70802e+06	3.73338e+06	3.53896e+06	4.34232e+06	4.13606e+06	4.34503e+06	4.54586e+06	2.20176e+06	1.96593e+06	2.18782e+06	2.45151e+06	2.87933e+06	2.44816e+06	3.59085e+06	2.59898e+06	21.8222	21.8321	21.7549	21.9798	22.0509	22.1161	20.9068	21.0611	21.2252	21.2233	21.7759	21.3095	2.30221e+06	2.74202e+06	2.64641e+06	2.36402e+06	3.49352e+06	4.17108e+06	1.51141e+06	2.18326e+06	1.82807e+06	3.35947e+06	3.13298e+06	1.93104e+06
O60759	2	1	28.93	CYTIP	O60759|CYTIP_HUMAN Cytohesin-interacting protein OS=Homo sapiens GN=CYTIP PE=1 SV=2	1.9816	0.0100649	1.7108	0.0778768	122600	108867	115842	143090	242944	217242	299779	211812	150068	99885.1	168599	181720	256737	219717	250592	299902	16.7322	16.8218	17.1266	17.7289	18.1935	17.6924	16.608	17.3632	17.4714	17.7453	17.935	18.1941	67592.7	85081.8	107002	124168	241030	194349	76791.5	168247	135507	301505	218639	222827
Q8NBJ5	10	10	283.15	COLGALT1	Q8NBJ5|GT251_HUMAN Procollagen galactosyltransferase 1 OS=Homo sapiens GN=COLGALT1 PE=1 SV=1	0.777617	0.0100856	0.83428	0.293248	2.23498e+07	2.27295e+07	2.19994e+07	2.23203e+07	1.73795e+07	1.79316e+07	1.79009e+07	1.63061e+07	1.92361e+07	2.10232e+07	1.81041e+07	1.85811e+07	1.60483e+07	2.08912e+07	1.35756e+07	1.36781e+07	24.4381	24.391	24.4119	24.096	24.0935	23.9589	24.3255	24.1098	24.1473	24.3164	23.6945	23.7054	1.41121e+07	1.61577e+07	1.6691e+07	1.0249e+07	1.43928e+07	1.49617e+07	1.61626e+07	1.80663e+07	1.38557e+07	2.86678e+07	1.18446e+07	1.01628e+07
P05387	6	5	336.55	RPLP2	P05387|RLA2_HUMAN 60S acidic ribosomal protein P2 OS=Homo sapiens GN=RPLP2 PE=1 SV=1	0.842097	0.0101134	0.906385	0.461084	1.60506e+08	1.58258e+08	1.61006e+08	1.62254e+08	1.35162e+08	1.34309e+08	1.30425e+08	1.40751e+08	1.91687e+08	1.67887e+08	1.9128e+08	2.15895e+08	1.73742e+08	2.10526e+08	1.60324e+08	1.50377e+08	27.2377	27.2625	27.2737	27.001	26.9586	27.0686	27.3229	27.5111	27.6858	27.6494	27.2564	27.164	9.82581e+07	1.18253e+08	1.21332e+08	7.67664e+07	1.04865e+08	1.29146e+08	1.29072e+08	1.9088e+08	1.6099e+08	2.88893e+08	1.39881e+08	1.1173e+08
P27816	19	16	602.62	MAP4	P27816|MAP4_HUMAN Microtubule-associated protein 4 OS=Homo sapiens GN=MAP4 PE=1 SV=3	0.84623	0.0102986	0.84807	0.113818	3.7831e+07	3.89516e+07	3.85977e+07	3.59438e+07	3.20138e+07	3.26659e+07	3.12521e+07	3.21233e+07	3.79417e+07	3.52112e+07	3.79941e+07	4.06198e+07	3.21772e+07	2.80601e+07	3.47589e+07	3.37125e+07	25.2152	25.202	25.0992	24.9613	24.8974	24.9371	25.0695	25.1793	25.2757	24.742	25.0509	25.0068	2.41839e+07	2.83485e+07	2.68786e+07	1.86706e+07	2.51275e+07	2.94749e+07	2.70703e+07	3.79148e+07	3.02897e+07	3.85053e+07	3.03268e+07	2.50484e+07
Q99873	11	11	344.37	PRMT1	Q99873|ANM1_HUMAN Protein arginine N-methyltransferase 1 OS=Homo sapiens GN=PRMT1 PE=1 SV=2	0.786419	0.0103195	0.748922	0.0156048	2.23494e+07	2.09651e+07	2.23831e+07	2.37001e+07	1.7576e+07	1.64281e+07	1.75177e+07	1.87822e+07	2.73976e+07	2.90421e+07	2.6258e+07	2.68927e+07	2.05187e+07	1.89388e+07	2.26627e+07	1.99546e+07	24.3215	24.4159	24.4984	23.9697	24.0623	24.1629	24.7916	24.6463	24.6807	24.1748	24.4338	24.2502	1.30167e+07	1.64395e+07	1.77228e+07	9.38972e+06	1.40847e+07	1.72337e+07	2.23275e+07	2.62032e+07	2.00536e+07	2.59885e+07	1.9773e+07	1.48262e+07
P49902	6	5	147.37	NT5C2	P49902|5NTC_HUMAN Cytosolic purine 5'-nucleotidase OS=Homo sapiens GN=NT5C2 PE=1 SV=1	0.79332	0.0103522	0.829711	0.035603	3.14674e+06	3.35076e+06	3.05083e+06	3.03863e+06	2.49637e+06	2.6136e+06	2.56434e+06	2.31118e+06	2.87424e+06	3.1329e+06	2.80018e+06	2.68965e+06	2.38479e+06	2.39833e+06	2.27363e+06	2.48242e+06	21.6761	21.5408	21.535	21.3176	21.2902	21.1402	21.5791	21.4171	21.359	21.1936	21.1166	21.2433	2.0804e+06	2.24072e+06	2.27227e+06	1.49384e+06	2.0618e+06	2.12064e+06	2.40857e+06	2.79433e+06	2.00565e+06	3.29109e+06	1.98372e+06	1.84443e+06
Q96AG4	5	5	132.73	LRRC59	Q96AG4|LRC59_HUMAN Leucine-rich repeat-containing protein 59 OS=Homo sapiens GN=LRRC59 PE=1 SV=1	0.651512	0.0103673	0.980231	0.717552	1.4583e+07	1.2911e+07	1.47165e+07	1.61216e+07	9.50101e+06	9.67132e+06	8.91914e+06	9.91258e+06	1.18386e+07	1.1589e+07	1.16243e+07	1.23025e+07	1.16046e+07	2.00418e+07	7.34319e+06	7.4287e+06	23.6221	23.8109	23.9425	23.2053	23.0885	23.2408	23.4663	23.4706	23.5524	24.2565	22.808	22.8247	8.01609e+06	1.08087e+07	1.20556e+07	5.52778e+06	7.17122e+06	9.09533e+06	8.90964e+06	1.16e+07	9.17384e+06	2.75022e+07	6.40686e+06	5.51952e+06
P27348	16	9	634.92	YWHAQ	P27348|1433T_HUMAN 14-3-3 protein theta OS=Homo sapiens GN=YWHAQ PE=1 SV=1	1.0747	0.0103869	1.07065	0.253206	9.99834e+07	1.02201e+08	9.93575e+07	9.83919e+07	1.07453e+08	1.08763e+08	1.06472e+08	1.07123e+08	1.16917e+08	1.1307e+08	1.13447e+08	1.24235e+08	1.25178e+08	1.33853e+08	1.16679e+08	1.25001e+08	26.6068	26.5661	26.552	26.6966	26.6659	26.6747	26.7526	26.7574	26.8885	26.9961	26.798	26.8974	6.34536e+07	7.29742e+07	7.35769e+07	6.21647e+07	8.56065e+07	9.82911e+07	8.69279e+07	1.1321e+08	9.26409e+07	1.83679e+08	1.01801e+08	9.28753e+07
Q9ULC5	3	1	73.41	ACSL5	Q9ULC5|ACSL5_HUMAN Long-chain-fatty-acid--CoA ligase 5 OS=Homo sapiens GN=ACSL5 PE=1 SV=1	0.369519	0.0104821	0.344997	0.18857	521331	661783	377391	524818	192642	246488	177230	154207	296029	317358	243526	327203	102129	15553	120448	170386	19.336	18.5257	19.0015	17.9112	17.4353	17.2345	18.2758	17.8937	18.3198	13.9249	16.8781	17.3784	410882	277179	392456	140884	142497	141494	243984	243018	243992	21342.4	105090	126597
Q9UBV8	4	4	89.11	PEF1	Q9UBV8|PEF1_HUMAN Peflin OS=Homo sapiens GN=PEF1 PE=1 SV=1	1.59741	0.0104994	1.09587	0.0786243	4.23026e+06	4.76941e+06	4.16559e+06	3.75579e+06	6.75746e+06	6.87674e+06	7.04038e+06	6.35527e+06	4.301e+06	4.34388e+06	4.05316e+06	4.50597e+06	4.71334e+06	4.52377e+06	4.84735e+06	4.76892e+06	22.1854	21.9901	21.8407	22.7133	22.7472	22.5995	22.0506	21.9506	22.1034	22.1091	22.2088	22.1852	2.96119e+06	3.05947e+06	2.80856e+06	3.93049e+06	5.66065e+06	5.83131e+06	3.33957e+06	4.04469e+06	3.36006e+06	6.2077e+06	4.22926e+06	3.5433e+06
Q13123	4	4	105.26	IK	Q13123|RED_HUMAN Protein Red OS=Homo sapiens GN=IK PE=1 SV=3	0.801036	0.0105195	0.733724	0.00415214	1.98787e+06	2.08687e+06	1.95119e+06	1.92554e+06	1.59235e+06	1.68153e+06	1.48299e+06	1.61254e+06	2.70203e+06	2.7997e+06	2.70809e+06	2.59831e+06	1.98255e+06	2.05836e+06	1.83948e+06	2.0498e+06	20.9929	20.8959	20.8768	20.6813	20.5001	20.6209	21.4168	21.3688	21.3091	20.9731	20.8109	20.9671	1.29568e+06	1.43307e+06	1.43991e+06	961099	1.19236e+06	1.4796e+06	2.1524e+06	2.70244e+06	1.93753e+06	2.82456e+06	1.60493e+06	1.523e+06
P43405	13	12	362.5	SYK	P43405|KSYK_HUMAN Tyrosine-protein kinase SYK OS=Homo sapiens GN=SYK PE=1 SV=1	1.28724	0.0105831	1.48567	0.0132478	1.02286e+07	9.42878e+06	1.08572e+07	1.03997e+07	1.31666e+07	1.23716e+07	1.31252e+07	1.40031e+07	8.72452e+06	9.7528e+06	8.79822e+06	7.62255e+06	1.29617e+07	1.4325e+07	1.23179e+07	1.22422e+07	23.1686	23.3722	23.31	23.5605	23.6458	23.7392	23.2174	23.0688	22.8618	23.772	23.5543	23.5454	5.85406e+06	7.97423e+06	7.77686e+06	7.07117e+06	1.0553e+07	1.28486e+07	7.49794e+06	8.77985e+06	5.68406e+06	1.96574e+07	1.07473e+07	9.09595e+06
Q9NSE4	8	8	199.74	IARS2	Q9NSE4|SYIM_HUMAN Isoleucine--tRNA ligase, mitochondrial OS=Homo sapiens GN=IARS2 PE=1 SV=2	0.771296	0.0106596	0.778494	0.103024	7.78578e+06	7.848e+06	7.72558e+06	7.78376e+06	6.00514e+06	6.29298e+06	5.69471e+06	6.02772e+06	1.04544e+07	1.16292e+07	9.01547e+06	1.07186e+07	8.13871e+06	9.42017e+06	6.84709e+06	8.14886e+06	22.9039	22.8812	22.892	22.5853	22.4412	22.5232	23.4713	23.104	23.3536	23.1673	22.7071	22.9582	4.87261e+06	5.67414e+06	5.82065e+06	3.59684e+06	4.5787e+06	5.53077e+06	8.94054e+06	8.99664e+06	7.99272e+06	1.29268e+07	5.97402e+06	6.05459e+06
P16284	8	8	220.8	PECAM1	P16284|PECA1_HUMAN Platelet endothelial cell adhesion molecule OS=Homo sapiens GN=PECAM1 PE=1 SV=1	1.23517	0.010692	1.32044	0.0790256	6.05725e+06	6.46232e+06	5.7202e+06	5.98923e+06	7.48171e+06	7.10786e+06	7.54497e+06	7.79229e+06	5.10436e+06	5.3498e+06	4.92202e+06	5.04126e+06	6.73998e+06	7.83099e+06	6.58041e+06	5.80854e+06	22.6236	22.4476	22.5139	22.761	22.8471	22.8936	22.3511	22.2308	22.2654	22.9008	22.6497	22.4697	4.01227e+06	4.20127e+06	4.47871e+06	4.0626e+06	6.06636e+06	7.14985e+06	4.11292e+06	4.91174e+06	3.75921e+06	1.0746e+07	5.74134e+06	4.31574e+06
Q8WWB7	1	1	31.03	GLMP	Q8WWB7|GLMP_HUMAN Glycosylated lysosomal membrane protein OS=Homo sapiens GN=GLMP PE=1 SV=1	0.666457	0.0107764	0.765201	0.373724	1.63933e+06	1.63255e+06	1.78093e+06	1.5045e+06	1.09254e+06	1.23923e+06	1.05595e+06	982438	1.12524e+06	1.17121e+06	993649	1.21085e+06	861033	432761	1.00036e+06	1.14997e+06	20.6387	20.7642	20.5209	20.241	20.0101	19.906	20.1596	19.9224	20.2076	18.7232	19.9321	20.1332	1.0136e+06	1.30803e+06	1.12506e+06	708299	849014	901440	900428	991575	902919	593853	872808	854428
Q13555	1	1	31.03	CAMK2G	Q13555|KCC2G_HUMAN Calcium/calmodulin-dependent protein kinase type II subunit gamma OS=Homo sapiens GN=CAMK2G PE=1 SV=3	2.50477	0.0107892	1.37664	0.127792	47268.1	42199.6	44968.3	54636.2	118396	96950	153879	104358	91946.5	68692.3	107393	99754.1	126577	135601	121112	123019	15.3649	15.4566	15.7376	16.565	17.2314	16.6712	16.0679	16.7125	16.6061	17.049	16.886	16.9085	26200.6	33027.5	40856.7	55413.1	123723	95754.5	52810.5	107169	74385.6	186078	105669	91403.1
O43684	6	6	173.38	BUB3	O43684|BUB3_HUMAN Mitotic checkpoint protein BUB3 OS=Homo sapiens GN=BUB3 PE=1 SV=1	0.776273	0.0107995	0.759703	0.0137969	2.04828e+07	2.12115e+07	2.04543e+07	1.97825e+07	1.59002e+07	1.67488e+07	1.46968e+07	1.62551e+07	2.4272e+07	2.47302e+07	2.26043e+07	2.54813e+07	1.84395e+07	1.88985e+07	1.669e+07	1.973e+07	24.3383	24.2859	24.2377	23.9976	23.809	23.9544	24.5598	24.4301	24.6029	24.1718	23.9925	24.2339	1.31696e+07	1.50229e+07	1.47932e+07	9.573e+06	1.18166e+07	1.49149e+07	1.90126e+07	2.25571e+07	1.90012e+07	2.59333e+07	1.45618e+07	1.46593e+07
Q9NZM1	49	46	1331.32	MYOF	Q9NZM1|MYOF_HUMAN Myoferlin OS=Homo sapiens GN=MYOF PE=1 SV=1	0.888545	0.0109076	0.948139	0.284192	7.93646e+07	7.65256e+07	8.10943e+07	8.0474e+07	7.0519e+07	6.78737e+07	7.2019e+07	7.16643e+07	5.09707e+07	5.23391e+07	4.73906e+07	5.31824e+07	4.83273e+07	4.98256e+07	4.74681e+07	4.7688e+07	26.1894	26.2731	26.262	26.0164	26.1019	26.0948	25.6414	25.4981	25.6644	25.5704	25.5005	25.5071	4.75126e+07	5.95606e+07	6.0178e+07	3.87942e+07	5.79052e+07	6.57559e+07	4.02382e+07	4.72916e+07	3.96575e+07	6.83728e+07	4.14154e+07	3.54322e+07
Q9Y230	11	11	311.31	RUVBL2	Q9Y230|RUVB2_HUMAN RuvB-like 2 OS=Homo sapiens GN=RUVBL2 PE=1 SV=3	0.813347	0.011024	0.858249	0.0418626	1.2607e+07	1.33595e+07	1.18526e+07	1.26089e+07	1.02539e+07	1.02004e+07	9.76287e+06	1.07983e+07	1.63377e+07	1.61544e+07	1.55449e+07	1.73138e+07	1.40218e+07	1.50619e+07	1.38717e+07	1.31319e+07	23.6714	23.4987	23.5879	23.2821	23.2189	23.3643	23.9454	23.8899	24.0454	23.8444	23.7256	23.6466	8.29454e+06	8.7053e+06	9.42885e+06	5.83018e+06	7.84961e+06	9.90807e+06	1.24195e+07	1.55125e+07	1.29107e+07	2.06686e+07	1.21029e+07	9.75696e+06
A0AV96	2	1	57.23	RBM47	A0AV96|RBM47_HUMAN RNA-binding protein 47 OS=Homo sapiens GN=RBM47 PE=1 SV=2	0.612304	0.0110684	0.713467	0.17855	756258	737894	812568	718311	463059	401281	465196	522701	532960	541767	584543	472570	380250	508633	266517	365598	19.4931	19.6321	19.4542	18.6143	18.8275	18.9956	19.0473	19.1569	18.8502	18.9563	18.0239	18.4799	458138	596800	537149	229358	374030	479607	416510	583323	352391	697968	232534	271639
Q6NUM9	1	1	31.03	RETSAT	Q6NUM9|RETST_HUMAN All-trans-retinol 13,14-reductase OS=Homo sapiens GN=RETSAT PE=1 SV=2	0.612611	0.01112	0.576079	0.0240471	257915	266357	245779	261607	158001	171477	164990	137537	192598	193644	186559	197591	110952	120647	91172.6	121036	18.023	17.907	17.997	17.3877	17.332	17.0695	17.563	17.5093	17.5922	16.8804	16.4763	16.8851	165374	180515	195628	98010.2	132656	126198	148873	186170	147341	165556	79547.2	89929.4
P13716	2	2	49.85	ALAD	P13716|HEM2_HUMAN Delta-aminolevulinic acid dehydratase OS=Homo sapiens GN=ALAD PE=1 SV=1	1.52335	0.0111248	1.22987	0.200267	604349	614789	612762	585497	920634	835992	918526	1.00738e+06	836553	651726	909234	948698	1.02885e+06	952096	1.13521e+06	999247	19.2297	19.225	19.1593	19.6731	19.809	19.9422	19.3139	19.7943	19.8556	19.8607	20.1145	19.9305	381705	450050	437832	477823	738519	924329	501046	907336	707434	1.30651e+06	990458	742439
P30533	6	6	172.58	LRPAP1	P30533|AMRP_HUMAN Alpha-2-macroglobulin receptor-associated protein OS=Homo sapiens GN=LRPAP1 PE=1 SV=1	1.43096	0.0111332	1.83771	0.030843	8.21706e+06	8.75028e+06	8.39743e+06	7.50347e+06	1.17583e+07	1.14925e+07	1.20224e+07	1.17598e+07	7.43626e+06	6.84903e+06	8.21623e+06	7.24353e+06	1.36657e+07	1.74243e+07	1.18367e+07	1.17361e+07	23.0609	23.0015	22.8391	23.4542	23.5192	23.4874	22.7075	22.97	22.7883	24.0546	23.4968	23.4844	5.43281e+06	6.16758e+06	5.61105e+06	6.56872e+06	9.66637e+06	1.07903e+07	5.26552e+06	8.19908e+06	5.40143e+06	2.39104e+07	1.03274e+07	8.71989e+06
Q14978	4	4	133.31	NOLC1	Q14978|NOLC1_HUMAN Nucleolar and coiled-body phosphoprotein 1 OS=Homo sapiens GN=NOLC1 PE=1 SV=2	0.762502	0.0111375	0.874199	0.546813	3.23833e+06	3.38813e+06	3.16473e+06	3.16214e+06	2.46924e+06	2.28254e+06	2.47318e+06	2.65199e+06	3.53903e+06	2.54634e+06	3.84895e+06	4.22179e+06	3.09382e+06	3.23768e+06	2.73526e+06	3.30851e+06	21.6921	21.5937	21.5925	21.1222	21.2379	21.3386	21.28	21.876	22.0094	21.6265	21.3832	21.6578	2.10359e+06	2.32437e+06	2.36463e+06	1.30462e+06	1.9885e+06	2.43334e+06	1.95762e+06	3.84092e+06	3.14815e+06	4.44288e+06	2.38648e+06	2.45822e+06
Q63HN8	65	62	1802.77	RNF213	Q63HN8|RN213_HUMAN E3 ubiquitin-protein ligase RNF213 OS=Homo sapiens GN=RNF213 PE=1 SV=3	0.922457	0.0111387	0.921207	0.086033	5.84607e+07	5.74855e+07	5.97208e+07	5.81759e+07	5.39275e+07	5.24769e+07	5.45095e+07	5.47962e+07	5.647e+07	5.7649e+07	5.32995e+07	5.84616e+07	5.20206e+07	5.31124e+07	5.02815e+07	5.26679e+07	25.7767	25.8317	25.7939	25.6452	25.7	25.7076	25.7808	25.6676	25.801	25.6625	25.5835	25.6504	3.56912e+07	4.38626e+07	4.35036e+07	2.99939e+07	4.38271e+07	5.02785e+07	4.43205e+07	5.31883e+07	4.35942e+07	7.28831e+07	4.38701e+07	3.91322e+07
Q9NUU7	3	2	84.86	DDX19A	Q9NUU7|DD19A_HUMAN ATP-dependent RNA helicase DDX19A OS=Homo sapiens GN=DDX19A PE=1 SV=1	0.905751	0.0111855	0.840159	0.130784	6.9127e+06	7.04346e+06	6.83319e+06	6.86145e+06	6.26119e+06	6.05919e+06	6.35381e+06	6.37055e+06	9.1485e+06	8.63169e+06	8.87139e+06	9.94241e+06	7.68619e+06	8.86588e+06	7.31364e+06	6.87906e+06	22.7479	22.7041	22.7101	22.5307	22.5992	22.603	23.0412	23.0807	23.2452	23.0798	22.8022	22.7138	4.37309e+06	5.01871e+06	5.13095e+06	3.46321e+06	5.10863e+06	5.84533e+06	6.63603e+06	8.85287e+06	7.41395e+06	1.21661e+07	6.38108e+06	5.11113e+06
Q9NVA2	7	4	191.62	SEPT11	Q9NVA2|SEP11_HUMAN Septin-11 OS=Homo sapiens GN=SEPT11 PE=1 SV=3	0.814057	0.0112107	0.894389	0.227628	3.13777e+06	3.09916e+06	3.17011e+06	3.14404e+06	2.55433e+06	2.42479e+06	2.61522e+06	2.62296e+06	3.03828e+06	3.0484e+06	3.22245e+06	2.84399e+06	2.7174e+06	2.99562e+06	2.3831e+06	2.77349e+06	21.5634	21.5961	21.5842	21.2094	21.3185	21.3228	21.5396	21.6197	21.4395	21.5144	21.1844	21.4033	1.92418e+06	2.32833e+06	2.3511e+06	1.38592e+06	2.10271e+06	2.40671e+06	2.3436e+06	3.21573e+06	2.12073e+06	4.11072e+06	2.07923e+06	2.0607e+06
P55769	2	2	78.11	SNU13	P55769|NH2L1_HUMAN NHP2-like protein 1 OS=Homo sapiens GN=SNU13 PE=1 SV=3	0.646452	0.0112449	0.816598	0.335047	1.31168e+07	1.20431e+07	1.26573e+07	1.46499e+07	8.47936e+06	7.85952e+06	7.7912e+06	9.78736e+06	1.601e+07	1.55501e+07	1.54885e+07	1.69915e+07	1.30738e+07	1.83412e+07	9.89763e+06	1.09825e+07	23.5217	23.5935	23.8044	22.906	22.8934	23.2225	23.8904	23.8847	24.0183	24.1286	23.2387	23.3887	7.47724e+06	9.29628e+06	1.09551e+07	4.49222e+06	6.26433e+06	8.98044e+06	1.19549e+07	1.54562e+07	1.26704e+07	2.51685e+07	8.63558e+06	8.15995e+06
P11169	7	7	230.25	SLC2A3	P11169|GTR3_HUMAN Solute carrier family 2, facilitated glucose transporter member 3 OS=Homo sapiens GN=SLC2A3 PE=1 SV=1	2.1475	0.0113369	1.9067	0.0160853	1.40679e+07	1.10293e+07	1.53402e+07	1.5834e+07	3.02107e+07	2.72578e+07	3.18894e+07	3.14849e+07	1.18667e+07	1.06226e+07	1.29153e+07	1.20621e+07	2.26262e+07	2.20862e+07	2.7346e+07	1.84463e+07	23.3948	23.8708	23.9165	24.7002	24.9266	24.9082	23.3406	23.6226	23.524	24.3966	24.7048	24.1368	6.84781e+06	1.12668e+07	1.18406e+07	1.55796e+07	2.56399e+07	2.88891e+07	8.16664e+06	1.28883e+07	8.9946e+06	3.03077e+07	2.38591e+07	1.37055e+07
Q92598	25	24	820.22	HSPH1	Q92598|HS105_HUMAN Heat shock protein 105 kDa OS=Homo sapiens GN=HSPH1 PE=1 SV=1	0.869167	0.0113603	0.815191	0.00742884	9.0708e+07	9.115e+07	9.28089e+07	8.81651e+07	7.88404e+07	7.59076e+07	7.82837e+07	8.23299e+07	8.54205e+07	8.6076e+07	8.27136e+07	8.74719e+07	6.9634e+07	7.19717e+07	6.56576e+07	7.12727e+07	26.4417	26.4678	26.3937	26.1777	26.2222	26.2949	26.3591	26.3016	26.3823	26.1009	25.9685	26.0868	5.65925e+07	6.81646e+07	6.59294e+07	4.3386e+07	6.29422e+07	7.55422e+07	6.61751e+07	8.25409e+07	6.52269e+07	9.87625e+07	5.72856e+07	5.29555e+07
P08195	18	17	610	SLC3A2	P08195|4F2_HUMAN 4F2 cell-surface antigen heavy chain OS=Homo sapiens GN=SLC3A2 PE=1 SV=3	0.82901	0.0114727	0.76063	0.0329894	8.86028e+07	9.1391e+07	8.41885e+07	9.0229e+07	7.34527e+07	7.41867e+07	7.22057e+07	7.39656e+07	6.96374e+07	6.28363e+07	6.82941e+07	7.77818e+07	5.29683e+07	5.33043e+07	4.74896e+07	5.8111e+07	26.4455	26.3271	26.4271	26.1447	26.1056	26.1404	25.9051	26.0253	26.2129	25.6677	25.5011	25.7923	5.67421e+07	6.18332e+07	6.74728e+07	4.24025e+07	5.80553e+07	6.78674e+07	4.83085e+07	6.81515e+07	5.80011e+07	7.31463e+07	4.14342e+07	4.31764e+07
P06899	8	1	303.11	HIST1H2BJ	P06899|H2B1J_HUMAN Histone H2B type 1-J OS=Homo sapiens GN=HIST1H2BJ PE=1 SV=3	1.29092	0.0115027	1.51945	0.129349	1.46517e+07	1.50882e+07	1.34478e+07	1.5419e+07	1.89142e+07	1.91518e+07	1.75537e+07	2.00369e+07	1.81222e+07	1.26295e+07	1.72892e+07	2.44481e+07	2.75358e+07	3.21932e+07	2.43717e+07	2.60426e+07	23.8469	23.6809	23.8782	24.191	24.0653	24.2562	23.5903	24.0434	24.5432	24.9403	24.5387	24.6344	9.36785e+06	9.87688e+06	1.15302e+07	1.09465e+07	1.41137e+07	1.8385e+07	9.70951e+06	1.72531e+07	1.82307e+07	4.41768e+07	2.12641e+07	1.93496e+07
Q9UJU6	18	17	574.76	DBNL	Q9UJU6|DBNL_HUMAN Drebrin-like protein OS=Homo sapiens GN=DBNL PE=1 SV=1	1.12181	0.0115397	1.14663	0.0219061	6.37625e+07	6.16704e+07	6.58791e+07	6.37381e+07	7.15296e+07	7.21535e+07	6.99766e+07	7.24588e+07	6.26981e+07	6.39745e+07	6.43363e+07	5.97834e+07	7.18914e+07	7.54056e+07	7.19039e+07	6.83647e+07	25.8781	25.9733	25.9257	26.1046	26.0604	26.1107	25.931	25.9391	25.8332	26.1682	26.0996	26.0267	3.82894e+07	4.83856e+07	4.7663e+07	4.12404e+07	5.6263e+07	6.64849e+07	4.91835e+07	6.42019e+07	4.45799e+07	1.03475e+08	6.27354e+07	5.07949e+07
Q9UKM9	4	4	149.98	RALY	Q9UKM9|RALY_HUMAN RNA-binding protein Raly OS=Homo sapiens GN=RALY PE=1 SV=1	0.739882	0.0115654	0.946948	0.631731	1.47868e+07	1.57789e+07	1.51792e+07	1.34024e+07	1.09405e+07	1.03504e+07	1.1156e+07	1.13151e+07	1.87997e+07	1.7648e+07	1.85499e+07	2.02011e+07	1.78023e+07	2.20644e+07	1.50751e+07	1.62674e+07	23.9115	23.8556	23.676	23.3032	23.4113	23.4317	24.073	24.1449	24.2679	24.3952	23.8457	23.9555	9.79667e+06	1.11485e+07	1.00222e+07	5.91591e+06	8.96975e+06	1.03822e+07	1.35677e+07	1.85112e+07	1.50638e+07	3.02777e+07	1.31529e+07	1.20867e+07
P46527	1	1	30.58	CDKN1B	P46527|CDN1B_HUMAN Cyclin-dependent kinase inhibitor 1B OS=Homo sapiens GN=CDKN1B PE=1 SV=1	2.49364	0.0115948	0.965713	0.546318	237803	204669	297031	211709	592995	557923	622987	598075	637612	513397	723026	676412	615750	19349.4	1.07752e+06	750376	17.6429	18.1803	17.6917	19.0897	19.2488	19.19	18.9697	19.4637	19.3675	14.24	20.0393	19.5173	127073	218158	158315	318888	500898	548766	394699	721517	504393	26552.1	940129	557528
P47755	11	9	366.38	CAPZA2	P47755|CAZA2_HUMAN F-actin-capping protein subunit alpha-2 OS=Homo sapiens GN=CAPZA2 PE=1 SV=3	1.19733	0.0116085	1.16058	0.031618	3.55848e+07	3.43059e+07	3.78169e+07	3.46317e+07	4.26069e+07	4.13624e+07	4.20395e+07	4.44187e+07	3.19082e+07	3.41536e+07	3.10561e+07	3.05149e+07	3.7032e+07	3.88231e+07	3.71127e+07	3.516e+07	25.032	25.1725	25.0456	25.3018	25.3252	25.4047	25.0255	24.8884	24.863	25.2104	25.1454	25.0674	2.12996e+07	2.77751e+07	2.58974e+07	2.36413e+07	3.38009e+07	4.07565e+07	2.62572e+07	3.09913e+07	2.27547e+07	5.32747e+07	3.23805e+07	2.61238e+07
P52292	1	1	30.14	KPNA2	P52292|IMA1_HUMAN Importin subunit alpha-1 OS=Homo sapiens GN=KPNA2 PE=1 SV=1	0.0766926	0.0116512	0.023706	0.137244	105727	84302.3	101663	131216	8108.49	3687.73	7280.14	13357.6	52330.7	46703.3	35811.1	74477.7	1240.55	2937.11	1	783.547	16.3633	16.6334	17.0016	11.8485	12.8297	13.7054	15.5112	15.1281	16.1845	11.5202	0	9.61388	52340.9	74667.4	98122.9	2107.77	5853.42	12256.3	35905.5	35736.3	55537.3	4030.42	0	582.175
O60784	10	9	350.13	TOM1	O60784|TOM1_HUMAN Target of Myb protein 1 OS=Homo sapiens GN=TOM1 PE=1 SV=2	1.30844	0.0117427	1.24874	0.0106809	1.58585e+07	1.46046e+07	1.58658e+07	1.71052e+07	2.075e+07	2.19052e+07	2.03482e+07	1.99964e+07	1.40106e+07	1.32457e+07	1.46474e+07	1.41387e+07	1.74956e+07	1.76583e+07	1.76763e+07	1.71521e+07	23.7999	23.9194	24.0279	24.3848	24.2784	24.2532	23.659	23.8041	23.7532	24.0738	24.0753	24.0319	9.0676e+06	1.16528e+07	1.27911e+07	1.25202e+07	1.63605e+07	1.83478e+07	1.01833e+07	1.46168e+07	1.05431e+07	2.42315e+07	1.54224e+07	1.2744e+07
Q04828	3	3	73.43	AKR1C1	Q04828|AK1C1_HUMAN Aldo-keto reductase family 1 member C1 OS=Homo sapiens GN=AKR1C1 PE=1 SV=1	0.635218	0.0117485	0.441273	0.00279174	1.98363e+06	2.07688e+06	2.16561e+06	1.70842e+06	1.26004e+06	1.08957e+06	1.39293e+06	1.29762e+06	2.49903e+06	2.90423e+06	2.48472e+06	2.10815e+06	1.10275e+06	1.28141e+06	1.00598e+06	1.02087e+06	20.986	21.0463	20.7042	20.0553	20.4097	20.3074	21.4697	21.2447	21.0075	20.2893	19.9402	19.9614	1.28947e+06	1.59056e+06	1.27754e+06	622759	1.11995e+06	1.19064e+06	2.23277e+06	2.47954e+06	1.57202e+06	1.7584e+06	877711	758506
Q14012	3	3	84.22	CAMK1	Q14012|KCC1A_HUMAN Calcium/calmodulin-dependent protein kinase type 1 OS=Homo sapiens GN=CAMK1 PE=1 SV=1	1.81144	0.0118274	1.85808	0.0564552	850267	775946	923438	851417	1.54021e+06	1.27403e+06	1.76188e+06	1.58472e+06	1.03397e+06	916644	1.03189e+06	1.15338e+06	1.9212e+06	2.60084e+06	1.50976e+06	1.653e+06	19.5656	19.8167	19.6995	20.281	20.7487	20.5958	19.806	19.9769	20.1374	21.3105	20.5259	20.6567	481763	678230	636685	728189	1.4166e+06	1.45407e+06	704715	1.02973e+06	860064	3.56899e+06	1.31725e+06	1.22818e+06
Q99798	26	25	812.86	ACO2	Q99798|ACON_HUMAN Aconitate hydratase, mitochondrial OS=Homo sapiens GN=ACO2 PE=1 SV=2	0.886206	0.0118602	0.892712	0.180054	1.29458e+08	1.27159e+08	1.31486e+08	1.29729e+08	1.14726e+08	1.11286e+08	1.13984e+08	1.18908e+08	1.34954e+08	1.34471e+08	1.29235e+08	1.41156e+08	1.20475e+08	1.35234e+08	1.13203e+08	1.12988e+08	26.9221	26.9703	26.9509	26.7297	26.7643	26.8253	27.0027	26.9454	27.0727	27.0109	26.7543	26.7516	7.89493e+07	9.6571e+07	9.70106e+07	6.36072e+07	9.16462e+07	1.09105e+08	1.03381e+08	1.28965e+08	1.05259e+08	1.85574e+08	9.87683e+07	8.39496e+07
Q9NX63	5	4	152.31	CHCHD3	Q9NX63|MIC19_HUMAN MICOS complex subunit MIC19 OS=Homo sapiens GN=CHCHD3 PE=1 SV=1	0.94369	0.011919	0.981213	0.758841	1.40637e+07	1.39127e+07	1.41506e+07	1.41278e+07	1.32718e+07	1.30918e+07	1.35201e+07	1.32034e+07	1.32278e+07	1.3757e+07	1.37151e+07	1.22113e+07	1.29793e+07	1.41314e+07	1.25542e+07	1.22523e+07	23.7299	23.7544	23.752	23.6422	23.6886	23.6544	23.7137	23.7093	23.5417	23.7524	23.5817	23.5466	8.63804e+06	1.0393e+07	1.05647e+07	7.48281e+06	1.08705e+07	1.21148e+07	1.05764e+07	1.36864e+07	9.10586e+06	1.93917e+07	1.09534e+07	9.10346e+06
O43516	4	4	113.53	WIPF1	O43516|WIPF1_HUMAN WAS/WASL-interacting protein family member 1 OS=Homo sapiens GN=WIPF1 PE=1 SV=3	1.30799	0.0119396	1.10755	0.414483	5.4269e+06	5.89845e+06	5.33511e+06	5.04715e+06	7.09831e+06	7.68115e+06	6.77591e+06	6.83788e+06	6.93504e+06	5.57637e+06	7.70932e+06	7.51944e+06	7.6809e+06	7.84078e+06	8.25328e+06	6.94863e+06	22.4919	22.3471	22.267	22.8729	22.692	22.7051	22.4109	22.8782	22.8422	22.9026	22.9765	22.7283	3.66218e+06	3.91843e+06	3.77423e+06	4.39027e+06	5.44801e+06	6.27413e+06	4.2871e+06	7.69322e+06	5.60717e+06	1.07594e+07	7.2009e+06	5.16283e+06
P40429	4	4	106.2	RPL13A	P40429|RL13A_HUMAN 60S ribosomal protein L13a OS=Homo sapiens GN=RPL13A PE=1 SV=2	0.656502	0.0119621	0.746773	0.0749762	2.47875e+07	2.51849e+07	2.41481e+07	2.50294e+07	1.6273e+07	1.46475e+07	1.66106e+07	1.7561e+07	2.99381e+07	3.29889e+07	2.68011e+07	3.00243e+07	2.2357e+07	2.6181e+07	1.85753e+07	2.23146e+07	24.5861	24.5254	24.5771	23.8041	23.9856	24.0659	24.9755	24.6758	24.8396	24.642	24.1469	24.4115	1.56366e+07	1.77359e+07	1.87168e+07	8.37196e+06	1.33554e+07	1.61132e+07	2.53618e+07	2.67451e+07	2.23888e+07	3.59267e+07	1.62068e+07	1.65797e+07
P41252	25	23	688.59	IARS	P41252|SYIC_HUMAN Isoleucine--tRNA ligase, cytoplasmic OS=Homo sapiens GN=IARS PE=1 SV=2	0.797385	0.0120871	0.855735	0.125094	2.97995e+07	2.88707e+07	3.07668e+07	2.97612e+07	2.37617e+07	2.26913e+07	2.30778e+07	2.5516e+07	3.45701e+07	3.52101e+07	3.28408e+07	3.56593e+07	2.95828e+07	3.36061e+07	2.79337e+07	2.72085e+07	24.7831	24.8749	24.8269	24.4356	24.46	24.6049	25.0695	24.969	25.0878	25.0022	24.7355	24.6976	1.7925e+07	2.2597e+07	2.22552e+07	1.29695e+07	1.85552e+07	2.34123e+07	2.70694e+07	3.27722e+07	2.65908e+07	4.61157e+07	2.43719e+07	2.02159e+07
P28676	7	7	254.17	GCA	P28676|GRAN_HUMAN Grancalcin OS=Homo sapiens GN=GCA PE=1 SV=2	1.27619	0.0121983	1.28416	0.0528552	2.49e+07	2.57347e+07	2.47168e+07	2.42485e+07	3.17772e+07	3.1862e+07	3.38205e+07	2.96491e+07	2.08493e+07	1.81329e+07	2.12783e+07	2.31367e+07	2.67738e+07	2.8043e+07	2.71763e+07	2.51021e+07	24.6172	24.559	24.5314	24.9253	25.0114	24.8215	24.1121	24.3429	24.4637	24.7411	24.6958	24.5813	1.5978e+07	1.81535e+07	1.81329e+07	1.82112e+07	2.71926e+07	2.72046e+07	1.39406e+07	2.12338e+07	1.72528e+07	3.84818e+07	2.37111e+07	1.86509e+07
P08571	6	5	231.87	CD14	P08571|CD14_HUMAN Monocyte differentiation antigen CD14 OS=Homo sapiens GN=CD14 PE=1 SV=2	1.50197	0.0123479	1.79764	0.00811381	7.21184e+06	7.25114e+06	6.45182e+06	7.93256e+06	1.08319e+07	1.10498e+07	1.1092e+07	1.0354e+07	5.58655e+06	5.14047e+06	6.63459e+06	4.98458e+06	1.00426e+07	1.13219e+07	9.49523e+06	9.31071e+06	22.7898	22.6213	22.9194	23.3975	23.403	23.3037	22.2935	22.6616	22.249	23.4326	23.1788	23.1505	4.50203e+06	4.73861e+06	5.93192e+06	6.31565e+06	8.91829e+06	9.50036e+06	3.95198e+06	6.62074e+06	3.71695e+06	1.55364e+07	8.28449e+06	6.91785e+06
P11413	26	23	994.51	G6PD	P11413|G6PD_HUMAN Glucose-6-phosphate 1-dehydrogenase OS=Homo sapiens GN=G6PD PE=1 SV=4	0.892942	0.0125087	0.977659	0.696954	2.40142e+08	2.48964e+08	2.34535e+08	2.36928e+08	2.14433e+08	2.11092e+08	2.17987e+08	2.1422e+08	1.88438e+08	1.9811e+08	1.86267e+08	1.80938e+08	1.84228e+08	2.02763e+08	1.71607e+08	1.78314e+08	27.8914	27.8052	27.8199	27.6533	27.6997	27.6745	27.5617	27.4728	27.4309	27.5952	27.3545	27.4098	1.54575e+08	1.72256e+08	1.77173e+08	1.20653e+08	1.75267e+08	1.96559e+08	1.52306e+08	1.85878e+08	1.34923e+08	2.7824e+08	1.49725e+08	1.32487e+08
P21399	11	10	261.87	ACO1	P21399|ACOC_HUMAN Cytoplasmic aconitate hydratase OS=Homo sapiens GN=ACO1 PE=1 SV=3	0.790369	0.01251	0.683369	0.00246452	7.33099e+06	6.79916e+06	7.68602e+06	7.5078e+06	5.79419e+06	5.64295e+06	5.99551e+06	5.74412e+06	6.65106e+06	7.04204e+06	6.78446e+06	6.12667e+06	4.54512e+06	4.61883e+06	4.77714e+06	4.2394e+06	22.6969	22.8738	22.84	22.428	22.5155	22.4537	22.7476	22.6938	22.5467	22.1391	22.1877	22.0154	4.22141e+06	5.64508e+06	5.61429e+06	3.22531e+06	4.82055e+06	5.27054e+06	5.41391e+06	6.77029e+06	4.5686e+06	6.33815e+06	4.16801e+06	3.14987e+06
Q92974	11	11	266.53	ARHGEF2	Q92974|ARHG2_HUMAN Rho guanine nucleotide exchange factor 2 OS=Homo sapiens GN=ARHGEF2 PE=1 SV=4	0.838156	0.0125238	0.800656	0.0142281	8.10617e+06	8.39406e+06	7.66021e+06	8.26423e+06	6.79423e+06	7.14835e+06	6.78207e+06	6.45228e+06	7.1466e+06	7.12798e+06	7.0051e+06	7.30671e+06	5.72197e+06	5.42481e+06	5.64731e+06	6.09378e+06	23.0009	22.869	22.9784	22.7692	22.6933	22.6214	22.7651	22.74	22.8008	22.3711	22.4291	22.5389	5.21164e+06	5.62613e+06	6.17995e+06	4.08574e+06	5.45296e+06	5.92032e+06	5.47998e+06	6.99047e+06	5.44854e+06	7.44415e+06	4.92722e+06	4.52767e+06
Q13094	8	8	226.93	LCP2	Q13094|LCP2_HUMAN Lymphocyte cytosolic protein 2 OS=Homo sapiens GN=LCP2 PE=1 SV=1	0.736861	0.0125351	0.702756	0.00231012	7.58705e+06	7.2478e+06	7.21839e+06	8.29496e+06	5.59061e+06	5.11136e+06	5.52256e+06	6.1379e+06	9.27009e+06	9.24442e+06	8.898e+06	9.66784e+06	6.5146e+06	6.59485e+06	6.42275e+06	6.52621e+06	22.7891	22.7832	22.9838	22.2853	22.3969	22.5493	23.1402	23.085	23.2048	22.6529	22.6148	22.6378	4.49996e+06	5.30163e+06	6.20292e+06	2.92147e+06	4.44029e+06	5.63186e+06	7.10709e+06	8.87942e+06	7.20921e+06	9.04973e+06	5.60379e+06	4.84896e+06
Q8TEA8	2	2	62.06	DTD1	Q8TEA8|DTD1_HUMAN D-tyrosyl-tRNA(Tyr) deacylase 1 OS=Homo sapiens GN=DTD1 PE=1 SV=2	0.788709	0.0125355	0.792506	0.158995	2.29288e+06	2.43424e+06	2.14032e+06	2.30408e+06	1.80841e+06	1.6867e+06	1.79936e+06	1.93918e+06	2.46071e+06	2.98977e+06	2.1537e+06	2.23867e+06	1.95013e+06	2.0103e+06	1.85678e+06	1.98332e+06	21.215	21.0294	21.1358	20.6858	20.7791	20.887	21.5116	21.0384	21.0942	20.939	20.8244	20.9195	1.51135e+06	1.57198e+06	1.72297e+06	964056	1.44673e+06	1.7793e+06	2.29853e+06	2.14921e+06	1.66935e+06	2.75862e+06	1.62002e+06	1.4736e+06
P11717	34	33	1064.84	IGF2R	P11717|MPRI_HUMAN Cation-independent mannose-6-phosphate receptor OS=Homo sapiens GN=IGF2R PE=1 SV=3	0.807339	0.0125442	0.903119	0.0026103	7.17282e+07	6.92906e+07	7.7205e+07	6.86891e+07	5.7909e+07	5.49523e+07	5.87659e+07	6.0009e+07	5.03396e+07	5.04558e+07	5.11597e+07	4.94035e+07	4.54627e+07	4.64318e+07	4.46986e+07	4.52576e+07	26.0462	26.2022	26.0336	25.7117	25.8085	25.8387	25.5885	25.6085	25.5581	25.4686	25.4137	25.4317	4.30206e+07	5.67041e+07	5.13653e+07	3.14087e+07	4.72493e+07	5.50615e+07	3.87903e+07	5.10529e+07	3.68397e+07	6.37157e+07	3.8999e+07	3.36264e+07
P48163	5	5	146.68	ME1	P48163|MAOX_HUMAN NADP-dependent malic enzyme OS=Homo sapiens GN=ME1 PE=1 SV=1	0.746917	0.0126478	0.975	0.740018	3.37189e+06	3.15501e+06	3.71965e+06	3.24101e+06	2.51852e+06	2.67619e+06	2.4976e+06	2.38178e+06	2.33885e+06	2.32182e+06	2.35885e+06	2.33589e+06	2.28038e+06	2.65337e+06	1.97517e+06	2.21259e+06	21.5892	21.8267	21.628	21.3517	21.2521	21.1836	21.1468	21.1696	21.1555	21.3394	20.9135	21.0773	1.95886e+06	2.73194e+06	2.42361e+06	1.52961e+06	2.00814e+06	2.18541e+06	1.78501e+06	2.35392e+06	1.74185e+06	3.64107e+06	1.72332e+06	1.64395e+06
Q9HBH5	2	2	37.65	RDH14	Q9HBH5|RDH14_HUMAN Retinol dehydrogenase 14 OS=Homo sapiens GN=RDH14 PE=1 SV=1	0.753097	0.0126513	0.802511	0.211593	1.48361e+06	1.50379e+06	1.46912e+06	1.47791e+06	1.1173e+06	1.13642e+06	1.17346e+06	1.04201e+06	1.58018e+06	1.48594e+06	1.47489e+06	1.77971e+06	1.26811e+06	960943	1.45194e+06	1.39145e+06	20.5202	20.4865	20.4951	20.1161	20.1623	19.9909	20.5029	20.4922	20.7632	19.8741	20.4696	20.4082	933659	1.07901e+06	1.10517e+06	649538	943496	956104	1.14239e+06	1.47181e+06	1.32711e+06	1.31865e+06	1.2668e+06	1.03385e+06
Q99613	15	13	465.92	EIF3C	Q99613|EIF3C_HUMAN Eukaryotic translation initiation factor 3 subunit C OS=Homo sapiens GN=EIF3C PE=1 SV=1	0.897561	0.0127507	0.876076	0.0748083	3.00064e+07	3.01204e+07	2.92761e+07	3.06228e+07	2.69326e+07	2.67346e+07	2.6151e+07	2.79122e+07	3.3368e+07	3.5954e+07	3.25033e+07	3.16469e+07	2.92329e+07	3.15713e+07	2.81566e+07	2.79709e+07	24.8442	24.8032	24.8681	24.6722	24.6404	24.7344	25.0996	24.9541	24.9156	24.9121	24.747	24.7374	1.87009e+07	2.15022e+07	2.28995e+07	1.52805e+07	2.10261e+07	2.5611e+07	2.76413e+07	3.24354e+07	2.35988e+07	4.33235e+07	2.45663e+07	2.07823e+07
P24941	2	1	52.18	CDK2	P24941|CDK2_HUMAN Cyclin-dependent kinase 2 OS=Homo sapiens GN=CDK2 PE=1 SV=2	0.33636	0.0127643	0.238266	0.341344	380992	374216	344729	424031	128151	130227	161929	92296.2	626262	851607	306523	720656	149217	1	282694	164956	18.5135	18.3951	18.6938	16.9907	17.305	16.494	19.6998	18.2256	19.459	0	18.1089	17.3317	232340	253190	317088	74433	130195	84686.8	654714	305883	537386	0	246647	122562
Q9UBQ0	5	5	185.77	VPS29	Q9UBQ0|VPS29_HUMAN Vacuolar protein sorting-associated protein 29 OS=Homo sapiens GN=VPS29 PE=1 SV=1	0.868896	0.0128002	0.757247	0.229539	1.32476e+07	1.37641e+07	1.33398e+07	1.26389e+07	1.15108e+07	1.17536e+07	1.10917e+07	1.16871e+07	1.22752e+07	1.44335e+07	1.04443e+07	1.19477e+07	9.29534e+06	6.4002e+06	1.00693e+07	1.14166e+07	23.7144	23.6692	23.5914	23.4866	23.403	23.4784	23.7829	23.3162	23.5102	22.6097	23.2635	23.4446	8.54572e+06	9.7976e+06	9.45133e+06	6.71792e+06	8.91804e+06	1.07236e+07	1.10965e+07	1.04225e+07	8.90929e+06	8.78262e+06	8.78533e+06	8.48249e+06
P49821	6	6	212.12	NDUFV1	P49821|NDUV1_HUMAN NADH dehydrogenase [ubiquinone] flavoprotein 1, mitochondrial OS=Homo sapiens GN=NDUFV1 PE=1 SV=4	0.803456	0.0128664	0.828529	0.0519631	7.58144e+06	7.11127e+06	7.55088e+06	8.08215e+06	6.09135e+06	6.17908e+06	6.24656e+06	5.8484e+06	7.1982e+06	7.92132e+06	6.63272e+06	7.04056e+06	5.96392e+06	6.08319e+06	6.32295e+06	5.48561e+06	22.7617	22.8482	22.9463	22.559	22.5746	22.4796	22.9173	22.6612	22.7473	22.5364	22.5922	22.3872	4.41519e+06	5.54583e+06	6.04379e+06	3.53174e+06	5.0224e+06	5.36623e+06	6.0899e+06	6.61887e+06	5.25007e+06	8.3476e+06	5.51671e+06	4.0758e+06
P06737	19	17	625.77	PYGL	P06737|PYGL_HUMAN Glycogen phosphorylase, liver form OS=Homo sapiens GN=PYGL PE=1 SV=4	1.31468	0.0129112	1.49961	0.0167694	1.54962e+07	1.47707e+07	1.49769e+07	1.67409e+07	2.03725e+07	1.85039e+07	2.09129e+07	2.17006e+07	1.12941e+07	1.11107e+07	1.21001e+07	1.06716e+07	1.69368e+07	1.94896e+07	1.57881e+07	1.55328e+07	23.8162	23.8362	23.9969	24.1413	24.3179	24.3712	23.4054	23.5285	23.3473	24.2162	23.9123	23.8888	9.1707e+06	1.1e+07	1.25187e+07	1.05762e+07	1.68145e+07	1.99115e+07	8.54187e+06	1.20748e+07	7.95769e+06	2.67444e+07	1.37749e+07	1.15409e+07
Q9NZT2	10	10	312.51	OGFR	Q9NZT2|OGFR_HUMAN Opioid growth factor receptor OS=Homo sapiens GN=OGFR PE=1 SV=3	1.14328	0.0130099	1.02933	0.549864	8.13988e+06	8.04264e+06	8.51636e+06	7.86063e+06	9.30616e+06	9.07308e+06	9.26054e+06	9.58486e+06	6.9323e+06	6.64256e+06	6.79092e+06	7.36343e+06	7.13562e+06	6.70863e+06	7.24776e+06	7.45046e+06	22.9392	23.0218	22.9062	23.1132	23.1427	23.1923	22.6633	22.6952	22.8119	22.6776	22.7891	22.8289	4.99345e+06	6.25494e+06	5.87813e+06	5.18584e+06	7.44572e+06	8.79463e+06	5.10679e+06	6.77674e+06	5.49083e+06	9.20587e+06	6.3236e+06	5.53568e+06
Q07955	11	11	344.5	SRSF1	Q07955|SRSF1_HUMAN Serine/arginine-rich splicing factor 1 OS=Homo sapiens GN=SRSF1 PE=1 SV=2	0.888223	0.01304	0.941671	0.512556	1.06293e+08	1.09263e+08	1.05725e+08	1.03892e+08	9.44119e+07	9.29449e+07	9.18902e+07	9.84006e+07	1.22463e+08	1.09177e+08	1.21825e+08	1.36387e+08	1.1532e+08	1.17136e+08	1.04906e+08	1.23918e+08	26.7032	26.6557	26.6305	26.4699	26.4534	26.5522	26.7021	26.8602	27.0231	26.8036	26.6445	26.8848	6.78381e+07	7.76506e+07	7.76898e+07	5.3124e+07	7.38822e+07	9.02879e+07	8.39354e+07	1.2157e+08	1.01703e+08	1.60739e+08	9.15292e+07	9.20707e+07
Q15834	1	1	18.51	CCDC85B	Q15834|CC85B_HUMAN Coiled-coil domain-containing protein 85B OS=Homo sapiens GN=CCDC85B PE=1 SV=2	1.26164	0.0131427	1.21877	0.025806	9.92878e+07	9.80509e+07	1.00479e+08	9.93337e+07	1.25266e+08	1.26426e+08	1.18235e+08	1.31136e+08	9.41015e+07	9.3075e+07	8.84017e+07	1.00828e+08	1.14688e+08	1.13992e+08	1.23384e+08	1.06689e+08	26.547	26.5823	26.5658	26.9137	26.8171	26.9665	26.4719	26.3976	26.5873	26.7644	26.8786	26.6688	6.08771e+07	7.37978e+07	7.42812e+07	7.22607e+07	9.5064e+07	1.20325e+08	7.1556e+07	8.82171e+07	7.51863e+07	1.56425e+08	1.07651e+08	7.92699e+07
Q9Y385	3	3	81.52	UBE2J1	Q9Y385|UB2J1_HUMAN Ubiquitin-conjugating enzyme E2 J1 OS=Homo sapiens GN=UBE2J1 PE=1 SV=2	0.691489	0.0131483	0.478759	0.0162872	1.47951e+06	1.32153e+06	1.63757e+06	1.47943e+06	1.02307e+06	988137	989585	1.09147e+06	870787	710016	781935	1.12041e+06	416897	372999	513613	364078	20.3338	20.6431	20.4966	19.9144	19.9165	20.0578	19.4375	19.5767	20.0956	18.5088	18.9703	18.4739	820501	1.20273e+06	1.10631e+06	564783	795652	1.00149e+06	545860	780303	835478	511845	448122	270510
P08133	48	46	1886.12	ANXA6	P08133|ANXA6_HUMAN Annexin A6 OS=Homo sapiens GN=ANXA6 PE=1 SV=3	1.1625	0.0132193	1.19689	0.114884	8.08109e+08	8.18744e+08	7.71753e+08	8.33831e+08	9.39425e+08	9.46542e+08	9.21788e+08	9.49944e+08	9.0542e+08	8.16275e+08	9.19389e+08	9.80597e+08	1.08369e+09	1.23252e+09	1.03707e+09	9.81491e+08	29.6088	29.5236	29.6352	29.8181	29.7799	29.8233	29.6045	29.7761	29.8691	30.199	29.9499	29.8704	5.08335e+08	5.66822e+08	6.23534e+08	5.41009e+08	7.41142e+08	8.71625e+08	6.27551e+08	9.17469e+08	7.31221e+08	1.69131e+09	9.04832e+08	7.29246e+08
Q5S007	1	1	20.7	LRRK2	Q5S007|LRRK2_HUMAN Leucine-rich repeat serine/threonine-protein kinase 2 OS=Homo sapiens GN=LRRK2 PE=1 SV=2	0.770814	0.0132742	0.744497	0.0127959	1.82175e+06	1.75199e+06	1.87361e+06	1.83964e+06	1.40423e+06	1.37463e+06	1.31713e+06	1.52092e+06	1.68644e+06	1.7984e+06	1.63964e+06	1.62128e+06	1.25555e+06	1.38824e+06	1.17736e+06	1.20104e+06	20.7406	20.8374	20.811	20.3906	20.329	20.5365	20.7783	20.6449	20.6287	20.4048	20.1671	20.1959	1.08776e+06	1.3761e+06	1.37567e+06	785691	1.05901e+06	1.39553e+06	1.38261e+06	1.63621e+06	1.20897e+06	1.905e+06	1.02724e+06	892374
P33991	15	15	453.14	MCM4	P33991|MCM4_HUMAN DNA replication licensing factor MCM4 OS=Homo sapiens GN=MCM4 PE=1 SV=5	0.864981	0.0132886	0.89245	0.254653	1.62463e+07	1.57179e+07	1.60455e+07	1.69754e+07	1.40527e+07	1.35039e+07	1.39361e+07	1.47181e+07	2.81482e+07	2.673e+07	2.70452e+07	3.06693e+07	2.51209e+07	2.89032e+07	2.3297e+07	2.31624e+07	23.9059	23.9357	24.0169	23.6869	23.7323	23.8111	24.672	24.6889	24.8703	24.7847	24.4736	24.4653	9.7588e+06	1.17848e+07	1.26941e+07	7.71836e+06	1.1205e+07	1.35047e+07	2.055e+07	2.69888e+07	2.28698e+07	3.96622e+07	2.03264e+07	1.72096e+07
Q8N490	1	1	22.14	PNKD	Q8N490|PNKD_HUMAN Probable hydrolase PNKD OS=Homo sapiens GN=PNKD PE=1 SV=2	0.421152	0.0132967	0.315106	0.0894306	1.38736e+06	1.39096e+06	1.44923e+06	1.32189e+06	584289	722048	537317	493503	838636	806937	875576	833395	264260	174605	116548	501626	20.4076	20.4669	20.3342	19.4617	19.0354	18.9127	19.6221	19.7399	19.6686	17.4137	16.8306	18.9363	863606	1.0644e+06	988499	412697	432017	452816	620372	873748	621454	239600	101687	372707
P62249	5	5	129.75	RPS16	P62249|RS16_HUMAN 40S ribosomal protein S16 OS=Homo sapiens GN=RPS16 PE=1 SV=2	0.694458	0.0134224	0.707447	0.0686078	2.62926e+07	2.5881e+07	2.62037e+07	2.6793e+07	1.82591e+07	1.69409e+07	1.79091e+07	1.99273e+07	3.25062e+07	3.61395e+07	2.97859e+07	3.15932e+07	2.29964e+07	2.77439e+07	1.87555e+07	2.24898e+07	24.6254	24.6433	24.6754	24.014	24.0942	24.2482	25.1071	24.8281	24.9131	24.7257	24.1608	24.4228	1.60688e+07	1.92456e+07	2.00357e+07	9.68278e+06	1.43994e+07	1.82844e+07	2.7784e+07	2.97237e+07	2.35587e+07	3.80714e+07	1.6364e+07	1.67099e+07
P38571	2	2	54.82	LIPA	P38571|LICH_HUMAN Lysosomal acid lipase/cholesteryl ester hydrolase OS=Homo sapiens GN=LIPA PE=1 SV=2	0.700068	0.0134782	1.02134	0.898711	5.47431e+06	4.81222e+06	5.67804e+06	5.93267e+06	3.83239e+06	3.5117e+06	3.94245e+06	4.04303e+06	6.44917e+06	7.05236e+06	6.37551e+06	5.91963e+06	6.58678e+06	7.67378e+06	6.55401e+06	5.53255e+06	22.1983	22.437	22.5002	21.7437	21.9107	21.947	22.7497	22.6041	22.4971	22.8715	22.6439	22.3995	2.98777e+06	4.1703e+06	4.43641e+06	2.00716e+06	3.16983e+06	3.7097e+06	5.42184e+06	6.3622e+06	4.41421e+06	1.05303e+07	5.71831e+06	4.11068e+06
P42768	9	9	230.57	WAS	P42768|WASP_HUMAN Wiskott-Aldrich syndrome protein OS=Homo sapiens GN=WAS PE=1 SV=4	1.08891	0.0135105	0.961672	0.42339	1.80539e+07	1.84899e+07	1.7736e+07	1.79357e+07	1.96591e+07	1.92508e+07	2.02474e+07	1.9479e+07	2.38846e+07	2.35709e+07	2.35083e+07	2.45745e+07	2.29691e+07	2.48112e+07	2.23185e+07	2.17777e+07	24.1402	24.0802	24.0963	24.1984	24.2712	24.2154	24.4905	24.4867	24.5507	24.5645	24.4117	24.3763	1.14798e+07	1.30264e+07	1.34122e+07	1.1003e+07	1.62795e+07	1.78731e+07	1.81213e+07	2.34592e+07	1.8325e+07	3.4047e+07	1.94726e+07	1.61808e+07
Q9Y2L1	3	2	82.38	DIS3	Q9Y2L1|RRP44_HUMAN Exosome complex exonuclease RRP44 OS=Homo sapiens GN=DIS3 PE=1 SV=2	0.726226	0.0135599	0.707574	0.0669169	1.16985e+06	1.27149e+06	1.13994e+06	1.09811e+06	849572	788547	949911	810259	1.5784e+06	1.74279e+06	1.29071e+06	1.70171e+06	1.11684e+06	906557	1.20819e+06	1.23577e+06	20.2781	20.1205	20.0666	19.5888	19.8574	19.628	20.733	20.2997	20.6986	19.79	20.2044	20.237	789435	837240	821158	450705	763754	743457	1.33985e+06	1.28802e+06	1.26895e+06	1.24401e+06	1.05413e+06	918178
P09382	11	11	451.97	LGALS1	P09382|LEG1_HUMAN Galectin-1 OS=Homo sapiens GN=LGALS1 PE=1 SV=2	1.33844	0.0135802	1.34159	0.0523804	3.46971e+08	3.45089e+08	3.6666e+08	3.29165e+08	4.64401e+08	5.1172e+08	4.50109e+08	4.31374e+08	3.31327e+08	3.25734e+08	3.6784e+08	3.00407e+08	4.44505e+08	5.16397e+08	4.27908e+08	3.89209e+08	28.3624	28.4499	28.2942	28.9308	28.7457	28.6844	28.2791	28.4545	28.1623	28.9439	28.6727	28.536	2.14256e+08	2.69298e+08	2.46148e+08	2.92481e+08	3.61899e+08	3.95809e+08	2.50424e+08	3.67072e+08	2.2401e+08	7.08622e+08	3.73346e+08	2.89182e+08
P17655	20	20	664.26	CAPN2	P17655|CAN2_HUMAN Calpain-2 catalytic subunit OS=Homo sapiens GN=CAPN2 PE=1 SV=6	1.13306	0.0136013	1.09624	0.14645	4.341e+07	4.18808e+07	4.30994e+07	4.52496e+07	4.91863e+07	4.82252e+07	4.84002e+07	5.09335e+07	4.73486e+07	4.90259e+07	4.36037e+07	4.94162e+07	5.19054e+07	5.50859e+07	5.01861e+07	5.04442e+07	25.3198	25.3612	25.4314	25.5233	25.5285	25.6021	25.547	25.3779	25.5585	25.7152	25.5808	25.5882	2.60026e+07	3.16549e+07	3.38374e+07	2.75638e+07	3.89151e+07	4.67342e+07	3.7691e+07	4.35126e+07	3.68491e+07	7.55912e+07	4.37868e+07	3.748e+07
P23396	20	17	538.37	RPS3	P23396|RS3_HUMAN 40S ribosomal protein S3 OS=Homo sapiens GN=RPS3 PE=1 SV=2	0.798454	0.0137066	0.828184	0.0552261	2.473e+08	2.55763e+08	2.40163e+08	2.45974e+08	1.97458e+08	1.84967e+08	1.96624e+08	2.10781e+08	2.89356e+08	2.96555e+08	2.76814e+08	2.94698e+08	2.3964e+08	2.64017e+08	2.19526e+08	2.35376e+08	27.9302	27.8394	27.8739	27.4627	27.5509	27.6512	28.1437	28.0443	28.1347	27.9761	27.7098	27.8104	1.58796e+08	1.7639e+08	1.83938e+08	1.05721e+08	1.58091e+08	1.93403e+08	2.27991e+08	2.76236e+08	2.19753e+08	3.62295e+08	1.91534e+08	1.74884e+08
O00160	17	13	508.88	MYO1F	O00160|MYO1F_HUMAN Unconventional myosin-If OS=Homo sapiens GN=MYO1F PE=1 SV=3	1.20589	0.0137213	1.14018	0.00454679	1.69631e+07	1.61636e+07	1.66415e+07	1.80843e+07	2.04556e+07	1.95154e+07	2.14985e+07	2.0353e+07	1.49889e+07	1.5294e+07	1.51063e+07	1.45663e+07	1.70899e+07	1.66289e+07	1.70133e+07	1.76276e+07	23.9462	23.9883	24.1082	24.2181	24.3577	24.2787	23.8665	23.8486	23.7961	23.9872	24.0202	24.0713	1.00355e+07	1.22226e+07	1.35233e+07	1.11543e+07	1.72853e+07	1.8675e+07	1.1758e+07	1.50748e+07	1.08619e+07	2.28189e+07	1.4844e+07	1.30973e+07
P40939	21	20	705.3	HADHA	P40939|ECHA_HUMAN Trifunctional enzyme subunit alpha, mitochondrial OS=Homo sapiens GN=HADHA PE=1 SV=2	0.856725	0.0138678	0.953237	0.600104	1.03451e+08	1.01175e+08	1.03601e+08	1.05576e+08	8.86286e+07	8.92501e+07	8.44119e+07	9.22239e+07	1.02011e+08	1.02188e+08	1.00241e+08	1.03604e+08	9.72406e+07	1.15135e+08	8.51784e+07	9.1408e+07	26.5923	26.6265	26.6537	26.4113	26.3309	26.4586	26.6066	26.5789	26.6265	26.7788	26.344	26.4458	6.28168e+07	7.60908e+07	7.89488e+07	5.10121e+07	6.78694e+07	8.46204e+07	7.85618e+07	1.00032e+08	7.72566e+07	1.57993e+08	7.43173e+07	6.7916e+07
P62888	5	5	156.86	RPL30	P62888|RL30_HUMAN 60S ribosomal protein L30 OS=Homo sapiens GN=RPL30 PE=1 SV=2	0.675138	0.0139212	0.782353	0.258391	4.12523e+07	3.89689e+07	4.19025e+07	4.28855e+07	2.7851e+07	2.60831e+07	2.59129e+07	3.15569e+07	4.63269e+07	4.57562e+07	4.35114e+07	4.97132e+07	3.6244e+07	5.00414e+07	2.84762e+07	3.02145e+07	25.2158	25.3205	25.354	24.6366	24.6272	24.9115	25.4475	25.3749	25.5671	25.5766	24.7633	24.8487	2.41947e+07	3.07758e+07	3.20695e+07	1.49082e+07	2.08347e+07	2.89552e+07	3.51773e+07	4.34205e+07	3.70707e+07	6.8669e+07	2.48452e+07	2.24493e+07
P30740	9	7	267.78	SERPINB1	P30740|ILEU_HUMAN Leukocyte elastase inhibitor OS=Homo sapiens GN=SERPINB1 PE=1 SV=1	1.55195	0.0139249	1.2902	0.035303	1.02632e+07	1.07942e+07	1.00347e+07	9.9605e+06	1.59279e+07	1.40289e+07	1.76916e+07	1.60631e+07	1.06401e+07	1.18587e+07	1.05386e+07	9.52306e+06	1.37278e+07	1.3183e+07	1.50461e+07	1.29543e+07	23.3638	23.2585	23.2478	23.7419	24.0766	23.9372	23.4994	23.3292	23.183	23.6522	23.8429	23.6269	6.70183e+06	7.37013e+06	7.4484e+06	8.0184e+06	1.42245e+07	1.47388e+07	9.11697e+06	1.05166e+07	7.10125e+06	1.80903e+07	1.31276e+07	9.62504e+06
P38646	35	30	1275.94	HSPA9	P38646|GRP75_HUMAN Stress-70 protein, mitochondrial OS=Homo sapiens GN=HSPA9 PE=1 SV=2	0.850359	0.0139258	0.892878	0.0796382	3.48188e+08	3.59111e+08	3.47262e+08	3.38192e+08	2.96085e+08	3.13474e+08	2.87034e+08	2.87747e+08	3.45378e+08	3.36104e+08	3.30297e+08	3.69732e+08	3.0838e+08	3.10811e+08	3.03868e+08	3.10462e+08	28.4199	28.3714	28.3333	28.2238	28.0966	28.1002	28.3243	28.2992	28.4619	28.2115	28.1789	28.2098	2.22962e+08	2.55051e+08	2.52898e+08	1.7917e+08	2.30783e+08	2.64023e+08	2.58396e+08	3.29607e+08	2.75706e+08	4.26508e+08	2.65121e+08	2.30673e+08
P22033	2	2	51.34	MUT	P22033|MUTA_HUMAN Methylmalonyl-CoA mutase, mitochondrial OS=Homo sapiens GN=MUT PE=1 SV=4	0.231074	0.0139566	0.317949	0.0911066	179687	166927	136224	235910	41521	49851.5	22795	51916.4	366272	304584	353239	440994	116456	41477	174322	133568	17.3489	17.0556	17.8479	15.6054	14.4764	15.6639	18.2165	18.4303	18.7504	15.34	17.4114	17.0272	103640	100051	176412	28493.3	18327.8	47636.1	234164	352502	328845	56916.5	152094	99240.7
P06748	11	11	518.13	NPM1	P06748|NPM_HUMAN Nucleophosmin OS=Homo sapiens GN=NPM1 PE=1 SV=2	0.764835	0.0139919	0.891377	0.0377692	2.6906e+08	2.44216e+08	2.83523e+08	2.79441e+08	2.05787e+08	2.10677e+08	2.12351e+08	1.94332e+08	3.13956e+08	3.1512e+08	3.00793e+08	3.25956e+08	2.79853e+08	2.9401e+08	2.66146e+08	2.79404e+08	27.8636	28.0789	28.058	27.6505	27.6619	27.534	28.2313	28.1642	28.2801	28.1313	27.9876	28.0578	1.51627e+08	2.08236e+08	2.08965e+08	1.20415e+08	1.70736e+08	1.78311e+08	2.42264e+08	3.00165e+08	2.43062e+08	4.03452e+08	2.3221e+08	2.07597e+08
P13639	50	44	1942.38	EEF2	P13639|EF2_HUMAN Elongation factor 2 OS=Homo sapiens GN=EEF2 PE=1 SV=4	0.899275	0.0140409	0.909916	0.134521	7.05777e+08	7.13084e+08	6.81082e+08	7.23166e+08	6.34688e+08	6.44334e+08	6.24142e+08	6.35588e+08	7.75465e+08	7.79912e+08	7.27257e+08	8.19226e+08	7.05607e+08	7.57192e+08	6.7063e+08	6.89001e+08	29.4095	29.3433	29.4298	29.2632	29.2173	29.2435	29.5387	29.4379	29.6097	29.4961	29.3209	29.3599	4.42734e+08	5.00228e+08	5.4078e+08	3.68278e+08	5.01826e+08	5.83186e+08	5.99595e+08	7.25738e+08	6.10888e+08	1.03905e+09	5.85118e+08	5.11927e+08
Q9Y2Y8	2	2	46.87	PRG3	Q9Y2Y8|PRG3_HUMAN Proteoglycan 3 OS=Homo sapiens GN=PRG3 PE=1 SV=2	0.578808	0.0140442	1.00234	0.928615	3.47199e+06	4.0412e+06	3.33474e+06	3.04002e+06	2.00961e+06	2.15296e+06	1.636e+06	2.23988e+06	3.04811e+06	3.42052e+06	2.98375e+06	2.74007e+06	3.05525e+06	3.06537e+06	3.04487e+06	3.05553e+06	21.9464	21.6691	21.5357	21.0379	20.6417	21.095	21.7058	21.5087	21.3858	21.5476	21.5379	21.543	2.50907e+06	2.44924e+06	2.27331e+06	1.23055e+06	1.31539e+06	2.05522e+06	2.62969e+06	2.97752e+06	2.04324e+06	4.20642e+06	2.65662e+06	2.27025e+06
Q8TBP6	2	2	41.42	SLC25A40	Q8TBP6|S2540_HUMAN Solute carrier family 25 member 40 OS=Homo sapiens GN=SLC25A40 PE=1 SV=1	0.583431	0.0140787	0.723246	0.104024	612620	555213	663290	619357	357422	295338	369799	407127	492084	549300	476569	450385	355898	407740	271213	388741	19.0827	19.3393	19.2404	18.172	18.4964	18.6351	19.0672	18.8623	18.7808	18.6373	18.0491	18.5684	344716	487161	463152	168805	297328	373561	422301	475574	335847	559518	236630	288834
Q14157	6	6	155.05	UBAP2L	Q14157|UBP2L_HUMAN Ubiquitin-associated protein 2-like OS=Homo sapiens GN=UBAP2L PE=1 SV=2	0.506902	0.0141527	0.3946	0.17691	2.55911e+06	2.45715e+06	2.59529e+06	2.62489e+06	1.29722e+06	1.07518e+06	1.35651e+06	1.45996e+06	2.75035e+06	2.45863e+06	2.59798e+06	3.19444e+06	1.08529e+06	261143	1.47971e+06	1.51501e+06	21.2286	21.3075	21.3238	20.0362	20.3715	20.4775	21.2294	21.309	21.6071	17.9945	20.4969	20.5309	1.52557e+06	1.90614e+06	1.96288e+06	614536	1.09067e+06	1.33959e+06	1.89019e+06	2.59256e+06	2.38206e+06	358351	1.29103e+06	1.12565e+06
Q14116	4	4	104.45	IL18	Q14116|IL18_HUMAN Interleukin-18 OS=Homo sapiens GN=IL18 PE=1 SV=1	0.622015	0.0142164	0.486103	1.41787e-06	2.92087e+06	3.24378e+06	3.04353e+06	2.4753e+06	1.81683e+06	1.67993e+06	1.82048e+06	1.95007e+06	2.10195e+06	2.07821e+06	2.1101e+06	2.11755e+06	1.02177e+06	1.02185e+06	1.00634e+06	1.0371e+06	21.6292	21.5373	21.2392	20.68	20.7959	20.8951	20.9869	21.0089	21.014	19.9628	19.9407	19.9841	2.01397e+06	2.23536e+06	1.85102e+06	960189	1.46371e+06	1.78929e+06	1.59772e+06	2.1057e+06	1.57903e+06	1.40223e+06	878022	770565
Q96G42	1	1	16.33	KLHDC7B	Q96G42|KLD7B_HUMAN Kelch domain-containing protein 7B OS=Homo sapiens GN=KLHDC7B PE=2 SV=2	0.43	0.0142834	0.182361	0.0259791	1.50395e+06	1.20306e+06	1.341e+06	1.96778e+06	646697	766499	490014	683579	1.18631e+06	1.04011e+06	932714	1.5861e+06	216336	94589.1	216959	337460	20.1983	20.3549	20.9081	19.5479	18.9025	19.3827	19.9883	19.8311	20.597	16.5294	17.7271	18.3644	746947	984911	1.47149e+06	438103	393984	627221	799632	930767	1.18274e+06	129799	189294	250732
Q13243	3	2	81.29	SRSF5	Q13243|SRSF5_HUMAN Serine/arginine-rich splicing factor 5 OS=Homo sapiens GN=SRSF5 PE=1 SV=1	0.554203	0.014293	0.68026	0.147921	1.42822e+06	1.43967e+06	1.41888e+06	1.42611e+06	791525	683611	821506	869458	1.80107e+06	1.69306e+06	1.71259e+06	1.99756e+06	1.2252e+06	1.62506e+06	849234	1.20131e+06	20.4573	20.4363	20.4437	19.3828	19.6479	19.7298	20.6912	20.7078	20.9298	20.6321	19.6958	20.1962	893852	1.04212e+06	1.06644e+06	390728	660512	797775	1.30162e+06	1.70902e+06	1.48956e+06	2.22997e+06	740948	892568
Q9BY32	3	3	118.15	ITPA	Q9BY32|ITPA_HUMAN Inosine triphosphate pyrophosphatase OS=Homo sapiens GN=ITPA PE=1 SV=2	0.750706	0.0143333	0.780735	0.0395548	5.38733e+06	5.56157e+06	4.87702e+06	5.7234e+06	4.0443e+06	4.41774e+06	3.7412e+06	3.97397e+06	6.69749e+06	6.02333e+06	7.26024e+06	6.80891e+06	5.22897e+06	4.70964e+06	5.16093e+06	5.81633e+06	22.4071	22.2176	22.4484	22.0749	21.8351	21.9221	22.5221	22.7916	22.699	22.1672	22.2992	22.4717	3.45303e+06	3.58198e+06	4.27992e+06	2.52502e+06	3.00802e+06	3.64633e+06	4.63073e+06	7.24508e+06	5.07733e+06	6.46276e+06	4.50286e+06	4.32152e+06
P47985	5	5	120.06	UQCRFS1	P47985|UCRI_HUMAN Cytochrome b-c1 complex subunit Rieske, mitochondrial OS=Homo sapiens GN=UQCRFS1 PE=1 SV=2	1.16569	0.0143333	1.21282	0.14322	8.94857e+06	9.43206e+06	8.57516e+06	8.83849e+06	1.04312e+07	1.04993e+07	1.00703e+07	1.07241e+07	8.32262e+06	7.87828e+06	8.29464e+06	8.79494e+06	1.00939e+07	1.14946e+07	1.01759e+07	8.61105e+06	23.1691	23.0317	23.0754	23.3238	23.2636	23.3544	22.9094	22.9837	23.0682	23.4545	23.2787	23.0378	5.8561e+06	6.29813e+06	6.60937e+06	6.00103e+06	8.09679e+06	9.83996e+06	6.05681e+06	8.27733e+06	6.5583e+06	1.57734e+07	8.87839e+06	6.398e+06
Q9HD20	4	3	114.55	ATP13A1	Q9HD20|AT131_HUMAN Manganese-transporting ATPase 13A1 OS=Homo sapiens GN=ATP13A1 PE=1 SV=2	0.66979	0.0144557	0.759355	0.00620624	2.49786e+06	2.7589e+06	2.48344e+06	2.25124e+06	1.67304e+06	1.71815e+06	1.61422e+06	1.68675e+06	1.88361e+06	2.01366e+06	1.81637e+06	1.82081e+06	1.43033e+06	1.39969e+06	1.35192e+06	1.53937e+06	21.3957	21.2439	21.1023	20.7124	20.6224	20.6858	20.9414	20.7926	20.7961	20.4167	20.3666	20.5539	1.71292e+06	1.82399e+06	1.68346e+06	982034	1.29787e+06	1.54769e+06	1.5481e+06	1.81257e+06	1.35776e+06	1.92072e+06	1.17954e+06	1.14375e+06
O95747	8	7	222.17	OXSR1	O95747|OXSR1_HUMAN Serine/threonine-protein kinase OSR1 OS=Homo sapiens GN=OXSR1 PE=1 SV=1	1.26767	0.014527	1.24865	0.190198	5.31721e+06	5.69999e+06	5.15767e+06	5.09396e+06	6.74047e+06	7.28932e+06	6.28346e+06	6.64864e+06	6.15806e+06	5.11198e+06	6.35224e+06	7.00994e+06	7.68924e+06	9.33577e+06	6.72461e+06	7.00735e+06	22.4425	22.2983	22.2804	22.7974	22.5831	22.6646	22.2855	22.5988	22.741	23.1543	22.681	22.7404	3.53896e+06	3.78811e+06	3.80923e+06	4.16631e+06	5.05207e+06	6.10049e+06	3.93009e+06	6.33898e+06	5.22724e+06	1.28109e+07	5.86715e+06	5.20645e+06
P07814	34	31	1120.92	EPRS	P07814|SYEP_HUMAN Bifunctional glutamate/proline--tRNA ligase OS=Homo sapiens GN=EPRS PE=1 SV=5	0.863849	0.0145517	0.869114	0.0855294	6.98019e+07	6.696e+07	7.06615e+07	7.17841e+07	6.02982e+07	5.77594e+07	5.97723e+07	6.3363e+07	7.73967e+07	7.61842e+07	7.7351e+07	7.86548e+07	6.72665e+07	7.34511e+07	6.30853e+07	6.52632e+07	25.9968	26.0744	26.0972	25.7836	25.833	25.9171	26.183	26.2049	26.229	26.1303	25.9108	25.9598	4.15736e+07	5.18981e+07	5.36797e+07	3.30132e+07	4.80585e+07	5.8139e+07	5.85703e+07	7.71895e+07	5.86521e+07	1.00793e+08	5.50413e+07	4.84905e+07
P51553	2	2	62.06	IDH3G	P51553|IDH3G_HUMAN Isocitrate dehydrogenase [NAD] subunit gamma, mitochondrial OS=Homo sapiens GN=IDH3G PE=1 SV=1	0.66877	0.014648	0.622578	0.0732418	2.1944e+06	2.49041e+06	1.99157e+06	2.10122e+06	1.46755e+06	1.5485e+06	1.38818e+06	1.46596e+06	2.71352e+06	2.10479e+06	2.63904e+06	3.39672e+06	1.68938e+06	1.67696e+06	1.59563e+06	1.79554e+06	21.248	20.9255	21.0028	20.5624	20.4048	20.4834	21.0052	21.3316	21.6957	20.6774	20.6057	20.776	1.54623e+06	1.46273e+06	1.57128e+06	885068	1.11613e+06	1.3451e+06	1.61816e+06	2.63353e+06	2.5329e+06	2.30119e+06	1.39218e+06	1.33408e+06
Q02818	10	10	301.49	NUCB1	Q02818|NUCB1_HUMAN Nucleobindin-1 OS=Homo sapiens GN=NUCB1 PE=1 SV=4	0.906371	0.014664	0.989831	0.94737	2.35162e+07	2.34425e+07	2.42524e+07	2.28537e+07	2.13144e+07	2.13324e+07	2.09713e+07	2.16395e+07	1.81288e+07	1.57056e+07	1.87811e+07	1.98998e+07	1.79445e+07	1.82625e+07	1.76644e+07	1.79065e+07	24.4826	24.5316	24.4459	24.3465	24.3219	24.3672	23.9048	24.1628	24.2462	24.1224	24.0743	24.094	1.45548e+07	1.78125e+07	1.70898e+07	1.21929e+07	1.68615e+07	1.98554e+07	1.20745e+07	1.87419e+07	1.48391e+07	2.50606e+07	1.5412e+07	1.33045e+07
P31152	2	1	31.22	MAPK4	P31152|MK04_HUMAN Mitogen-activated protein kinase 4 OS=Homo sapiens GN=MAPK4 PE=1 SV=2	1.55485	0.0147006	1.28079	0.0269942	1.37293e+06	1.57616e+06	1.34275e+06	1.19989e+06	2.1347e+06	1.97091e+06	2.14362e+06	2.28956e+06	966197	1.03143e+06	988788	878371	1.23749e+06	1.37327e+06	1.17216e+06	1.16705e+06	20.588	20.3568	20.1945	20.9104	21.0316	21.1266	19.9762	19.9153	19.7445	20.3892	20.1607	20.1544	978592	986198	897268	1.1265e+06	1.72353e+06	2.1008e+06	792963	986724	654992	1.88446e+06	1.0227e+06	867118
P46776	2	2	62.06	RPL27A	P46776|RL27A_HUMAN 60S ribosomal protein L27a OS=Homo sapiens GN=RPL27A PE=1 SV=2	0.639307	0.0148119	0.716553	0.193659	1.83455e+07	1.58561e+07	1.87056e+07	2.04747e+07	1.17284e+07	1.19418e+07	1.0954e+07	1.22893e+07	2.17263e+07	2.50619e+07	1.96087e+07	2.05084e+07	1.55681e+07	2.1938e+07	1.14586e+07	1.33077e+07	23.9185	24.157	24.2873	23.5095	23.385	23.5509	24.579	24.225	24.2897	24.3869	23.4499	23.6658	9.84463e+06	1.37385e+07	1.53108e+07	6.82552e+06	8.80733e+06	1.12761e+07	1.92676e+07	1.95678e+07	1.52929e+07	3.01042e+07	9.99747e+06	9.8876e+06
P62917	4	4	109.42	RPL8	P62917|RL8_HUMAN 60S ribosomal protein L8 OS=Homo sapiens GN=RPL8 PE=1 SV=2	0.620124	0.0148131	0.624272	0.0305443	1.8234e+07	1.7018e+07	1.62701e+07	2.14139e+07	1.13073e+07	1.23107e+07	1.04066e+07	1.12047e+07	2.10185e+07	2.52574e+07	1.78655e+07	1.99327e+07	1.31213e+07	1.31487e+07	1.21075e+07	1.41077e+07	24.0206	23.9557	24.352	23.5534	23.311	23.4176	24.5902	24.0907	24.2486	23.6484	23.5294	23.75	1.0566e+07	1.19498e+07	1.60132e+07	7.03633e+06	8.36722e+06	1.02809e+07	1.94179e+07	1.78282e+07	1.48636e+07	1.80432e+07	1.05637e+07	1.0482e+07
P31995	3	1	88.72	FCGR2C	P31995|FCG2C_HUMAN Low affinity immunoglobulin gamma Fc region receptor II-c OS=Homo sapiens GN=FCGR2C PE=1 SV=1	1.71585	0.014854	1.9344	0.00101341	2.71942e+06	2.71559e+06	2.94826e+06	2.49441e+06	4.66613e+06	5.38863e+06	4.70635e+06	3.90342e+06	1.67785e+06	1.76815e+06	1.66505e+06	1.60035e+06	3.24563e+06	2.97427e+06	3.53157e+06	3.23104e+06	21.3728	21.4914	21.2503	22.3615	22.1662	21.8963	20.7538	20.6671	20.61	21.5041	21.7519	21.6236	1.68604e+06	2.16538e+06	1.86531e+06	3.07994e+06	3.78403e+06	3.5816e+06	1.35935e+06	1.66157e+06	1.19336e+06	4.08142e+06	3.08126e+06	2.40066e+06
O75934	1	1	31.03	BCAS2	O75934|SPF27_HUMAN Pre-mRNA-splicing factor SPF27 OS=Homo sapiens GN=BCAS2 PE=1 SV=1	0.764594	0.01494	0.682718	0.0740001	714430	689773	759923	693594	546249	572109	493364	573275	775008	680342	847304	797379	529112	444427	672736	470174	19.3958	19.5355	19.4037	19.1259	18.9123	19.1289	19.3759	19.6925	19.6049	18.7616	19.3597	18.8428	428261	558134	518665	326997	396678	526011	523046	845535	594597	609861	586955	349338
Q8N766	7	6	179.65	EMC1	Q8N766|EMC1_HUMAN ER membrane protein complex subunit 1 OS=Homo sapiens GN=EMC1 PE=1 SV=1	0.8126	0.0149401	0.815218	0.149558	5.59361e+06	5.81257e+06	5.79375e+06	5.17452e+06	4.54537e+06	4.27161e+06	4.73527e+06	4.62923e+06	4.66316e+06	4.38161e+06	5.08679e+06	4.52107e+06	3.80149e+06	4.57616e+06	3.38489e+06	3.44343e+06	22.4707	22.4661	22.303	22.0263	22.175	22.1423	22.063	22.2783	22.1082	22.1257	21.6907	21.7154	3.60886e+06	4.25528e+06	3.86948e+06	2.4415e+06	3.80728e+06	4.24757e+06	3.36858e+06	5.07617e+06	3.37132e+06	6.2796e+06	2.95328e+06	2.55846e+06
P13686	5	5	126.17	ACP5	P13686|PPA5_HUMAN Tartrate-resistant acid phosphatase type 5 OS=Homo sapiens GN=ACP5 PE=1 SV=3	0.504206	0.0149491	0.709458	0.181016	7.21208e+06	5.53542e+06	8.29147e+06	7.80935e+06	3.63638e+06	2.94707e+06	3.91722e+06	4.04484e+06	8.41863e+06	8.18175e+06	8.48999e+06	8.58415e+06	5.97266e+06	8.34577e+06	4.50902e+06	5.06319e+06	22.4003	22.9832	22.8968	21.4909	21.9014	21.9476	22.964	23.0173	23.0332	22.9926	22.1044	22.2716	3.43679e+06	6.08976e+06	5.83979e+06	1.68444e+06	3.14955e+06	3.71136e+06	6.29012e+06	8.47227e+06	6.40112e+06	1.14524e+07	3.93408e+06	3.76195e+06
P06127	12	10	339.75	CD5	P06127|CD5_HUMAN T-cell surface glycoprotein CD5 OS=Homo sapiens GN=CD5 PE=1 SV=2	1.19901	0.0149557	1.02154	0.621746	1.33538e+07	1.28464e+07	1.31236e+07	1.40913e+07	1.60114e+07	1.50953e+07	1.59978e+07	1.6941e+07	2.4192e+07	2.53328e+07	2.34854e+07	2.37578e+07	2.47131e+07	2.37691e+07	2.6253e+07	2.41172e+07	23.6149	23.6457	23.7483	23.8476	23.9314	24.014	24.5945	24.4853	24.5019	24.5026	24.646	24.5236	7.97598e+06	9.63879e+06	1.05374e+07	8.62791e+06	1.28627e+07	1.55443e+07	1.94758e+07	2.34364e+07	1.7716e+07	3.26169e+07	2.29055e+07	1.79191e+07
Q9Y277	9	7	341.06	VDAC3	Q9Y277|VDAC3_HUMAN Voltage-dependent anion-selective channel protein 3 OS=Homo sapiens GN=VDAC3 PE=1 SV=1	1.07645	0.0150153	1.02589	0.268006	6.98926e+07	6.95098e+07	7.10602e+07	6.91079e+07	7.52361e+07	7.71964e+07	7.37434e+07	7.47685e+07	6.83295e+07	6.73258e+07	7.06171e+07	6.70457e+07	7.00984e+07	7.13279e+07	6.99807e+07	6.89865e+07	26.0507	26.0825	26.0423	26.202	26.136	26.1559	26.0047	26.0735	25.9986	26.088	26.0605	26.0398	4.31567e+07	5.2191e+07	5.16785e+07	4.41227e+07	5.92917e+07	6.86041e+07	5.176e+07	7.04697e+07	4.99953e+07	9.78791e+07	6.10574e+07	5.12569e+07
Q15185	4	4	149.03	PTGES3	Q15185|TEBP_HUMAN Prostaglandin E synthase 3 OS=Homo sapiens GN=PTGES3 PE=1 SV=1	1.17603	0.0150923	1.11862	0.140095	7.49844e+07	7.86715e+07	7.31355e+07	7.31461e+07	8.81841e+07	8.95045e+07	8.74696e+07	8.75783e+07	7.9314e+07	7.95819e+07	8.07269e+07	7.76332e+07	8.87221e+07	9.7102e+07	8.61056e+07	8.29587e+07	26.2293	26.1241	26.1243	26.4155	26.3823	26.3841	26.2459	26.2665	26.2102	26.533	26.3596	26.3059	4.88449e+07	5.37152e+07	5.46982e+07	5.11575e+07	7.03279e+07	8.03578e+07	6.11825e+07	8.05583e+07	5.78903e+07	1.33247e+08	7.51262e+07	6.16382e+07
Q9BSH4	1	1	21.38	TACO1	Q9BSH4|TACO1_HUMAN Translational activator of cytochrome c oxidase 1 OS=Homo sapiens GN=TACO1 PE=1 SV=1	0.619453	0.0151426	0.473109	0.112103	345874	347084	397613	292925	214253	184668	228526	229565	415564	412853	459506	374333	196607	101578	302247	185996	18.4049	18.601	18.1602	17.4946	17.802	17.8085	18.6553	18.8097	18.514	16.6322	18.2054	17.5049	215495	292031	219048	105550	183741	210638	317401	458547	279136	139390	263707	138195
Q15629	2	2	87.36	TRAM1	Q15629|TRAM1_HUMAN Translocating chain-associated membrane protein 1 OS=Homo sapiens GN=TRAM1 PE=1 SV=3	0.89892	0.0152496	0.742503	0.0195738	3.45544e+06	3.49644e+06	3.53668e+06	3.33321e+06	3.10617e+06	3.13804e+06	3.05492e+06	3.12555e+06	3.21356e+06	3.45675e+06	3.33914e+06	2.84479e+06	2.38608e+06	2.33886e+06	2.22096e+06	2.59842e+06	21.7375	21.754	21.6685	21.5814	21.5427	21.5757	21.721	21.671	21.4399	21.1574	21.0828	21.3092	2.17084e+06	2.59756e+06	2.49256e+06	1.79359e+06	2.45623e+06	2.86786e+06	2.65754e+06	3.33217e+06	2.12133e+06	3.20949e+06	1.93776e+06	1.93062e+06
Q99439	10	5	300.71	CNN2	Q99439|CNN2_HUMAN Calponin-2 OS=Homo sapiens GN=CNN2 PE=1 SV=4	0.889687	0.0152585	0.873274	0.244119	1.97319e+07	1.97994e+07	1.91201e+07	2.02763e+07	1.75552e+07	1.74092e+07	1.69708e+07	1.82857e+07	2.92554e+07	2.89487e+07	2.91414e+07	2.96761e+07	2.5548e+07	3.00811e+07	2.24704e+07	2.40924e+07	24.239	24.1886	24.2733	24.0533	24.0166	24.1242	24.787	24.7966	24.8228	24.8424	24.4215	24.5221	1.22929e+07	1.40429e+07	1.51625e+07	9.95045e+06	1.3645e+07	1.67781e+07	2.22557e+07	2.90806e+07	2.21292e+07	4.12786e+07	1.96052e+07	1.79006e+07
O75874	21	17	590.93	IDH1	O75874|IDHC_HUMAN Isocitrate dehydrogenase [NADP] cytoplasmic OS=Homo sapiens GN=IDH1 PE=1 SV=2	1.13527	0.0152981	1.23418	0.0896387	7.7969e+07	7.51419e+07	8.12333e+07	7.75317e+07	8.85157e+07	8.70892e+07	8.78757e+07	9.05822e+07	7.16958e+07	7.72727e+07	7.20776e+07	6.57372e+07	8.84859e+07	1.01967e+08	8.2857e+07	8.06332e+07	26.1631	26.2756	26.2083	26.376	26.389	26.4327	26.2035	26.103	25.9702	26.6035	26.3041	26.2649	4.66535e+07	5.96627e+07	5.79778e+07	4.9777e+07	7.06544e+07	8.31141e+07	5.94071e+07	7.19271e+07	4.90196e+07	1.39924e+08	7.22919e+07	5.99103e+07
P33992	13	12	321.34	MCM5	P33992|MCM5_HUMAN DNA replication licensing factor MCM5 OS=Homo sapiens GN=MCM5 PE=1 SV=5	0.796565	0.015308	0.913533	0.436249	1.08314e+07	1.17105e+07	1.0579e+07	1.02047e+07	8.62793e+06	8.42563e+06	8.41821e+06	9.03994e+06	1.94579e+07	1.88243e+07	1.77982e+07	2.17511e+07	1.77754e+07	2.11197e+07	1.61587e+07	1.60478e+07	23.4813	23.3347	23.2827	23.0064	23.0051	23.1079	24.1661	24.0852	24.3746	24.3321	23.9458	23.9359	7.27074e+06	7.7699e+06	7.63098e+06	4.81578e+06	6.76847e+06	8.29463e+06	1.44721e+07	1.7761e+07	1.62196e+07	2.89813e+07	1.40983e+07	1.19235e+07
Q4KMQ2	1	1	31.03	ANO6	Q4KMQ2|ANO6_HUMAN Anoctamin-6 OS=Homo sapiens GN=ANO6 PE=1 SV=2	1.49789	0.0153471	1.28095	0.0811881	126432	145684	119799	113815	189382	172587	196685	198872	106360	111720	109850	97511.8	136243	114602	145950	148176	17.1525	16.8703	16.7963	17.397	17.5855	17.6015	16.7695	16.7452	16.5733	16.8063	17.1551	17.177	90450.9	87987.5	85110	98644.6	158140	182476	85889.9	109621	72713.5	157262	127340	110095
Q99961	3	3	93.09	SH3GL1	Q99961|SH3G1_HUMAN Endophilin-A2 OS=Homo sapiens GN=SH3GL1 PE=1 SV=1	1.57519	0.0153736	1.45401	0.470864	875069	782798	817885	1.02452e+06	1.3784e+06	1.32765e+06	1.29854e+06	1.50901e+06	838893	781075	993584	742021	1.21976e+06	2.04748e+06	843175	768632	19.5783	19.6415	19.9665	20.3404	20.3085	20.5252	19.5751	19.9223	19.5011	20.9654	19.6855	19.5519	486017	600705	766132	758835	1.04406e+06	1.3846e+06	600489	991509	553318	2.80963e+06	735662	571093
P32119	10	9	326.07	PRDX2	P32119|PRDX2_HUMAN Peroxiredoxin-2 OS=Homo sapiens GN=PRDX2 PE=1 SV=5	1.15663	0.015384	1.16293	0.0238694	1.49191e+08	1.53328e+08	1.41311e+08	1.52935e+08	1.72559e+08	1.77122e+08	1.72826e+08	1.6773e+08	1.86607e+08	1.76377e+08	1.8618e+08	1.97266e+08	2.17011e+08	2.20991e+08	2.20969e+08	2.09073e+08	27.192	27.0743	27.1883	27.4002	27.3647	27.3216	27.3941	27.4721	27.5556	27.7194	27.7193	27.6394	9.51973e+07	1.03787e+08	1.14364e+08	1.01237e+08	1.38956e+08	1.53901e+08	1.35598e+08	1.85791e+08	1.47099e+08	3.03253e+08	1.92793e+08	1.55341e+08
P08514	10	8	271.33	ITGA2B	P08514|ITA2B_HUMAN Integrin alpha-IIb OS=Homo sapiens GN=ITGA2B PE=1 SV=3	1.62408	0.0154472	0.693052	0.107978	7.17747e+06	6.47559e+06	6.50502e+06	8.5518e+06	1.16568e+07	1.09425e+07	1.07035e+07	1.33243e+07	5.72044e+06	4.56517e+06	5.30343e+06	7.29273e+06	3.96457e+06	4.56898e+06	3.59342e+06	3.73129e+06	22.6266	22.6331	23.0278	23.3834	23.3516	23.6676	22.1222	22.3385	22.798	22.1234	21.7769	21.8312	4.02051e+06	4.77768e+06	6.39499e+06	6.25433e+06	8.60594e+06	1.22258e+07	3.5097e+06	5.29235e+06	5.43811e+06	6.26975e+06	3.13522e+06	2.77235e+06
Q13151	5	5	211.26	HNRNPA0	Q13151|ROA0_HUMAN Heterogeneous nuclear ribonucleoprotein A0 OS=Homo sapiens GN=HNRNPA0 PE=1 SV=1	0.844323	0.0155554	0.827663	0.0196244	2.57571e+07	2.67358e+07	2.55076e+07	2.50279e+07	2.17473e+07	2.2582e+07	2.04063e+07	2.22536e+07	2.93351e+07	2.80702e+07	2.83962e+07	3.1539e+07	2.42796e+07	2.50951e+07	2.33926e+07	2.43509e+07	24.6723	24.6044	24.577	24.4287	24.2825	24.4075	24.7425	24.7592	24.9106	24.5809	24.4796	24.5375	1.65995e+07	1.87344e+07	1.87157e+07	1.29071e+07	1.64072e+07	2.04189e+07	2.15803e+07	2.83369e+07	2.35183e+07	3.44366e+07	2.04098e+07	1.80927e+07
Q9ULZ3	8	8	291.57	PYCARD	Q9ULZ3|ASC_HUMAN Apoptosis-associated speck-like protein containing a CARD OS=Homo sapiens GN=PYCARD PE=1 SV=2	1.23531	0.0156232	1.36274	0.148729	3.06015e+07	2.83267e+07	3.10271e+07	3.24506e+07	3.78022e+07	3.94844e+07	3.79437e+07	3.59784e+07	2.65136e+07	2.73759e+07	2.5109e+07	2.70558e+07	3.61311e+07	4.54457e+07	3.37738e+07	2.91739e+07	24.7557	24.887	24.9517	25.2348	25.1774	25.1006	24.7064	24.5817	24.6894	25.4376	25.0094	24.7982	1.75873e+07	2.27882e+07	2.42664e+07	2.25679e+07	3.05078e+07	3.30122e+07	2.10465e+07	2.50566e+07	2.01753e+07	6.23624e+07	2.94673e+07	2.16761e+07
P53597	3	3	67.74	SUCLG1	P53597|SUCA_HUMAN Succinate--CoA ligase [ADP/GDP-forming] subunit alpha, mitochondrial OS=Homo sapiens GN=SUCLG1 PE=1 SV=4	0.751718	0.0157139	0.807417	0.164304	7.29719e+06	7.11785e+06	7.5232e+06	7.25052e+06	5.48543e+06	4.99962e+06	5.67702e+06	5.77964e+06	9.80946e+06	9.77651e+06	9.6419e+06	1.001e+07	7.92033e+06	9.66411e+06	7.06023e+06	7.03664e+06	22.763	22.8429	22.7897	22.2534	22.4367	22.4625	23.2209	23.2009	23.2549	23.2042	22.7513	22.7465	4.41927e+06	5.5255e+06	5.4219e+06	2.8576e+06	4.56447e+06	5.30313e+06	7.51617e+06	9.62177e+06	7.46432e+06	1.32615e+07	6.15998e+06	5.22821e+06
Q07020	4	4	131.32	RPL18	Q07020|RL18_HUMAN 60S ribosomal protein L18 OS=Homo sapiens GN=RPL18 PE=1 SV=2	0.79534	0.0157222	0.783063	0.0658289	8.09458e+07	8.42025e+07	7.43114e+07	8.43236e+07	6.43794e+07	6.51395e+07	6.1425e+07	6.65737e+07	9.5111e+07	1.05205e+08	8.20208e+07	9.8107e+07	7.44779e+07	8.19297e+07	6.67497e+07	7.47543e+07	26.3274	26.1471	26.3294	25.957	25.8723	25.9885	26.6486	26.2895	26.5479	26.2879	25.9923	26.1557	5.2279e+07	5.45788e+07	6.30567e+07	3.72314e+07	4.93874e+07	6.1085e+07	8.08818e+07	8.18495e+07	7.31574e+07	1.12427e+08	5.82384e+07	5.55423e+07
P62316	4	3	90.61	SNRPD2	P62316|SMD2_HUMAN Small nuclear ribonucleoprotein Sm D2 OS=Homo sapiens GN=SNRPD2 PE=1 SV=1	0.643443	0.0158273	0.703101	0.120825	6.70018e+06	6.18086e+06	6.06731e+06	7.85237e+06	4.31119e+06	4.47116e+06	3.81254e+06	4.64985e+06	8.42802e+06	8.84369e+06	7.69374e+06	8.74664e+06	5.92575e+06	7.53919e+06	4.48873e+06	5.74932e+06	22.5594	22.5326	22.9047	22.0922	21.8623	22.1488	23.0762	22.8753	23.0603	22.846	22.0979	22.455	3.83752e+06	4.45621e+06	5.87196e+06	2.55555e+06	3.06539e+06	4.26649e+06	6.79902e+06	7.67767e+06	6.52228e+06	1.03456e+07	3.91637e+06	4.27174e+06
Q5SRE5	1	1	22.93	NUP188	Q5SRE5|NU188_HUMAN Nucleoporin NUP188 homolog OS=Homo sapiens GN=NUP188 PE=1 SV=1	0.136934	0.0158313	0.20605	0.323596	75585.8	115736	77122.7	33899	10350.2	8583.84	15281.7	7185.16	98550.7	53059.9	178540	64052.1	20306.3	1	31969.9	28948.1	16.8205	16.2349	15.049	13.0674	13.8995	12.8108	15.6953	17.4459	15.967	0	14.9644	14.8212	71857.1	56643.6	25349.4	4906.21	12286.9	6592.77	40792.4	178167	47763	0	27893.4	21508.4
O60264	10	10	288.9	SMARCA5	O60264|SMCA5_HUMAN SWI/SNF-related matrix-associated actin-dependent regulator of chromatin subfamily A member 5 OS=Homo sapiens GN=SMARCA5 PE=1 SV=1	0.720724	0.0158497	0.830088	0.0457033	9.32205e+06	1.03421e+07	9.24468e+06	8.37939e+06	6.71862e+06	6.30626e+06	6.6759e+06	7.17372e+06	1.09273e+07	1.03834e+07	1.11723e+07	1.12263e+07	9.07064e+06	9.74527e+06	8.21857e+06	9.24807e+06	23.302	23.1402	22.9984	22.5884	22.6705	22.7743	23.3078	23.4134	23.4204	23.2163	22.9705	23.1407	6.42112e+06	6.78986e+06	6.26606e+06	3.60443e+06	5.3676e+06	6.58228e+06	7.98273e+06	1.1149e+07	8.37133e+06	1.33729e+07	7.17062e+06	6.8713e+06
Q9UI09	1	1	30.15	NDUFA12	Q9UI09|NDUAC_HUMAN NADH dehydrogenase [ubiquinone] 1 alpha subcomplex subunit 12 OS=Homo sapiens GN=NDUFA12 PE=1 SV=1	0.424525	0.0158559	0.220274	0.310135	262195	231786	287440	267359	111308	146277	93679	93968.3	282736	367416	239099	241694	62279.5	1	151304	35533.2	17.8224	18.1329	18.0284	17.1583	16.5154	16.5199	18.4871	17.8672	17.8828	0	17.2071	15.1169	143909	211113	199929	83606.7	75320.4	86221.1	282469	238599	180229	0	132011	26401.1
Q9BQ70	2	2	43.7	TCF25	Q9BQ70|TCF25_HUMAN Transcription factor 25 OS=Homo sapiens GN=TCF25 PE=1 SV=1	0.649189	0.0158941	0.556498	0.117456	744467	673070	842927	717404	483300	565149	440041	444711	827253	617613	906651	957496	460365	261640	597456	521999	19.3604	19.685	19.4524	19.1083	18.7473	18.7625	19.2363	19.7902	19.8689	17.9972	19.1885	18.9937	417891	619097	536470	323018	353804	408046	474820	904758	713995	359034	521274	387845
O15427	4	4	148.81	SLC16A3	O15427|MOT4_HUMAN Monocarboxylate transporter 4 OS=Homo sapiens GN=SLC16A3 PE=1 SV=1	1.26514	0.0159469	1.26568	0.0599411	2.25773e+07	2.41692e+07	2.11106e+07	2.24522e+07	2.85636e+07	2.94194e+07	2.7922e+07	2.83494e+07	1.71504e+07	1.82265e+07	1.74457e+07	1.57789e+07	2.17069e+07	2.48341e+07	2.04811e+07	1.98055e+07	24.5267	24.3315	24.4204	24.8103	24.7349	24.7568	24.1195	24.0564	23.9115	24.5658	24.2878	24.2394	1.5006e+07	1.55049e+07	1.67896e+07	1.68151e+07	2.24501e+07	2.60121e+07	1.40125e+07	1.74093e+07	1.17662e+07	3.40784e+07	1.78696e+07	1.47154e+07
Q96ER9	2	1	43.84	CCDC51	Q96ER9|CCD51_HUMAN Coiled-coil domain-containing protein 51 OS=Homo sapiens GN=CCDC51 PE=1 SV=2	0.695308	0.0159624	0.676626	0.16879	433415	376030	463654	460562	301357	281042	290117	332913	334287	301918	246508	454434	226187	248012	242540	188009	18.5205	18.8227	18.813	18.1004	18.1463	18.3448	18.2038	17.9113	18.7937	17.92	17.8879	17.5204	233466	340536	344406	160634	233262	305466	232114	245993	338867	340332	211614	139691
P03347	10	9	283.84	gag	P03347|GAG_HV1B1 Gag polyprotein OS=Human immunodeficiency virus type 1 group M subtype B (isolate BH10) GN=gag PE=1 SV=3	1.19264	0.0159972	1.08121	0.693039	4.66459e+07	4.49786e+07	4.56463e+07	4.93129e+07	5.56316e+07	5.45255e+07	5.58953e+07	5.64742e+07	9.86038e+06	1.04948e+07	9.46342e+06	9.62293e+06	1.06611e+07	1.35103e+07	9.80585e+06	8.6671e+06	25.4227	25.444	25.5555	25.7004	25.7362	25.7511	23.3232	23.1739	23.198	23.6876	23.2252	23.0471	2.7926e+07	3.35254e+07	3.68759e+07	3.11648e+07	4.49413e+07	5.18182e+07	8.06838e+06	9.44366e+06	7.17572e+06	1.85394e+07	8.55551e+06	6.43965e+06
O00584	6	6	193.55	RNASET2	O00584|RNT2_HUMAN Ribonuclease T2 OS=Homo sapiens GN=RNASET2 PE=1 SV=2	1.77361	0.0160485	1.92922	0.0176739	6.9892e+06	6.07712e+06	7.00656e+06	7.88391e+06	1.23961e+07	1.23246e+07	1.23237e+07	1.25399e+07	7.25008e+06	6.25036e+06	8.7035e+06	6.79639e+06	1.3987e+07	1.62269e+07	1.50238e+07	1.07104e+07	22.535	22.7403	22.9105	23.555	23.5549	23.58	22.5755	23.0532	22.6963	23.9519	23.8407	23.3525	3.77312e+06	5.14605e+06	5.89555e+06	7.04429e+06	9.90862e+06	1.15061e+07	4.80527e+06	8.68533e+06	5.068e+06	2.22672e+07	1.31081e+07	7.95782e+06
Q15173	1	1	27.83	PPP2R5B	Q15173|2A5B_HUMAN Serine/threonine-protein phosphatase 2A 56 kDa regulatory subunit beta isoform OS=Homo sapiens GN=PPP2R5B PE=1 SV=1	1.47715	0.016057	1.19461	0.579254	1.16089e+07	1.33863e+07	1.08496e+07	1.05908e+07	1.71481e+07	1.90379e+07	1.68706e+07	1.55358e+07	1.15292e+07	1.29923e+07	1.14667e+07	1.01285e+07	1.37729e+07	8.70713e+06	1.54105e+07	1.72011e+07	23.6743	23.3711	23.3363	24.1824	24.008	23.8891	23.6311	23.4509	23.2719	23.0538	23.8774	24.036	8.31117e+06	7.96861e+06	7.91975e+06	1.08814e+07	1.35644e+07	1.42549e+07	9.98844e+06	1.14428e+07	7.55275e+06	1.19483e+07	1.34455e+07	1.27804e+07
Q13011	13	12	450.82	ECH1	Q13011|ECH1_HUMAN Delta(3,5)-Delta(2,4)-dienoyl-CoA isomerase, mitochondrial OS=Homo sapiens GN=ECH1 PE=1 SV=2	1.09926	0.0161696	1.07067	0.476841	7.10728e+07	7.35775e+07	6.93402e+07	7.03007e+07	7.81273e+07	7.9138e+07	7.63823e+07	7.88615e+07	7.14126e+07	7.09966e+07	7.05069e+07	7.27344e+07	7.64594e+07	8.16572e+07	8.19482e+07	6.57727e+07	26.1328	26.0472	26.067	26.2379	26.1867	26.2328	26.0812	26.0713	26.1161	26.2831	26.2882	25.971	4.56822e+07	5.09277e+07	5.25705e+07	4.52324e+07	6.14134e+07	7.23597e+07	5.45821e+07	7.03597e+07	5.42373e+07	1.12053e+08	7.1499e+07	4.88691e+07
O00299	18	16	633.95	CLIC1	O00299|CLIC1_HUMAN Chloride intracellular channel protein 1 OS=Homo sapiens GN=CLIC1 PE=1 SV=4	1.2322	0.0161879	1.18939	0.00305357	4.1296e+08	4.3839e+08	4.10954e+08	3.89535e+08	5.08847e+08	5.21798e+08	5.02736e+08	5.02007e+08	4.09156e+08	3.98185e+08	4.07735e+08	4.2155e+08	4.86648e+08	5.06486e+08	4.77293e+08	4.76165e+08	28.7076	28.6144	28.5372	28.9589	28.9052	28.9031	28.5689	28.6031	28.6511	28.9159	28.8303	28.8269	2.72184e+08	3.0183e+08	2.91292e+08	2.98241e+08	4.04213e+08	4.60618e+08	3.06124e+08	4.06883e+08	3.14345e+08	6.95022e+08	4.16433e+08	3.5379e+08
O14949	3	3	85.38	UQCRQ	O14949|QCR8_HUMAN Cytochrome b-c1 complex subunit 8 OS=Homo sapiens GN=UQCRQ PE=1 SV=4	0.759445	0.0162804	0.923252	0.504487	5.31484e+06	5.88384e+06	4.99802e+06	5.06267e+06	4.03633e+06	4.30477e+06	3.79719e+06	4.00703e+06	4.96065e+06	5.27801e+06	4.72596e+06	4.87797e+06	4.57993e+06	5.41898e+06	3.69249e+06	4.6283e+06	22.4883	22.2529	22.2715	22.0375	21.8565	21.9341	22.3316	22.1722	22.2179	22.3696	21.8162	22.1421	3.65311e+06	3.67085e+06	3.78583e+06	2.46045e+06	3.05304e+06	3.67667e+06	4.05772e+06	4.71609e+06	3.63746e+06	7.43616e+06	3.22166e+06	3.43882e+06
Q96T76	4	4	118.63	MMS19	Q96T76|MMS19_HUMAN MMS19 nucleotide excision repair protein homolog OS=Homo sapiens GN=MMS19 PE=1 SV=2	0.810317	0.0163834	0.894599	0.176774	669077	679029	628429	699772	542164	584125	532888	509480	687205	626924	699842	734850	614773	676862	582378	585078	19.3731	19.2614	19.4165	19.1559	19.0235	18.9587	19.2579	19.4167	19.4871	19.3685	19.1516	19.1583	421590	461557	523285	333865	428456	467476	481979	698381	547970	928819	508119	434712
P47756	11	11	506.4	CAPZB	P47756|CAPZB_HUMAN F-actin-capping protein subunit beta OS=Homo sapiens GN=CAPZB PE=1 SV=4	1.26195	0.0163837	1.22399	0.00376884	1.67721e+08	1.69646e+08	1.69924e+08	1.63592e+08	2.11655e+08	2.04768e+08	2.02745e+08	2.27453e+08	1.79261e+08	1.73513e+08	1.80528e+08	1.83742e+08	2.19414e+08	2.29986e+08	2.16292e+08	2.11965e+08	27.338	27.3403	27.2855	27.6094	27.5951	27.761	27.3705	27.4276	27.4531	27.777	27.6884	27.6593	1.05329e+08	1.24802e+08	1.22333e+08	1.17038e+08	1.63012e+08	2.08701e+08	1.33397e+08	1.80151e+08	1.37015e+08	3.15596e+08	1.88713e+08	1.5749e+08
P61966	2	2	58.59	AP1S1	P61966|AP1S1_HUMAN AP-1 complex subunit sigma-1A OS=Homo sapiens GN=AP1S1 PE=1 SV=1	1.4208	0.0163955	0.89831	0.520573	927713	1.04249e+06	864667	875978	1.31809e+06	1.25727e+06	1.37109e+06	1.32592e+06	1.35926e+06	1.48768e+06	1.38386e+06	1.20625e+06	1.22104e+06	1.6177e+06	1.1303e+06	915110	19.9916	19.7218	19.7405	20.2619	20.3869	20.3386	20.5046	20.4003	20.2021	20.6255	20.1083	19.8036	647256	635064	655051	718609	1.10239e+06	1.2166e+06	1.14372e+06	1.38097e+06	899486	2.21988e+06	986177	679925
O14950	13	3	522.75	MYL12B	O14950|ML12B_HUMAN Myosin regulatory light chain 12B OS=Homo sapiens GN=MYL12B PE=1 SV=2	1.13303	0.0164808	1.09901	0.432015	7.58527e+07	7.70868e+07	7.31833e+07	7.72878e+07	8.59436e+07	8.84435e+07	8.19102e+07	8.7477e+07	8.41088e+07	6.90555e+07	8.95841e+07	9.36867e+07	9.2436e+07	9.96884e+07	8.21088e+07	9.55108e+07	26.2	26.125	26.2037	26.3983	26.2875	26.3824	26.0413	26.4167	26.4813	26.5709	26.291	26.5092	4.78611e+07	5.37503e+07	5.77954e+07	5.05511e+07	6.5858e+07	8.02649e+07	5.30898e+07	8.93971e+07	6.98613e+07	1.36797e+08	7.16391e+07	7.09644e+07
P42765	15	13	582.28	ACAA2	P42765|THIM_HUMAN 3-ketoacyl-CoA thiolase, mitochondrial OS=Homo sapiens GN=ACAA2 PE=1 SV=2	0.872119	0.0164917	0.905779	0.145737	5.71092e+07	5.50538e+07	5.6211e+07	6.00629e+07	4.98061e+07	5.13711e+07	4.81133e+07	4.99338e+07	5.73317e+07	5.43341e+07	5.60334e+07	6.16275e+07	5.19298e+07	5.602e+07	5.06721e+07	4.90974e+07	25.7143	25.7443	25.84	25.6145	25.5199	25.5735	25.6954	25.7398	25.8771	25.7394	25.5947	25.5491	3.41814e+07	4.12848e+07	4.49147e+07	2.93619e+07	3.86843e+07	4.5817e+07	4.1772e+07	5.59164e+07	4.5955e+07	7.6873e+07	4.42109e+07	3.64793e+07
P36776	11	10	324.3	LONP1	P36776|LONM_HUMAN Lon protease homolog, mitochondrial OS=Homo sapiens GN=LONP1 PE=1 SV=2	0.833367	0.0165054	0.9397	0.617014	1.30176e+07	1.22718e+07	1.29365e+07	1.38443e+07	1.08484e+07	1.06232e+07	1.04917e+07	1.14303e+07	1.48788e+07	1.31413e+07	1.4285e+07	1.721e+07	1.39816e+07	1.63852e+07	1.23703e+07	1.31893e+07	23.5488	23.6249	23.7228	23.3407	23.3227	23.4464	23.6476	23.768	24.0367	23.9659	23.5604	23.6529	7.61924e+06	9.50136e+06	1.03527e+07	6.07185e+06	8.4356e+06	1.04879e+07	1.0103e+07	1.42552e+07	1.28333e+07	2.24845e+07	1.07929e+07	9.7996e+06
O75380	1	1	31.03	NDUFS6	O75380|NDUS6_HUMAN NADH dehydrogenase [ubiquinone] iron-sulfur protein 6, mitochondrial OS=Homo sapiens GN=NDUFS6 PE=1 SV=1	0.662118	0.0166177	0.661306	0.199588	128564	112186	143773	129734	85124.6	98215.3	77143.3	80015.3	137399	108719	147474	156003	90862.4	134818	81604.7	56164.9	16.7755	17.1334	16.9852	16.5837	16.2353	16.288	16.7302	17.1701	17.2512	17.0407	16.3164	15.7774	69653	105596	97014.4	56136.3	62025.3	73418.4	83582.8	147166	116330	185003	71199.3	41730.4
P55957	9	8	362.65	BID	P55957|BID_HUMAN BH3-interacting domain death agonist OS=Homo sapiens GN=BID PE=1 SV=1	1.37153	0.0167324	1.20183	0.0093323	2.71421e+07	2.94609e+07	2.63463e+07	2.56191e+07	3.72261e+07	3.70934e+07	3.75551e+07	3.70298e+07	2.22479e+07	2.26536e+07	2.28001e+07	2.12898e+07	2.67381e+07	2.73836e+07	2.51875e+07	2.76432e+07	24.8123	24.6511	24.6107	25.1447	25.1625	25.1422	24.4332	24.4425	24.3437	24.7068	24.5862	24.7204	1.82914e+07	1.93504e+07	1.91579e+07	2.12012e+07	3.01953e+07	3.39769e+07	1.74161e+07	2.27525e+07	1.58756e+07	3.75769e+07	2.19759e+07	2.05388e+07
P52815	1	1	31.03	MRPL12	P52815|RM12_HUMAN 39S ribosomal protein L12, mitochondrial OS=Homo sapiens GN=MRPL12 PE=1 SV=2	0.662672	0.0167659	0.744066	0.185118	2.37607e+06	2.24363e+06	2.21321e+06	2.67138e+06	1.57456e+06	1.62177e+06	1.55535e+06	1.54655e+06	2.85033e+06	2.31319e+06	3.0944e+06	3.14341e+06	2.12084e+06	2.83838e+06	1.79436e+06	1.72977e+06	21.0974	21.0777	21.3492	20.6291	20.5688	20.5606	21.1415	21.5612	21.5839	21.4366	20.775	20.7221	1.39301e+06	1.62552e+06	1.99765e+06	926948	1.25055e+06	1.41904e+06	1.77838e+06	3.08794e+06	2.34401e+06	3.89495e+06	1.56556e+06	1.28521e+06
Q96I59	1	1	31.03	NARS2	Q96I59|SYNM_HUMAN Probable asparagine--tRNA ligase, mitochondrial OS=Homo sapiens GN=NARS2 PE=1 SV=3	0.493065	0.016821	0.812007	0.431597	181613	220393	162114	162332	89547	114319	71513.9	82807.6	233881	218944	198313	284384	189913	181325	110741	277672	17.7497	17.3066	17.3086	16.8027	16.1259	16.3375	17.7402	17.5974	18.1175	17.4682	16.7568	18.083	136836	119066	121391	65340.8	57499.1	75980.5	168324	197899	212062	248822	96620.6	206310
P11021	41	36	1496.98	HSPA5	P11021|GRP78_HUMAN 78 kDa glucose-regulated protein OS=Homo sapiens GN=HSPA5 PE=1 SV=2	0.906127	0.0169308	1.00234	0.982148	1.40567e+09	1.43313e+09	1.42248e+09	1.36141e+09	1.27372e+09	1.26822e+09	1.26507e+09	1.28785e+09	1.11904e+09	1.03516e+09	1.15309e+09	1.16888e+09	1.12167e+09	1.23135e+09	1.07279e+09	1.06086e+09	30.4165	30.4058	30.3425	30.2402	30.2366	30.2623	29.9472	30.1029	30.1225	30.1976	29.9987	29.9826	8.89787e+08	1.04476e+09	1.01805e+09	7.24871e+08	1.01715e+09	1.18168e+09	7.95831e+08	1.15068e+09	8.71621e+08	1.68971e+09	9.36e+08	7.88214e+08
Q9Y2T4	3	1	79.4	PPP2R2C	Q9Y2T4|2ABG_HUMAN Serine/threonine-protein phosphatase 2A 55 kDa regulatory subunit B gamma isoform OS=Homo sapiens GN=PPP2R2C PE=1 SV=4	1.37967	0.0170942	1.05467	0.901053	2.51799e+07	2.3314e+07	2.3801e+07	2.84245e+07	3.47398e+07	3.25876e+07	3.80252e+07	3.36067e+07	2.92911e+07	3.60502e+07	2.67195e+07	2.51037e+07	3.08926e+07	2.01358e+07	3.59596e+07	3.65824e+07	24.4747	24.5045	24.7606	24.9578	25.1805	25.0022	25.1035	24.6714	24.5814	24.2633	25.0999	25.1246	1.4475e+07	1.74809e+07	2.12557e+07	1.86259e+07	3.05733e+07	3.0836e+07	2.77153e+07	2.66637e+07	1.87196e+07	2.76312e+07	3.13744e+07	2.71807e+07
P36873	13	1	533.8	PPP1CC	P36873|PP1G_HUMAN Serine/threonine-protein phosphatase PP1-gamma catalytic subunit OS=Homo sapiens GN=PPP1CC PE=1 SV=1	0.822009	0.0170949	0.812347	0.135682	1.96995e+06	2.02153e+06	1.98208e+06	1.90624e+06	1.61932e+06	1.50662e+06	1.66424e+06	1.68708e+06	2.12681e+06	2.36399e+06	2.23442e+06	1.78201e+06	1.72771e+06	1.95443e+06	1.6352e+06	1.59348e+06	20.947	20.9186	20.8623	20.5229	20.6664	20.6861	21.1728	21.0915	20.7651	20.8983	20.641	20.6038	1.25511e+06	1.45576e+06	1.42548e+06	861132	1.3381e+06	1.54799e+06	1.81743e+06	2.22976e+06	1.32883e+06	2.68195e+06	1.4267e+06	1.18396e+06
P49916	1	1	30.49	LIG3	P49916|DNLI3_HUMAN DNA ligase 3 OS=Homo sapiens GN=LIG3 PE=1 SV=2	0.634359	0.0172116	0.483192	0.0866668	148302	145246	172222	127439	94076.8	83480	106865	91885.6	245924	142600	303096	292076	118829	163763	98774.3	93948.3	17.1481	17.3939	16.9594	16.3491	16.7054	16.4876	17.1216	18.2094	18.156	17.3212	16.5918	16.5196	90179.3	126490	95297.8	47714.1	85922.3	84310	109631	302463	217798	224722	86179.5	69803.5
Q8IUR0	1	1	27.18	TRAPPC5	Q8IUR0|TPPC5_HUMAN Trafficking protein particle complex subunit 5 OS=Homo sapiens GN=TRAPPC5 PE=1 SV=1	0.69827	0.0172407	0.843095	0.469879	287272	270223	327693	263899	200593	211038	178084	212658	307376	229565	322272	370290	259147	357432	194390	225618	18.0438	18.322	18.0096	17.6871	17.4422	17.6982	17.8085	18.2979	18.4983	18.4473	17.5686	17.7835	167774	240678	197342	120622	143184	195125	176489	321599	276122	490483	169604	167634
Q92616	20	18	611.62	GCN1	Q92616|GCN1_HUMAN eIF-2-alpha kinase activator GCN1 OS=Homo sapiens GN=GCN1 PE=1 SV=6	0.922358	0.0173303	0.916085	0.174212	9.91424e+06	9.71578e+06	9.96582e+06	1.00611e+07	9.14448e+06	8.96727e+06	9.43219e+06	9.03398e+06	1.24407e+07	1.23999e+07	1.21864e+07	1.27357e+07	1.13967e+07	1.24199e+07	1.07681e+07	1.10021e+07	23.2119	23.2486	23.2623	23.0962	23.1692	23.1069	23.5638	23.5388	23.6024	23.5662	23.3603	23.3913	6.03226e+06	7.31951e+06	7.52364e+06	5.12537e+06	7.58373e+06	8.28917e+06	9.53306e+06	1.21609e+07	9.49689e+06	1.70431e+07	9.39505e+06	8.17456e+06
Q9Y5S1	5	4	139.18	TRPV2	Q9Y5S1|TRPV2_HUMAN Transient receptor potential cation channel subfamily V member 2 OS=Homo sapiens GN=TRPV2 PE=1 SV=1	0.625017	0.0173527	0.513392	0.00260541	3.1882e+06	3.4818e+06	2.67718e+06	3.40562e+06	1.99268e+06	1.94857e+06	2.1493e+06	1.88017e+06	2.96931e+06	2.83169e+06	2.91806e+06	3.15818e+06	1.52442e+06	1.47812e+06	1.38207e+06	1.71307e+06	21.7314	21.3523	21.6995	20.894	21.0354	20.8424	21.4332	21.4766	21.5907	20.4953	20.3984	20.7082	2.16175e+06	1.96629e+06	2.5467e+06	1.11373e+06	1.7281e+06	1.72516e+06	2.177e+06	2.91196e+06	2.35503e+06	2.02833e+06	1.20584e+06	1.27281e+06
O76011	16	5	444.95	KRT34	O76011|KRT34_HUMAN Keratin, type I cuticular Ha4 OS=Homo sapiens GN=KRT34 PE=2 SV=2	0.339894	0.017444	5.94753	0.439937	340935	444482	264751	313571	115882	142767	72387.4	132490	196192	102810	170326	315441	1.16686e+06	267219	116387	3.11697e+06	18.7618	18.0143	18.2584	17.1233	16.1435	17.0155	16.6496	17.3779	18.267	18.0277	16.8286	21.5717	275967	194449	234486	81600.5	58201.4	121567	79040.1	169970	235221	366689	101546	2.31591e+06
Q9UL25	6	6	181.37	RAB21	Q9UL25|RAB21_HUMAN Ras-related protein Rab-21 OS=Homo sapiens GN=RAB21 PE=1 SV=3	1.1273	0.0175966	1.09405	0.0734619	1.48143e+07	1.5149e+07	1.41343e+07	1.51597e+07	1.67002e+07	1.61247e+07	1.67386e+07	1.72372e+07	1.34945e+07	1.31586e+07	1.42876e+07	1.30373e+07	1.47636e+07	1.4501e+07	1.51016e+07	1.46883e+07	23.8527	23.7527	23.8537	23.9428	23.9967	24.039	23.6495	23.7683	23.6361	23.7897	23.8482	23.8082	9.40562e+06	1.03811e+07	1.13363e+07	9.21629e+06	1.34583e+07	1.58161e+07	1.01163e+07	1.42577e+07	9.72182e+06	1.98989e+07	1.31759e+07	1.09134e+07
Q13488	12	11	322.33	TCIRG1	Q13488|VPP3_HUMAN V-type proton ATPase 116 kDa subunit a isoform 3 OS=Homo sapiens GN=TCIRG1 PE=1 SV=3	0.894324	0.0176493	1.02016	0.702503	1.79994e+07	1.7249e+07	1.85571e+07	1.81922e+07	1.60973e+07	1.56491e+07	1.64215e+07	1.62215e+07	1.35747e+07	1.26594e+07	1.48261e+07	1.32386e+07	1.38484e+07	1.3382e+07	1.3797e+07	1.43662e+07	24.04	24.1455	24.1168	23.8996	23.9691	23.9514	23.5937	23.8216	23.6582	23.6738	23.7178	23.7762	1.07094e+07	1.36295e+07	1.3604e+07	8.94445e+06	1.32033e+07	1.48841e+07	9.73256e+06	1.47952e+07	9.8719e+06	1.83633e+07	1.20377e+07	1.0674e+07
P51665	9	9	304.74	PSMD7	P51665|PSMD7_HUMAN 26S proteasome non-ATPase regulatory subunit 7 OS=Homo sapiens GN=PSMD7 PE=1 SV=2	1.08442	0.0177672	1.08127	0.169224	2.04104e+07	2.08015e+07	2.04969e+07	1.99326e+07	2.21335e+07	2.14546e+07	2.23345e+07	2.26114e+07	2.1714e+07	2.25104e+07	2.21499e+07	2.04816e+07	2.34786e+07	2.51771e+07	2.25935e+07	2.26654e+07	24.3102	24.2889	24.2486	24.3548	24.4128	24.4305	24.4241	24.4008	24.2878	24.5856	24.4294	24.434	1.29151e+07	1.50542e+07	1.49055e+07	1.22627e+07	1.79575e+07	2.07472e+07	1.7306e+07	2.21037e+07	1.52729e+07	3.45491e+07	1.97126e+07	1.68403e+07
Q4KMP7	1	1	22.35	TBC1D10B	Q4KMP7|TB10B_HUMAN TBC1 domain family member 10B OS=Homo sapiens GN=TBC1D10B PE=1 SV=3	1.64479	0.0179156	1.3266	0.217265	98388.6	81569.8	99016.2	114580	161829	149218	187786	148482	121879	85457.6	153525	126655	161685	191002	140622	153429	16.3157	16.5954	16.806	17.1871	17.5187	17.1799	16.3829	17.2281	16.9505	17.5432	17.1015	17.2272	50644.4	72723.6	85682.1	85287.7	150985	136241	65699.7	153205	94445	262101	122691	113998
Q9NP72	7	5	190.75	RAB18	Q9NP72|RAB18_HUMAN Ras-related protein Rab-18 OS=Homo sapiens GN=RAB18 PE=1 SV=1	0.799907	0.0179342	0.750216	0.0703383	1.67433e+08	1.59436e+08	1.65717e+08	1.77145e+08	1.33931e+08	1.33479e+08	1.33629e+08	1.34684e+08	1.75709e+08	1.78893e+08	1.67651e+08	1.80583e+08	1.3182e+08	1.55967e+08	1.20234e+08	1.19258e+08	27.2484	27.3041	27.4004	26.992	26.9937	27.005	27.4145	27.3209	27.4281	27.2167	26.8413	26.8295	9.89891e+07	1.21713e+08	1.32468e+08	7.62917e+07	1.07441e+08	1.2358e+08	1.37533e+08	1.67301e+08	1.34659e+08	2.14024e+08	1.04903e+08	8.86084e+07
Q9UKK9	6	6	189.44	NUDT5	Q9UKK9|NUDT5_HUMAN ADP-sugar pyrophosphatase OS=Homo sapiens GN=NUDT5 PE=1 SV=1	1.2533	0.0180287	1.14243	0.0334954	1.84258e+07	1.94481e+07	1.87003e+07	1.7129e+07	2.30931e+07	2.25367e+07	2.35062e+07	2.32363e+07	2.23663e+07	2.0934e+07	2.29989e+07	2.31659e+07	2.5552e+07	2.50365e+07	2.66743e+07	2.49451e+07	24.2131	24.1566	24.0299	24.4258	24.4865	24.4699	24.3193	24.4551	24.4655	24.5775	24.6689	24.5723	1.20748e+07	1.37347e+07	1.2809e+07	1.28812e+07	1.88996e+07	2.13206e+07	1.6094e+07	2.29509e+07	1.72746e+07	3.43561e+07	2.32731e+07	1.85341e+07
Q9NUQ9	15	13	580.9	FAM49B	Q9NUQ9|FA49B_HUMAN Protein FAM49B OS=Homo sapiens GN=FAM49B PE=1 SV=1	1.23664	0.0180683	1.20801	0.0211703	7.90336e+07	8.38748e+07	7.50832e+07	7.81428e+07	9.77364e+07	9.63944e+07	9.89062e+07	9.79086e+07	8.66359e+07	8.90518e+07	7.99871e+07	9.08687e+07	1.04657e+08	1.10469e+08	1.01344e+08	1.02159e+08	26.3217	26.162	26.2196	26.5224	26.5596	26.5449	26.4081	26.2533	26.4373	26.7191	26.5947	26.6062	5.20755e+07	5.51457e+07	5.84347e+07	5.50955e+07	7.95232e+07	8.98364e+07	6.84629e+07	7.98201e+07	6.77599e+07	1.5159e+08	8.84214e+07	7.59042e+07
Q10589	1	1	31.03	BST2	Q10589|BST2_HUMAN Bone marrow stromal antigen 2 OS=Homo sapiens GN=BST2 PE=1 SV=1	0.752747	0.0181172	0.885782	0.210357	2.43022e+06	2.62435e+06	2.41364e+06	2.25265e+06	1.82934e+06	1.84051e+06	1.85968e+06	1.78783e+06	1.98761e+06	1.96352e+06	1.97557e+06	2.02373e+06	1.76059e+06	1.98547e+06	1.73564e+06	1.56066e+06	21.3235	21.2028	21.1032	20.8117	20.8266	20.7698	20.905	20.9138	20.9486	20.921	20.727	20.5737	1.62939e+06	1.77273e+06	1.68452e+06	1.05197e+06	1.49523e+06	1.64043e+06	1.50955e+06	1.97144e+06	1.50907e+06	2.72454e+06	1.51433e+06	1.15957e+06
Q03252	28	23	822.19	LMNB2	Q03252|LMNB2_HUMAN Lamin-B2 OS=Homo sapiens GN=LMNB2 PE=1 SV=4	1.14582	0.018137	1.08837	0.0872875	6.77902e+07	7.00946e+07	6.86508e+07	6.46251e+07	7.76752e+07	7.92376e+07	7.37996e+07	7.99885e+07	7.53724e+07	7.26245e+07	7.3531e+07	7.99615e+07	8.20328e+07	8.10227e+07	8.00193e+07	8.50562e+07	26.0628	26.0328	25.9456	26.2397	26.1371	26.2533	26.114	26.1318	26.2528	26.2718	26.2538	26.3419	4.35198e+07	5.04213e+07	4.83263e+07	4.52894e+07	5.93369e+07	7.33938e+07	5.58336e+07	7.33775e+07	5.96265e+07	1.11183e+08	6.9816e+07	6.31967e+07
P55263	9	8	328.06	ADK	P55263|ADK_HUMAN Adenosine kinase OS=Homo sapiens GN=ADK PE=1 SV=2	1.25279	0.0181965	1.1374	0.0360677	1.83157e+07	1.7665e+07	1.78064e+07	1.94756e+07	2.29456e+07	2.10233e+07	2.44224e+07	2.33912e+07	2.14812e+07	2.13618e+07	2.094e+07	2.21417e+07	2.44326e+07	2.59307e+07	2.40249e+07	2.33424e+07	24.0744	24.0859	24.2152	24.3255	24.5417	24.4795	24.3485	24.3198	24.4003	24.6282	24.518	24.4764	1.09677e+07	1.30781e+07	1.45637e+07	1.20161e+07	1.96363e+07	2.14627e+07	1.64229e+07	2.08963e+07	1.65109e+07	3.55832e+07	2.09615e+07	1.73434e+07
P37802	21	20	751.01	TAGLN2	P37802|TAGL2_HUMAN Transgelin-2 OS=Homo sapiens GN=TAGLN2 PE=1 SV=3	1.18288	0.0182067	1.13082	0.270437	3.59543e+08	3.41926e+08	3.6077e+08	3.75932e+08	4.25296e+08	4.30269e+08	4.18252e+08	4.27366e+08	3.63333e+08	3.65315e+08	3.50689e+08	3.73996e+08	4.10865e+08	4.75279e+08	3.90911e+08	3.66405e+08	28.3491	28.4265	28.4859	28.6807	28.6398	28.6709	28.4446	28.3856	28.4784	28.8242	28.5423	28.4489	2.12293e+08	2.64971e+08	2.8112e+08	2.45926e+08	3.36285e+08	3.92131e+08	2.80854e+08	3.49957e+08	2.78885e+08	6.52197e+08	3.41066e+08	2.72238e+08
P32456	13	7	405.79	GBP2	P32456|GBP2_HUMAN Guanylate-binding protein 2 OS=Homo sapiens GN=GBP2 PE=1 SV=3	1.29114	0.0182453	1.10685	0.126385	2.03313e+07	1.83119e+07	2.13533e+07	2.13287e+07	2.62506e+07	2.44019e+07	2.73642e+07	2.69856e+07	2.24048e+07	2.10644e+07	2.24513e+07	2.36985e+07	2.47987e+07	2.66326e+07	2.4517e+07	2.32466e+07	24.1263	24.348	24.3463	24.5405	24.7058	24.6857	24.3283	24.4203	24.4983	24.6667	24.5473	24.4705	1.13694e+07	1.56831e+07	1.59495e+07	1.39473e+07	2.20016e+07	2.47608e+07	1.61943e+07	2.24045e+07	1.76718e+07	3.65464e+07	2.13908e+07	1.72722e+07
P62333	13	12	443.16	PSMC6	P62333|PRS10_HUMAN 26S protease regulatory subunit 10B OS=Homo sapiens GN=PSMC6 PE=1 SV=1	0.857362	0.0183032	1.07782	0.507314	3.11592e+07	3.15195e+07	3.00707e+07	3.18873e+07	2.67147e+07	2.78247e+07	2.51701e+07	2.71492e+07	3.13569e+07	3.16375e+07	3.01663e+07	3.22669e+07	3.3797e+07	3.62843e+07	3.67714e+07	2.83354e+07	24.9097	24.8419	24.9265	24.7299	24.5852	24.6944	24.9151	24.8464	24.9436	25.1128	25.1321	24.7561	1.95696e+07	2.20857e+07	2.38451e+07	1.59036e+07	2.02374e+07	2.49109e+07	2.43229e+07	3.01033e+07	2.40611e+07	4.97908e+07	3.20826e+07	2.10532e+07
P13693	8	8	337.14	TPT1	P13693|TCTP_HUMAN Translationally-controlled tumor protein OS=Homo sapiens GN=TPT1 PE=1 SV=1	0.83198	0.0183392	0.911651	0.291934	7.89272e+07	7.68385e+07	7.52713e+07	8.46718e+07	6.56659e+07	6.35071e+07	6.40233e+07	6.94672e+07	7.70725e+07	7.11167e+07	7.74401e+07	8.26605e+07	7.02632e+07	7.93689e+07	6.60376e+07	6.5383e+07	26.1953	26.1656	26.3354	25.9204	25.9321	26.0498	26.0837	26.2066	26.3007	26.2421	25.9768	25.9624	4.77069e+07	5.52838e+07	6.33171e+07	3.62984e+07	5.14765e+07	6.37399e+07	5.46745e+07	7.72785e+07	6.16391e+07	1.08913e+08	5.76171e+07	4.85795e+07
Q10570	3	3	84.21	CPSF1	Q10570|CPSF1_HUMAN Cleavage and polyadenylation specificity factor subunit 1 OS=Homo sapiens GN=CPSF1 PE=1 SV=2	0.802028	0.0183407	0.767078	0.074436	912906	909777	942610	886333	732177	678885	738081	779564	1.18968e+06	1.19642e+06	1.20191e+06	1.17073e+06	912581	1.00947e+06	776810	951467	19.7952	19.8463	19.7575	19.3728	19.4934	19.5723	20.1903	20.1969	20.159	19.9452	19.5672	19.8598	564855	692310	662794	388026	593436	715292	919803	1.1994e+06	873001	1.38523e+06	677759	706938
Q96G03	14	14	449.77	PGM2	Q96G03|PGM2_HUMAN Phosphoglucomutase-2 OS=Homo sapiens GN=PGM2 PE=1 SV=4	1.20626	0.0183615	1.15543	0.0893935	2.40684e+07	2.34041e+07	2.4459e+07	2.4342e+07	2.90328e+07	2.72059e+07	3.04274e+07	2.9465e+07	2.82733e+07	2.88021e+07	2.80591e+07	2.79586e+07	3.26677e+07	3.4892e+07	3.33418e+07	2.97693e+07	24.4803	24.5439	24.5369	24.6974	24.8589	24.8125	24.7797	24.742	24.7368	25.0564	24.9908	24.8273	1.45309e+07	1.79642e+07	1.82028e+07	1.55499e+07	2.44645e+07	2.70358e+07	2.2143e+07	2.80005e+07	2.08485e+07	4.78803e+07	2.90904e+07	2.21185e+07
Q9UGI8	15	15	422.25	TES	Q9UGI8|TES_HUMAN Testin OS=Homo sapiens GN=TES PE=1 SV=1	1.08473	0.0184373	1.04474	0.478001	3.06204e+07	3.01877e+07	3.01149e+07	3.15585e+07	3.32148e+07	3.3508e+07	3.27263e+07	3.34101e+07	3.61233e+07	3.7012e+07	3.54345e+07	3.59235e+07	3.77395e+07	4.10581e+07	3.73316e+07	3.48289e+07	24.8475	24.844	24.9115	24.998	24.9639	24.9938	25.1415	25.0787	25.0984	25.2912	25.1539	25.0538	1.87427e+07	2.21182e+07	2.35993e+07	1.9152e+07	2.63128e+07	3.06556e+07	2.84548e+07	3.53606e+07	2.67878e+07	5.63417e+07	3.25714e+07	2.58779e+07
P53007	4	4	113.35	SLC25A1	P53007|TXTP_HUMAN Tricarboxylate transport protein, mitochondrial OS=Homo sapiens GN=SLC25A1 PE=1 SV=2	1.17053	0.0184487	1.09663	0.468218	4.40015e+06	4.20346e+06	4.32828e+06	4.66871e+06	5.1505e+06	5.03647e+06	5.40723e+06	5.00779e+06	4.46568e+06	4.6749e+06	4.87677e+06	3.84536e+06	4.8972e+06	4.246e+06	5.69022e+06	4.75539e+06	22.0031	22.0454	22.1546	22.264	22.3665	22.2557	22.1565	22.2175	21.8747	22.0177	22.4401	22.1811	2.60981e+06	3.17895e+06	3.49124e+06	2.87867e+06	4.34755e+06	4.59492e+06	3.59406e+06	4.86659e+06	2.86745e+06	5.82654e+06	4.96466e+06	3.53325e+06
Q15833	14	13	403.62	STXBP2	Q15833|STXB2_HUMAN Syntaxin-binding protein 2 OS=Homo sapiens GN=STXBP2 PE=1 SV=2	1.13222	0.0184939	1.13846	0.150744	2.92625e+07	2.78507e+07	2.97306e+07	3.02061e+07	3.31317e+07	3.20547e+07	3.33246e+07	3.40158e+07	2.59127e+07	2.60062e+07	2.667e+07	2.5062e+07	2.95005e+07	3.27492e+07	2.68679e+07	2.88843e+07	24.7312	24.8254	24.8483	24.934	24.9901	25.0197	24.6324	24.6687	24.579	24.965	24.6794	24.7838	1.72918e+07	2.1836e+07	2.25879e+07	1.83213e+07	2.67938e+07	3.12113e+07	1.99935e+07	2.66143e+07	1.86884e+07	4.49399e+07	2.3442e+07	2.1461e+07
Q01813	23	16	746.76	PFKP	Q01813|PFKAP_HUMAN ATP-dependent 6-phosphofructokinase, platelet type OS=Homo sapiens GN=PFKP PE=1 SV=2	1.14007	0.0185841	1.14603	0.0660937	5.19912e+07	4.95889e+07	5.20862e+07	5.42984e+07	5.92734e+07	5.77524e+07	5.84754e+07	6.15926e+07	5.24506e+07	5.38426e+07	4.93548e+07	5.41544e+07	6.01099e+07	6.51832e+07	5.67002e+07	5.84463e+07	25.5635	25.6344	25.6944	25.7834	25.8013	25.8763	25.6822	25.5567	25.6906	25.958	25.7569	25.8006	3.07884e+07	3.82553e+07	4.0604e+07	3.30092e+07	4.70158e+07	5.65146e+07	4.13941e+07	4.92518e+07	4.03824e+07	8.94472e+07	4.94703e+07	4.34255e+07
P01834	4	4	153.39	IGKC	P01834|IGKC_HUMAN Ig kappa chain C region OS=Homo sapiens GN=IGKC PE=1 SV=1	0.495455	0.0187186	0.803516	0.118107	1.11375e+07	1.12968e+07	1.04775e+07	1.16381e+07	5.51812e+06	6.60191e+06	4.44842e+06	5.50405e+06	4.56341e+06	4.185e+06	4.7614e+06	4.74383e+06	3.66677e+06	4.23367e+06	3.08227e+06	3.68438e+06	23.4294	23.3208	23.4724	22.6545	22.0849	22.3921	21.9968	22.183	22.1776	22.0135	21.5556	21.813	7.01389e+06	7.69533e+06	8.70292e+06	3.77341e+06	3.57665e+06	5.05026e+06	3.21742e+06	4.75146e+06	3.53743e+06	5.80961e+06	2.68925e+06	2.73749e+06
O75368	7	6	192.77	SH3BGRL	O75368|SH3L1_HUMAN SH3 domain-binding glutamic acid-rich-like protein OS=Homo sapiens GN=SH3BGRL PE=1 SV=1	1.32563	0.0187196	1.32071	0.104416	2.00587e+07	1.9629e+07	2.14432e+07	1.91037e+07	2.65904e+07	2.96179e+07	2.4929e+07	2.52244e+07	2.21167e+07	1.91776e+07	2.40842e+07	2.30882e+07	2.92096e+07	3.44172e+07	2.91636e+07	2.4048e+07	24.2265	24.354	24.1873	24.82	24.5713	24.5883	24.1929	24.5216	24.4607	25.0366	24.7977	24.5194	1.21871e+07	1.57492e+07	1.42856e+07	1.69285e+07	2.00436e+07	2.31448e+07	1.47437e+07	2.4034e+07	1.72166e+07	4.72287e+07	2.5445e+07	1.78677e+07
Q15642	2	1	38.59	TRIP10	Q15642|CIP4_HUMAN Cdc42-interacting protein 4 OS=Homo sapiens GN=TRIP10 PE=1 SV=3	2.13773	0.018872	1.60766	0.0241081	263588	266196	330356	194211	563480	459847	627231	603361	143154	122132	135920	171409	230143	191342	254731	244357	18.0221	18.3337	17.5673	18.8108	19.2586	19.2027	16.8981	17.0524	17.3871	17.5458	17.9586	17.8986	165274	242633	145230	262832	504310	553616	93894.9	135637	127818	262567	222250	181557
P63104	23	16	833.85	YWHAZ	P63104|1433Z_HUMAN 14-3-3 protein zeta/delta OS=Homo sapiens GN=YWHAZ PE=1 SV=1	1.20261	0.018873	1.17174	0.0586397	6.1739e+08	6.53743e+08	6.04576e+08	5.93852e+08	7.42478e+08	7.52509e+08	7.42548e+08	7.32376e+08	7.20118e+08	6.67841e+08	7.09676e+08	7.82836e+08	8.43789e+08	8.71459e+08	8.17098e+08	8.42809e+08	29.2841	29.1713	29.1455	29.4871	29.4679	29.448	29.3149	29.4026	29.5441	29.6989	29.6059	29.6506	4.05891e+08	4.44038e+08	4.44079e+08	4.30107e+08	5.97028e+08	6.71995e+08	5.13435e+08	7.08194e+08	5.83753e+08	1.19585e+09	7.12909e+08	6.26206e+08
Q53GQ0	5	5	139.53	HSD17B12	Q53GQ0|DHB12_HUMAN Very-long-chain 3-oxoacyl-CoA reductase OS=Homo sapiens GN=HSD17B12 PE=1 SV=2	0.830279	0.0188775	0.865666	0.00041253	1.30055e+07	1.35843e+07	1.31743e+07	1.22579e+07	1.07982e+07	1.12202e+07	1.00162e+07	1.11581e+07	1.12179e+07	1.11075e+07	1.12098e+07	1.13364e+07	9.71096e+06	9.83423e+06	9.54379e+06	9.75484e+06	23.6954	23.6512	23.5472	23.4196	23.2558	23.4116	23.405	23.4183	23.4345	23.2294	23.1861	23.2177	8.43411e+06	9.67602e+06	9.16635e+06	6.41307e+06	8.05327e+06	1.02382e+07	8.53946e+06	1.11864e+07	8.45344e+06	1.34949e+07	8.32686e+06	7.24783e+06
P29466	12	10	409.03	CASP1	P29466|CASP1_HUMAN Caspase-1 OS=Homo sapiens GN=CASP1 PE=1 SV=1	1.10554	0.0189377	1.11086	0.0756162	3.70185e+07	3.74701e+07	3.76588e+07	3.59266e+07	4.09253e+07	4.10353e+07	4.10243e+07	4.07162e+07	3.13722e+07	2.92665e+07	3.29308e+07	3.19192e+07	3.48501e+07	3.57453e+07	3.52082e+07	3.35968e+07	25.1592	25.1665	25.0985	25.2904	25.29	25.2791	24.8027	24.9729	24.9279	25.0912	25.0694	25.0018	2.32641e+07	2.76589e+07	2.68657e+07	2.34543e+07	3.29846e+07	3.73593e+07	2.25001e+07	3.28621e+07	2.38018e+07	4.90512e+07	3.07188e+07	2.49624e+07
P21730	3	2	86.33	C5AR1	P21730|C5AR1_HUMAN C5a anaphylatoxin chemotactic receptor 1 OS=Homo sapiens GN=C5AR1 PE=1 SV=2	0.77479	0.0189667	0.570169	0.0877885	6.18128e+06	6.6521e+06	5.71295e+06	6.17878e+06	4.78919e+06	4.77002e+06	4.66609e+06	4.93146e+06	5.3142e+06	5.32839e+06	4.9353e+06	5.67892e+06	3.02999e+06	1.97509e+06	3.53896e+06	3.57593e+06	22.6654	22.4458	22.5589	22.1856	22.1538	22.2336	22.3453	22.2347	22.4372	20.9135	21.7549	21.7699	4.1301e+06	4.19594e+06	4.62046e+06	2.72637e+06	3.75166e+06	4.52488e+06	4.09646e+06	4.92499e+06	4.23471e+06	2.7103e+06	3.08771e+06	2.65691e+06
P17813	3	3	72.03	ENG	P17813|EGLN_HUMAN Endoglin OS=Homo sapiens GN=ENG PE=1 SV=2	0.431701	0.019001	0.536806	0.0131159	2.1185e+06	2.50466e+06	1.60146e+06	2.24938e+06	914558	642146	963424	1.1381e+06	1.79337e+06	1.5466e+06	1.70725e+06	2.12627e+06	962693	1.10295e+06	767527	1.0176e+06	21.2562	20.611	21.1011	19.2925	19.8778	20.1182	20.5607	20.7032	21.0199	20.0729	19.5499	19.9567	1.55507e+06	1.17621e+06	1.68207e+06	367028	774618	1.04427e+06	1.18903e+06	1.70368e+06	1.58554e+06	1.51351e+06	669660	756077
Q9UGN4	2	2	89.81	CD300A	Q9UGN4|CLM8_HUMAN CMRF35-like molecule 8 OS=Homo sapiens GN=CD300A PE=1 SV=2	3.83143	0.0190166	5.42764	5.27604e-06	239448	324536	158328	235481	917429	911657	980765	859866	149979	142722	160366	146849	814034	758012	822337	861753	18.308	17.2726	17.8453	19.7981	19.9035	19.7138	17.1228	17.291	17.164	19.5319	19.6494	19.7169	201495	116286	176091	521070	788561	788974	109725	160031	109504	1.04018e+06	717481	640281
O43681	6	6	183.4	ASNA1	O43681|ASNA_HUMAN ATPase ASNA1 OS=Homo sapiens GN=ASNA1 PE=1 SV=2	1.0976	0.0191514	1.23726	0.00750991	1.43545e+07	1.39338e+07	1.48544e+07	1.42755e+07	1.57555e+07	1.55626e+07	1.62283e+07	1.54755e+07	1.37096e+07	1.28903e+07	1.3944e+07	1.42944e+07	1.69623e+07	1.62169e+07	1.7892e+07	1.67781e+07	23.7321	23.8244	23.767	23.8916	23.952	23.8835	23.6198	23.7331	23.7689	23.951	24.0928	24.0001	8.6511e+06	1.091e+07	1.06751e+07	8.89504e+06	1.3048e+07	1.41996e+07	9.91006e+06	1.39149e+07	1.06592e+07	2.22535e+07	1.56106e+07	1.24661e+07
Q9NVP2	2	2	50.47	ASF1B	Q9NVP2|ASF1B_HUMAN Histone chaperone ASF1B OS=Homo sapiens GN=ASF1B PE=1 SV=1	0.577967	0.0191727	0.691021	0.0530142	820076	908303	760671	791254	473977	407829	577630	436472	1.26859e+06	1.16906e+06	1.13295e+06	1.50377e+06	876625	753881	817861	1.05813e+06	19.7928	19.5369	19.5938	18.6376	19.1398	18.7355	20.1569	20.1117	20.5202	19.524	19.6415	20.0131	563940	558684	591695	233100	464430	400487	898775	1.13058e+06	1.12134e+06	1.03451e+06	713576	786191
O75832	6	6	172.63	PSMD10	O75832|PSD10_HUMAN 26S proteasome non-ATPase regulatory subunit 10 OS=Homo sapiens GN=PSMD10 PE=1 SV=1	1.12725	0.01919	1.09157	0.430016	1.07055e+07	1.08199e+07	1.05837e+07	1.07128e+07	1.20677e+07	1.16707e+07	1.25063e+07	1.20261e+07	1.24044e+07	1.08989e+07	1.23214e+07	1.39931e+07	1.35403e+07	1.54627e+07	1.23667e+07	1.27914e+07	23.3672	23.3353	23.3528	23.4764	23.5762	23.5197	23.3777	23.5547	23.7382	23.8823	23.56	23.6087	6.71776e+06	7.77334e+06	8.01101e+06	6.67057e+06	1.00554e+07	1.10346e+07	8.37904e+06	1.22957e+07	1.04345e+07	2.12186e+07	1.07898e+07	9.504e+06
P14618	47	44	2154.78	PKM	P14618|KPYM_HUMAN Pyruvate kinase PKM OS=Homo sapiens GN=PKM PE=1 SV=4	1.11409	0.0191975	1.17272	0.0737528	3.1915e+09	3.29385e+09	3.06224e+09	3.21842e+09	3.55562e+09	3.68401e+09	3.49536e+09	3.4875e+09	2.97833e+09	2.94159e+09	2.87084e+09	3.12256e+09	3.49274e+09	3.85339e+09	3.37015e+09	3.25468e+09	31.6171	31.5119	31.5837	31.7786	31.7028	31.6995	31.4539	31.4188	31.5401	31.8435	31.6502	31.5999	2.04506e+09	2.24909e+09	2.40672e+09	2.10565e+09	2.81037e+09	3.19997e+09	2.26149e+09	2.86485e+09	2.32846e+09	5.28778e+09	2.94042e+09	2.41822e+09
P28331	17	15	495.09	NDUFS1	P28331|NDUS1_HUMAN NADH-ubiquinone oxidoreductase 75 kDa subunit, mitochondrial OS=Homo sapiens GN=NDUFS1 PE=1 SV=3	0.822178	0.0191983	0.82795	0.0656472	1.90277e+07	1.78642e+07	1.89303e+07	2.02886e+07	1.56441e+07	1.67605e+07	1.53112e+07	1.48608e+07	1.85717e+07	1.81969e+07	1.83176e+07	1.92007e+07	1.53765e+07	1.711e+07	1.47918e+07	1.42276e+07	24.0906	24.1742	24.2742	23.9986	23.8681	23.825	24.1172	24.1267	24.1947	24.0283	23.8183	23.7622	1.10914e+07	1.39036e+07	1.51717e+07	9.57969e+06	1.23106e+07	1.36356e+07	1.39897e+07	1.82794e+07	1.43178e+07	2.34791e+07	1.29057e+07	1.05711e+07
Q96IU4	5	5	147.27	ABHD14B	Q96IU4|ABHEB_HUMAN Protein ABHD14B OS=Homo sapiens GN=ABHD14B PE=1 SV=1	1.33441	0.0192062	1.36654	0.249143	7.54912e+06	7.73187e+06	8.05866e+06	6.85682e+06	1.00736e+07	8.98536e+06	1.03915e+07	1.08439e+07	1.0479e+07	1.12899e+07	9.86133e+06	1.02857e+07	1.43199e+07	1.93956e+07	1.29263e+07	1.06379e+07	22.8824	22.9421	22.7091	23.0991	23.3089	23.3704	23.4285	23.2334	23.2941	24.2092	23.6238	23.3427	4.8005e+06	5.91877e+06	5.12749e+06	5.13571e+06	8.35505e+06	9.94988e+06	8.67969e+06	9.84075e+06	7.66994e+06	2.66155e+07	1.12781e+07	7.90392e+06
Q6PD62	1	1	30.23	CTR9	Q6PD62|CTR9_HUMAN RNA polymerase-associated protein CTR9 homolog OS=Homo sapiens GN=CTR9 PE=1 SV=1	0.53956	0.0192193	0.520029	0.0496727	130994	136963	138221	117797	70678.8	63420.9	87816.9	60798.6	174249	161569	159222	201957	90614.8	66614.5	80962.1	124268	17.0634	17.0766	16.8459	15.9527	16.4222	15.8917	17.3018	17.2807	17.6237	16.0235	16.305	16.9231	85036.3	101518	88087.9	36249.1	70607.1	55786	124214	158890	150597	91411.2	70638.6	92330.7
Q7L9L4	4	4	126.39	MOB1B	Q7L9L4|MOB1B_HUMAN MOB kinase activator 1B OS=Homo sapiens GN=MOB1B PE=1 SV=3	1.13022	0.0192823	1.05903	0.466778	1.27434e+07	1.24668e+07	1.30845e+07	1.2679e+07	1.44029e+07	1.38537e+07	1.4301e+07	1.50539e+07	1.21029e+07	1.35561e+07	1.15984e+07	1.11541e+07	1.28173e+07	1.31482e+07	1.35198e+07	1.17838e+07	23.5716	23.6414	23.5959	23.7238	23.7696	23.8436	23.6924	23.4674	23.4111	23.6484	23.6886	23.4903	7.74031e+06	9.61003e+06	9.48127e+06	7.91827e+06	1.14984e+07	1.38127e+07	1.04219e+07	1.15742e+07	8.31753e+06	1.80426e+07	1.17959e+07	8.75533e+06
Q9HC35	15	14	447.81	EML4	Q9HC35|EMAL4_HUMAN Echinoderm microtubule-associated protein-like 4 OS=Homo sapiens GN=EML4 PE=1 SV=3	1.17034	0.0194452	1.137	0.109776	2.57116e+07	2.44906e+07	2.67376e+07	2.59065e+07	3.00913e+07	2.86612e+07	2.97122e+07	3.19006e+07	2.73583e+07	2.78049e+07	2.83168e+07	2.59532e+07	3.11063e+07	3.3496e+07	3.15743e+07	2.82485e+07	24.5457	24.6724	24.6268	24.7726	24.8246	24.9271	24.7288	24.7552	24.6294	24.9975	24.9122	24.7517	1.52055e+07	1.96377e+07	1.93727e+07	1.63817e+07	2.38894e+07	2.92705e+07	2.13764e+07	2.82576e+07	1.93531e+07	4.59647e+07	2.75482e+07	2.09886e+07
P49006	4	4	108.94	MARCKSL1	P49006|MRP_HUMAN MARCKS-related protein OS=Homo sapiens GN=MARCKSL1 PE=1 SV=2	1.24678	0.0195808	0.78448	0.409022	5.01746e+06	4.99e+06	4.91579e+06	5.14661e+06	6.2557e+06	6.27966e+06	5.83254e+06	6.6549e+06	4.21394e+06	3.66893e+06	4.30821e+06	4.66467e+06	3.30575e+06	1.63236e+06	3.93699e+06	4.3479e+06	22.2506	22.229	22.2952	22.5823	22.4757	22.666	21.8069	22.0387	22.1533	20.6385	21.9087	22.0519	3.09815e+06	3.61046e+06	3.8486e+06	3.58922e+06	4.68952e+06	6.10623e+06	2.82067e+06	4.29921e+06	3.4784e+06	2.23999e+06	3.43499e+06	3.23048e+06
P50416	12	12	333.23	CPT1A	P50416|CPT1A_HUMAN Carnitine O-palmitoyltransferase 1, liver isoform OS=Homo sapiens GN=CPT1A PE=1 SV=2	0.83473	0.0198857	1.02232	0.85529	1.42328e+07	1.41945e+07	1.45781e+07	1.39258e+07	1.18806e+07	1.11162e+07	1.21699e+07	1.23556e+07	1.11302e+07	1.22798e+07	1.11319e+07	9.97897e+06	1.13787e+07	1.30568e+07	1.11364e+07	9.94278e+06	23.7588	23.7973	23.7313	23.4062	23.5368	23.5587	23.5498	23.4082	23.2505	23.6383	23.4088	23.2452	8.81298e+06	1.07071e+07	1.04137e+07	6.35364e+06	9.78492e+06	1.13369e+07	9.44067e+06	1.11087e+07	7.44122e+06	1.7917e+07	9.7164e+06	7.38747e+06
P62913	5	4	182.08	RPL11	P62913|RL11_HUMAN 60S ribosomal protein L11 OS=Homo sapiens GN=RPL11 PE=1 SV=2	0.806991	0.0199879	0.844274	0.0434761	4.34397e+07	4.32187e+07	4.05202e+07	4.65801e+07	3.50554e+07	3.41174e+07	3.47517e+07	3.62971e+07	4.50985e+07	4.1836e+07	4.5037e+07	4.84224e+07	3.80754e+07	4.08122e+07	3.78315e+07	3.55826e+07	25.3652	25.2721	25.4732	25.024	25.0506	25.1134	25.3182	25.4246	25.5292	25.2825	25.1731	25.0847	2.68333e+07	2.97605e+07	3.48324e+07	1.95003e+07	2.79413e+07	3.33046e+07	3.21634e+07	4.4943e+07	3.61081e+07	5.60042e+07	3.30076e+07	2.64378e+07
Q08J23	9	8	238.22	NSUN2	Q08J23|NSUN2_HUMAN tRNA (cytosine(34)-C(5))-methyltransferase OS=Homo sapiens GN=NSUN2 PE=1 SV=2	0.787307	0.0201038	0.716565	0.0554815	4.98462e+06	5.40057e+06	4.83278e+06	4.72049e+06	3.92442e+06	3.85744e+06	3.87919e+06	4.03663e+06	5.88095e+06	5.78988e+06	5.84862e+06	6.00436e+06	4.21409e+06	3.67705e+06	4.04818e+06	4.91703e+06	22.3647	22.2044	22.1705	21.8792	21.8873	21.9447	22.4651	22.4797	22.5176	21.8101	21.9488	22.2294	3.35306e+06	3.54949e+06	3.52996e+06	2.20477e+06	3.11897e+06	3.70383e+06	4.45125e+06	5.83641e+06	4.47739e+06	5.0458e+06	3.53199e+06	3.65335e+06
O43852	11	10	405.13	CALU	O43852|CALU_HUMAN Calumenin OS=Homo sapiens GN=CALU PE=1 SV=2	0.812984	0.0201143	0.765039	0.00372674	4.34322e+07	4.06375e+07	4.67258e+07	4.29334e+07	3.53097e+07	3.27631e+07	3.62347e+07	3.69314e+07	3.81497e+07	3.84605e+07	3.84812e+07	3.75074e+07	2.9186e+07	2.93352e+07	3.0292e+07	2.79308e+07	25.2763	25.4777	25.3556	24.9656	25.1109	25.1383	25.1969	25.1977	25.1607	24.8061	24.8524	24.7354	2.52307e+07	3.43183e+07	3.21053e+07	1.87262e+07	2.91336e+07	3.38865e+07	2.95684e+07	3.84009e+07	2.79689e+07	4.0255e+07	2.64295e+07	2.07525e+07
Q15819	7	4	235.3	UBE2V2	Q15819|UB2V2_HUMAN Ubiquitin-conjugating enzyme E2 variant 2 OS=Homo sapiens GN=UBE2V2 PE=1 SV=4	1.23179	0.0201756	0.857601	0.382259	5.62003e+06	5.7818e+06	5.39753e+06	5.68077e+06	6.9227e+06	6.91522e+06	6.44138e+06	7.41149e+06	7.62518e+06	7.38123e+06	7.26661e+06	8.22771e+06	6.53937e+06	4.66442e+06	7.31171e+06	7.64198e+06	22.4631	22.3639	22.4377	22.7213	22.6189	22.8213	22.8154	22.7929	22.9721	22.1533	22.8018	22.8655	3.58976e+06	3.96428e+06	4.24804e+06	3.95249e+06	5.17904e+06	6.80045e+06	5.67468e+06	7.25144e+06	6.13532e+06	6.40071e+06	6.37939e+06	5.67798e+06
P37108	5	5	129.88	SRP14	P37108|SRP14_HUMAN Signal recognition particle 14 kDa protein OS=Homo sapiens GN=SRP14 PE=1 SV=2	0.826079	0.0201773	0.903912	0.486311	1.68417e+07	1.65038e+07	1.61643e+07	1.7857e+07	1.39126e+07	1.50221e+07	1.33207e+07	1.33949e+07	1.9979e+07	2.14433e+07	1.82579e+07	2.02358e+07	1.80592e+07	2.31199e+07	1.46493e+07	1.64085e+07	23.9763	23.9463	24.09	23.8406	23.6672	23.6752	24.354	24.122	24.2704	24.4626	23.8043	23.9679	1.02468e+07	1.1872e+07	1.33534e+07	8.58606e+06	1.07102e+07	1.22906e+07	1.64856e+07	1.82197e+07	1.50896e+07	3.17262e+07	1.27813e+07	1.21915e+07
Q5BJD5	1	1	31.03	TMEM41B	Q5BJD5|TM41B_HUMAN Transmembrane protein 41B OS=Homo sapiens GN=TMEM41B PE=1 SV=1	0.833535	0.0201992	0.677861	0.00530149	1.17885e+06	1.25152e+06	1.18344e+06	1.1016e+06	982614	963672	955867	1.0283e+06	1.03884e+06	1.12835e+06	997206	990971	704190	747535	631793	733241	20.2552	20.1746	20.0712	19.8782	19.8665	19.9718	20.1058	19.9275	19.9185	19.5118	19.2691	19.4839	777032	869190	823769	550800	768543	943524	867471	995124	738957	1.0258e+06	551233	544797
Q13242	2	2	46.45	SRSF9	Q13242|SRSF9_HUMAN Serine/arginine-rich splicing factor 9 OS=Homo sapiens GN=SRSF9 PE=1 SV=1	1.25943	0.0202189	0.996402	0.951019	825950	894252	764774	818822	1.04023e+06	1.12409e+06	1.02127e+06	975310	1.06959e+06	1.29413e+06	841038	1.0736e+06	1.06574e+06	1.40261e+06	833616	960992	19.7703	19.5447	19.6432	20.1003	19.9619	19.8955	20.3035	19.6818	20.034	20.4197	19.669	19.8742	555216	561697	612310	642490	821131	894900	994922	839282	800571	1.92472e+06	727322	714016
Q08188	1	1	13.13	TGM3	Q08188|TGM3_HUMAN Protein-glutamine gamma-glutamyltransferase E OS=Homo sapiens GN=TGM3 PE=1 SV=4	1.22489	0.0202267	1.06029	0.638273	565432	558305	609514	528477	692592	715866	713797	648113	629212	712654	694314	480668	667148	725365	655795	620284	19.0907	19.2173	19.0115	19.4493	19.4452	19.3059	19.4428	19.4052	18.8747	19.4683	19.3229	19.2426	346636	447664	395192	409163	573912	594679	547887	692865	358429	995377	572174	460870
P08637	2	2	40.8	FCGR3A	P08637|FCG3A_HUMAN Low affinity immunoglobulin gamma Fc region receptor III-A OS=Homo sapiens GN=FCGR3A PE=1 SV=2	1.62426	0.0202325	1.76692	0.035855	972536	1.01182e+06	1.10387e+06	801920	1.57965e+06	1.72652e+06	1.47579e+06	1.53663e+06	657463	693186	708197	571005	1.16168e+06	876892	1.37345e+06	1.23471e+06	19.9485	20.0741	19.6131	20.7194	20.4931	20.5513	19.4029	19.4338	19.1231	19.742	20.3894	20.2357	628211	810748	599671	986818	1.18658e+06	1.40994e+06	532921	706718	425793	1.20331e+06	1.19832e+06	917386
Q9NR50	2	1	59.08	EIF2B3	Q9NR50|EI2BG_HUMAN Translation initiation factor eIF-2B subunit gamma OS=Homo sapiens GN=EIF2B3 PE=1 SV=1	0.688351	0.0202584	0.825682	0.0673628	109332	106718	107914	113363	75258.7	66251.4	81737.7	77786.9	81329.1	87764.1	84207.9	72015.2	67151.9	63055.3	66679.1	71721.4	16.7034	16.7195	16.7906	16.0157	16.3187	16.2472	16.4213	16.3617	16.136	15.9443	16.0249	16.1301	66258.4	79258.4	84772.5	37866.9	65719.3	71373.8	67472.9	84032.1	53701	86527.1	58176.9	53288.9
Q9NVH1	1	1	31.03	DNAJC11	Q9NVH1|DJC11_HUMAN DnaJ homolog subfamily C member 11 OS=Homo sapiens GN=DNAJC11 PE=1 SV=2	0.690454	0.0205367	0.537238	0.0156214	470373	438619	525817	446683	324771	317755	329985	326573	429283	401641	385841	500366	230627	191419	285425	215037	18.7426	19.0042	18.7689	18.2776	18.332	18.317	18.6155	18.5576	18.9326	17.5464	18.1228	17.7142	272326	386192	334027	181617	265316	299648	308781	385035	373118	262674	249030	159772
P04233	7	6	224.36	CD74	P04233|HG2A_HUMAN HLA class II histocompatibility antigen gamma chain OS=Homo sapiens GN=CD74 PE=1 SV=3	0.744002	0.0205614	0.842035	0.0924312	6.4857e+07	6.62239e+07	6.41025e+07	6.42447e+07	4.82538e+07	4.99648e+07	4.38022e+07	5.09943e+07	5.1085e+07	5.18095e+07	4.77334e+07	5.37119e+07	4.30153e+07	4.75738e+07	3.81859e+07	4.32862e+07	25.9808	25.9339	25.9371	25.5744	25.3845	25.6038	25.6267	25.5085	25.6787	25.5037	25.1865	25.3674	4.11166e+07	4.70808e+07	4.80418e+07	2.85581e+07	3.52181e+07	4.679e+07	3.98311e+07	4.76338e+07	4.00524e+07	6.52828e+07	3.33168e+07	3.21616e+07
Q9BUL8	5	5	143.35	PDCD10	Q9BUL8|PDC10_HUMAN Programmed cell death protein 10 OS=Homo sapiens GN=PDCD10 PE=1 SV=1	1.20832	0.0206353	1.0606	0.0797254	1.26248e+07	1.24182e+07	1.27211e+07	1.27351e+07	1.52548e+07	1.44497e+07	1.52164e+07	1.60981e+07	1.59624e+07	1.65421e+07	1.58807e+07	1.54644e+07	1.69298e+07	1.74444e+07	1.66726e+07	1.66722e+07	23.5659	23.6007	23.6023	23.7845	23.8591	23.9404	23.9796	23.9208	23.8824	24.0563	23.991	23.9909	7.7101e+06	9.34318e+06	9.52323e+06	8.25893e+06	1.22344e+07	1.47709e+07	1.27175e+07	1.58475e+07	1.15317e+07	2.39379e+07	1.45467e+07	1.23874e+07
Q9UJS0	4	1	120.62	SLC25A13	Q9UJS0|CMC2_HUMAN Calcium-binding mitochondrial carrier protein Aralar2 OS=Homo sapiens GN=SLC25A13 PE=1 SV=2	0.627062	0.0206638	0.930648	0.293773	141008	128361	126301	168362	88420.9	84545.8	98018.5	82698.3	47592.6	46205.5	44626.4	51945.9	44291.9	42185.3	43224.3	47466.3	16.9699	16.9465	17.3612	16.3674	16.5808	16.3356	15.4958	15.4456	15.6647	15.3645	15.3996	15.5346	79696	92762.8	125900	48323.3	78809.5	75880.2	35522.8	44533.2	38735.5	57888.4	37712.8	35267.4
P68371	41	1	1617.64	TUBB4B	P68371|TBB4B_HUMAN Tubulin beta-4B chain OS=Homo sapiens GN=TUBB4B PE=1 SV=1	0.67217	0.0207642	0.644585	0.0585656	2.04391e+07	2.31745e+07	1.75542e+07	2.05885e+07	1.37385e+07	1.39777e+07	1.24973e+07	1.47406e+07	2.44408e+07	2.84032e+07	1.86512e+07	2.62679e+07	1.57542e+07	1.72038e+07	1.32403e+07	1.68183e+07	24.466	24.0653	24.2953	23.7366	23.5751	23.8133	24.7596	24.1528	24.6468	24.0362	23.6584	24.0035	1.43884e+07	1.28929e+07	1.53959e+07	7.98916e+06	1.00481e+07	1.35253e+07	2.18364e+07	1.86123e+07	1.95877e+07	2.36078e+07	1.15521e+07	1.2496e+07
Q9UGP8	3	3	66.19	SEC63	Q9UGP8|SEC63_HUMAN Translocation protein SEC63 homolog OS=Homo sapiens GN=SEC63 PE=1 SV=2	0.901732	0.0209077	0.830336	0.215117	3.42121e+06	3.40588e+06	3.40148e+06	3.45627e+06	3.08501e+06	3.1107e+06	3.16326e+06	2.98109e+06	3.18978e+06	2.71874e+06	3.08445e+06	3.76616e+06	2.64859e+06	2.4571e+06	2.404e+06	3.08468e+06	21.6996	21.6977	21.7208	21.5688	21.593	21.5074	21.3745	21.5566	21.8447	21.2285	21.197	21.5567	2.11461e+06	2.49826e+06	2.58458e+06	1.77796e+06	2.54334e+06	2.73531e+06	2.09016e+06	3.07801e+06	2.80839e+06	3.37174e+06	2.09746e+06	2.29191e+06
P62195	15	13	457.79	PSMC5	P62195|PRS8_HUMAN 26S protease regulatory subunit 8 OS=Homo sapiens GN=PSMC5 PE=1 SV=1	0.912098	0.0209765	0.971959	0.778676	3.08908e+07	3.05104e+07	3.12118e+07	3.09501e+07	2.81754e+07	2.76151e+07	2.77749e+07	2.91364e+07	3.36519e+07	3.1963e+07	3.16667e+07	3.7326e+07	3.27083e+07	4.05434e+07	2.95663e+07	2.80151e+07	24.8628	24.8956	24.8834	24.719	24.7273	24.7963	24.9299	24.9165	25.1537	25.273	24.8175	24.7397	1.89431e+07	2.29239e+07	2.31443e+07	1.57838e+07	2.23318e+07	2.67342e+07	2.45731e+07	3.16006e+07	2.78336e+07	5.56353e+07	2.57963e+07	2.08152e+07
P07737	12	12	466.96	PFN1	P07737|PROF1_HUMAN Profilin-1 OS=Homo sapiens GN=PFN1 PE=1 SV=2	1.17049	0.0210795	1.15709	0.241825	1.73437e+09	1.70567e+09	1.78385e+09	1.71358e+09	2.03007e+09	2.15538e+09	1.96359e+09	1.97124e+09	1.98499e+09	1.92836e+09	1.98091e+09	2.04571e+09	2.29681e+09	2.68626e+09	2.18543e+09	2.01875e+09	30.6677	30.7324	30.6744	31.0053	30.8708	30.8765	30.8447	30.8835	30.93	31.323	31.0253	30.9108	1.059e+09	1.31017e+09	1.28141e+09	1.23194e+09	1.57878e+09	1.80872e+09	1.48252e+09	1.97678e+09	1.52546e+09	3.6862e+09	1.90677e+09	1.49993e+09
P13995	4	3	89.66	MTHFD2	P13995|MTDC_HUMAN Bifunctional methylenetetrahydrofolate dehydrogenase/cyclohydrolase, mitochondrial OS=Homo sapiens GN=MTHFD2 PE=1 SV=2	0.626836	0.0212217	0.526511	0.00137298	2.73784e+06	2.36141e+06	2.90569e+06	2.94643e+06	1.71618e+06	1.68811e+06	1.75049e+06	1.70993e+06	2.76021e+06	2.79544e+06	2.56157e+06	2.92361e+06	1.45328e+06	1.4251e+06	1.43971e+06	1.49502e+06	21.1712	21.4704	21.4905	20.687	20.7393	20.7055	21.4146	21.2886	21.4793	20.4426	20.4573	20.5117	1.46613e+06	2.13411e+06	2.20333e+06	964864	1.40744e+06	1.56896e+06	2.14913e+06	2.55622e+06	2.18011e+06	1.95559e+06	1.25613e+06	1.1108e+06
P07954	16	16	448.03	FH	P07954|FUMH_HUMAN Fumarate hydratase, mitochondrial OS=Homo sapiens GN=FH PE=1 SV=3	0.935807	0.0212885	0.899498	0.500712	6.93036e+07	7.11733e+07	6.85394e+07	6.81981e+07	6.48548e+07	6.50205e+07	6.39414e+07	6.56026e+07	7.23353e+07	8.65428e+07	6.18026e+07	6.86606e+07	6.50655e+07	7.94575e+07	5.84103e+07	5.73286e+07	26.0848	26.0304	26.0232	25.9544	25.9302	25.9673	26.3669	25.8812	26.033	26.2437	25.7997	25.7728	4.41895e+07	5.03396e+07	5.09982e+07	3.71634e+07	5.14106e+07	6.0194e+07	6.6534e+07	6.16736e+07	5.11995e+07	1.09035e+08	5.09624e+07	4.25951e+07
Q8WUM4	23	22	750.05	PDCD6IP	Q8WUM4|PDC6I_HUMAN Programmed cell death 6-interacting protein OS=Homo sapiens GN=PDCD6IP PE=1 SV=1	1.11032	0.0213556	1.07069	0.0347075	5.81994e+07	6.0707e+07	5.6837e+07	5.70543e+07	6.462e+07	6.27598e+07	6.4249e+07	6.68512e+07	6.64697e+07	6.45522e+07	6.84393e+07	6.64176e+07	7.11686e+07	6.9716e+07	7.16278e+07	7.21619e+07	25.8554	25.7603	25.7658	25.9033	25.9372	25.9945	25.944	26.0283	25.9851	26.055	26.094	26.1047	3.76913e+07	4.17446e+07	4.26649e+07	3.58713e+07	5.16579e+07	6.13396e+07	4.96277e+07	6.82964e+07	4.95269e+07	9.56672e+07	6.24946e+07	5.36162e+07
Q8NI22	1	1	31.03	MCFD2	Q8NI22|MCFD2_HUMAN Multiple coagulation factor deficiency protein 2 OS=Homo sapiens GN=MCFD2 PE=1 SV=1	0.449282	0.0213698	0.314233	0.111558	800715	725079	634468	1.0426e+06	359747	445150	374836	259254	674745	521766	630279	872189	212027	61033.4	259948	315099	19.4678	19.2752	19.9918	18.7639	18.5159	17.984	18.993	19.2656	19.7343	15.8973	17.9879	18.2654	450181	465992	779648	254432	301378	237879	401133	628963	650382	83752.5	226802	234118
P00491	19	18	733.96	PNP	P00491|PNPH_HUMAN Purine nucleoside phosphorylase OS=Homo sapiens GN=PNP PE=1 SV=2	1.13264	0.0214368	1.0495	0.160897	9.63866e+07	9.68384e+07	9.67633e+07	9.55579e+07	1.09171e+08	1.12776e+08	1.09537e+08	1.052e+08	9.57146e+07	9.60507e+07	9.16992e+07	9.9394e+07	1.00452e+08	9.98684e+07	9.92096e+07	1.02279e+08	26.5291	26.528	26.5099	26.7489	26.7068	26.6486	26.5173	26.4504	26.5667	26.5735	26.564	26.6079	6.01243e+07	7.10689e+07	7.14577e+07	6.44589e+07	8.80705e+07	9.65264e+07	7.38436e+07	9.15077e+07	7.41171e+07	1.37044e+08	8.65593e+07	7.59933e+07
Q07065	16	15	660.08	CKAP4	Q07065|CKAP4_HUMAN Cytoskeleton-associated protein 4 OS=Homo sapiens GN=CKAP4 PE=1 SV=2	0.929366	0.0214458	0.997972	0.945277	5.16587e+07	5.21464e+07	5.27017e+07	5.01279e+07	4.80098e+07	4.78973e+07	4.70824e+07	4.90497e+07	3.43944e+07	3.54492e+07	3.32762e+07	3.44577e+07	3.43246e+07	3.64475e+07	3.30009e+07	3.35255e+07	25.6361	25.6513	25.5791	25.5134	25.4887	25.5477	25.0793	24.988	25.0383	25.1193	24.976	24.9988	3.23763e+07	3.87074e+07	3.74854e+07	2.73764e+07	3.78555e+07	4.50058e+07	2.72533e+07	3.32068e+07	2.56948e+07	5.00148e+07	2.87929e+07	2.49094e+07
P07384	23	21	710.27	CAPN1	P07384|CAN1_HUMAN Calpain-1 catalytic subunit OS=Homo sapiens GN=CAPN1 PE=1 SV=1	1.11422	0.0214676	0.970532	0.456049	6.25807e+07	6.3975e+07	5.99763e+07	6.37909e+07	6.97288e+07	6.8131e+07	6.84204e+07	7.26349e+07	6.88023e+07	7.23288e+07	6.91925e+07	6.48855e+07	6.67748e+07	6.62459e+07	6.71346e+07	6.69438e+07	25.931	25.8379	25.9268	26.0218	26.0279	26.1142	26.1081	26.0441	25.9514	25.9813	26.0006	25.9964	3.97203e+07	4.40503e+07	4.77025e+07	3.89412e+07	5.50118e+07	6.66465e+07	5.56063e+07	6.9048e+07	4.83845e+07	9.09054e+07	5.85743e+07	4.97391e+07
Q7L5L3	1	1	19.77	GDPD3	Q7L5L3|GDPD3_HUMAN Glycerophosphodiester phosphodiesterase domain-containing protein 3 OS=Homo sapiens GN=GDPD3 PE=2 SV=3	0.901566	0.021509	0.990317	0.856496	1.45708e+07	1.49806e+07	1.45828e+07	1.41489e+07	1.31365e+07	1.36616e+07	1.30701e+07	1.26778e+07	1.6168e+07	1.70919e+07	1.57853e+07	1.56269e+07	1.60115e+07	1.75901e+07	1.47109e+07	1.57334e+07	23.8366	23.7978	23.7542	23.7036	23.6398	23.5958	24.0268	23.9121	23.8975	24.0683	23.8104	23.9073	9.30103e+06	1.07105e+07	1.05805e+07	7.80849e+06	1.05087e+07	1.16326e+07	1.31402e+07	1.57523e+07	1.16528e+07	2.41378e+07	1.28351e+07	1.16899e+07
Q92878	8	8	202.9	RAD50	Q92878|RAD50_HUMAN DNA repair protein RAD50 OS=Homo sapiens GN=RAD50 PE=1 SV=1	0.830292	0.0215442	0.957867	0.69041	3.51637e+06	3.55562e+06	3.63762e+06	3.35588e+06	2.91961e+06	2.70409e+06	3.07904e+06	2.97571e+06	3.71719e+06	3.18014e+06	3.87605e+06	4.09539e+06	3.56058e+06	3.72333e+06	3.21374e+06	3.74466e+06	21.7617	21.7946	21.6783	21.3667	21.5541	21.5048	21.6007	21.8862	21.9656	21.8282	21.6158	21.8364	2.20758e+06	2.67169e+06	2.50951e+06	1.54556e+06	2.47563e+06	2.73037e+06	2.44488e+06	3.86796e+06	3.05389e+06	5.10931e+06	2.80396e+06	2.78228e+06
O96000	3	3	86.4	NDUFB10	O96000|NDUBA_HUMAN NADH dehydrogenase [ubiquinone] 1 beta subcomplex subunit 10 OS=Homo sapiens GN=NDUFB10 PE=1 SV=3	0.713376	0.02155	0.863516	0.322609	3.3442e+06	2.9644e+06	3.33796e+06	3.73023e+06	2.38567e+06	2.13716e+06	2.35497e+06	2.66487e+06	3.67989e+06	3.72218e+06	3.67139e+06	3.6461e+06	3.17765e+06	4.00262e+06	2.66944e+06	2.86087e+06	21.4993	21.6705	21.8308	21.0273	21.1673	21.3456	21.8277	21.8079	21.7979	21.9325	21.3481	21.448	1.84052e+06	2.4516e+06	2.78944e+06	1.22153e+06	1.89346e+06	2.44517e+06	2.86161e+06	3.66373e+06	2.71886e+06	5.49257e+06	2.32906e+06	2.12563e+06
P11836	2	2	61.97	MS4A1	P11836|CD20_HUMAN B-lymphocyte antigen CD20 OS=Homo sapiens GN=MS4A1 PE=1 SV=1	0.509484	0.0215987	0.901116	0.795342	2.5289e+06	2.45535e+06	2.48008e+06	2.65128e+06	1.28844e+06	1.05274e+06	1.26147e+06	1.5511e+06	1.47287e+06	886761	1.75093e+06	1.78092e+06	1.32723e+06	1.08842e+06	1.70193e+06	1.19133e+06	21.2275	21.242	21.3383	20.0057	20.2667	20.5649	19.7582	20.7397	20.7642	20.0538	20.6987	20.1841	1.52446e+06	1.82152e+06	1.98261e+06	601707	1.01425e+06	1.42322e+06	681741	1.74728e+06	1.32801e+06	1.49358e+06	1.48492e+06	885157
P46779	5	5	122.82	RPL28	P46779|RL28_HUMAN 60S ribosomal protein L28 OS=Homo sapiens GN=RPL28 PE=1 SV=3	0.744753	0.021642	0.743001	0.0636151	1.67712e+07	1.74105e+07	1.51411e+07	1.77621e+07	1.24904e+07	1.13608e+07	1.21269e+07	1.39836e+07	2.23711e+07	2.50359e+07	2.0188e+07	2.18895e+07	1.66218e+07	1.92881e+07	1.39584e+07	1.66187e+07	24.0535	23.852	24.0823	23.4376	23.5317	23.7372	24.5775	24.267	24.3837	24.2012	23.7346	23.9863	1.08097e+07	1.11206e+07	1.32824e+07	6.4934e+06	9.75036e+06	1.28308e+07	1.92476e+07	2.01458e+07	1.63228e+07	2.6468e+07	1.21786e+07	1.23477e+07
O75083	25	24	1043.04	WDR1	O75083|WDR1_HUMAN WD repeat-containing protein 1 OS=Homo sapiens GN=WDR1 PE=1 SV=4	1.16225	0.0218986	1.11208	0.0456194	5.02992e+08	5.32032e+08	4.8884e+08	4.88105e+08	5.846e+08	5.97779e+08	5.79637e+08	5.76385e+08	5.76109e+08	5.90386e+08	5.8107e+08	5.56871e+08	6.40678e+08	6.76464e+08	6.3176e+08	6.13812e+08	28.9869	28.8648	28.8626	29.155	29.1106	29.1025	29.1371	29.1141	29.0528	29.3334	29.2348	29.1932	3.30324e+08	3.59034e+08	3.65002e+08	3.41669e+08	4.66044e+08	5.28865e+08	4.53888e+08	5.79857e+08	4.15253e+08	9.28272e+08	5.51204e+08	4.56061e+08
O43660	1	1	31.03	PLRG1	O43660|PLRG1_HUMAN Pleiotropic regulator 1 OS=Homo sapiens GN=PLRG1 PE=1 SV=1	0.458408	0.0219148	0.650592	0.35526	402775	400474	495737	312113	184635	130157	220935	202813	429246	223747	457165	606827	279264	250095	316844	270852	18.6113	18.9192	18.2517	16.9899	17.7533	17.6298	17.7715	18.8024	19.2109	17.9321	18.2734	18.0471	248643	364099	233397	74392.9	177638	186092	172016	456211	452505	343191	276444	201243
Q6P4A8	12	11	370.1	PLBD1	Q6P4A8|PLBL1_HUMAN Phospholipase B-like 1 OS=Homo sapiens GN=PLBD1 PE=1 SV=2	1.21877	0.0219678	1.36561	0.0253277	7.29141e+07	6.85321e+07	7.76273e+07	7.2583e+07	8.88659e+07	8.82015e+07	8.73918e+07	9.10043e+07	5.291e+07	5.63673e+07	5.3763e+07	4.85997e+07	7.22547e+07	8.0937e+07	7.19217e+07	6.39054e+07	26.0303	26.2101	26.1131	26.3943	26.381	26.4394	25.7484	25.6801	25.5344	26.2703	26.0999	25.9294	4.25497e+07	5.70142e+07	5.42772e+07	5.04128e+07	7.02653e+07	8.35014e+07	4.33351e+07	5.36508e+07	3.62403e+07	1.11065e+08	6.27509e+07	4.74816e+07
Q00839	24	22	857.87	HNRNPU	Q00839|HNRPU_HUMAN Heterogeneous nuclear ribonucleoprotein U OS=Homo sapiens GN=HNRNPU PE=1 SV=6	0.881674	0.0220078	0.904012	0.35746	1.62677e+08	1.5992e+08	1.56975e+08	1.71135e+08	1.43428e+08	1.48635e+08	1.38112e+08	1.43537e+08	2.04327e+08	2.02246e+08	1.97753e+08	2.12982e+08	1.84714e+08	2.16119e+08	1.57369e+08	1.80654e+08	27.2528	27.226	27.3506	27.1472	27.0413	27.0968	27.5915	27.5591	27.6662	27.6873	27.2296	27.4287	9.92899e+07	1.15292e+08	1.27974e+08	8.49541e+07	1.11046e+08	1.31703e+08	1.55487e+08	1.97341e+08	1.58818e+08	2.96568e+08	1.37303e+08	1.34226e+08
Q9Y251	1	1	23.88	HPSE	Q9Y251|HPSE_HUMAN Heparanase OS=Homo sapiens GN=HPSE PE=1 SV=2	1.54589	0.0220686	1.83096	0.0431655	254425	216830	286491	259955	393312	368552	348389	462995	211769	211512	229136	194658	387741	493230	368102	301890	17.7262	18.1281	17.9879	18.4915	18.4103	18.8206	17.6904	17.8058	17.5706	18.9119	18.4897	18.2037	134623	210416	194393	210651	280114	424824	162610	228658	145155	676831	321165	224304
Q96DI7	5	5	143.4	SNRNP40	Q96DI7|SNR40_HUMAN U5 small nuclear ribonucleoprotein 40 kDa protein OS=Homo sapiens GN=SNRNP40 PE=1 SV=1	0.804391	0.022195	0.669576	0.0310471	5.65564e+06	5.60055e+06	5.23934e+06	6.12703e+06	4.54935e+06	4.3033e+06	4.65749e+06	4.68725e+06	7.31013e+06	6.91008e+06	6.55775e+06	8.46255e+06	4.89469e+06	5.01673e+06	4.94514e+06	4.7222e+06	22.4171	22.321	22.5468	22.037	22.1511	22.1603	22.7203	22.6448	23.0127	22.2583	22.2376	22.171	3.47722e+06	3.84809e+06	4.58176e+06	2.45961e+06	3.74475e+06	4.3008e+06	5.31246e+06	6.54406e+06	6.31044e+06	6.88416e+06	4.31458e+06	3.50859e+06
Q96HS1	1	1	24.92	PGAM5	Q96HS1|PGAM5_HUMAN Serine/threonine-protein phosphatase PGAM5, mitochondrial OS=Homo sapiens GN=PGAM5 PE=1 SV=2	0.789719	0.0222824	0.658591	0.0100702	62275.8	59430.9	68301.5	59094.9	49180.4	45386.1	49223	52932	84732.6	85915.2	84003.2	84279.4	55804.1	60493	51758.5	55160.8	15.8589	16.0596	15.8507	15.47	15.587	15.6919	16.3906	16.3582	16.3629	15.8845	15.6595	15.7514	36899	50164.8	44190.9	25941.1	39576.6	48568	66051.5	83827.8	62846.3	83011	45158.8	40984.4
P61978	21	20	943.77	HNRNPK	P61978|HNRPK_HUMAN Heterogeneous nuclear ribonucleoprotein K OS=Homo sapiens GN=HNRNPK PE=1 SV=1	0.919936	0.0223548	0.922236	0.266591	3.75267e+08	3.74e+08	3.77783e+08	3.74017e+08	3.45221e+08	3.54625e+08	3.42837e+08	3.38201e+08	4.50213e+08	4.35596e+08	4.40931e+08	4.74112e+08	4.15203e+08	4.61675e+08	3.90863e+08	3.93071e+08	28.4785	28.493	28.4785	28.4017	28.3529	28.3333	28.6984	28.716	28.8207	28.7823	28.5421	28.5502	2.32206e+08	2.77467e+08	2.79688e+08	2.02691e+08	2.7565e+08	3.10318e+08	3.34886e+08	4.4001e+08	3.53541e+08	6.3353e+08	3.41024e+08	2.92051e+08
P62277	3	3	126.6	RPS13	P62277|RS13_HUMAN 40S ribosomal protein S13 OS=Homo sapiens GN=RPS13 PE=1 SV=2	0.691706	0.0223912	0.78615	0.193486	3.70166e+07	3.45908e+07	3.37118e+07	4.27471e+07	2.56046e+07	2.82883e+07	2.24876e+07	2.60378e+07	4.11747e+07	4.57804e+07	3.53194e+07	4.24244e+07	3.23695e+07	3.97689e+07	2.50971e+07	3.22425e+07	25.0439	25.0068	25.3493	24.7537	24.4226	24.6341	25.4482	25.074	25.3384	25.2451	24.581	24.9425	2.14765e+07	2.476e+07	3.1966e+07	1.61686e+07	1.80806e+07	2.38911e+07	3.51959e+07	3.52456e+07	3.16355e+07	5.45725e+07	2.1897e+07	2.39561e+07
Q9H7M9	1	1	24.03	C10orf54	Q9H7M9|VISTA_HUMAN V-type immunoglobulin domain-containing suppressor of T-cell activation OS=Homo sapiens GN=C10orf54 PE=1 SV=3	1.17347	0.0223928	1.39704	0.0287127	1.18658e+06	1.25833e+06	1.18291e+06	1.11849e+06	1.39241e+06	1.33745e+06	1.45929e+06	1.38048e+06	987255	1.14227e+06	893339	926155	1.37923e+06	1.48778e+06	1.36103e+06	1.28889e+06	20.2631	20.1739	20.0931	20.3511	20.4768	20.3967	20.1235	19.7688	19.8209	20.5047	20.3763	20.2977	781260	868802	836404	764436	1.17331e+06	1.26667e+06	878176	891474	690624	2.04159e+06	1.18749e+06	957644
P11117	6	6	180.71	ACP2	P11117|PPAL_HUMAN Lysosomal acid phosphatase OS=Homo sapiens GN=ACP2 PE=1 SV=3	0.719434	0.0225344	0.669516	0.0296086	8.66939e+06	8.03832e+06	9.90734e+06	8.0625e+06	6.23705e+06	5.87199e+06	6.7879e+06	6.05127e+06	6.89944e+06	7.55261e+06	7.38771e+06	5.75799e+06	4.61929e+06	4.31953e+06	4.94425e+06	4.59408e+06	22.9385	23.2401	22.9428	22.4854	22.6945	22.5288	22.8485	22.8167	22.4571	22.0424	22.2373	22.1313	4.99077e+06	7.27656e+06	6.02909e+06	3.35622e+06	5.45765e+06	5.55237e+06	5.80644e+06	7.37228e+06	4.29368e+06	5.92745e+06	4.3138e+06	3.41339e+06
Q9NR30	10	8	294.73	DDX21	Q9NR30|DDX21_HUMAN Nucleolar RNA helicase 2 OS=Homo sapiens GN=DDX21 PE=1 SV=5	1.25617	0.022583	1.23087	0.0805341	1.84071e+07	2.00668e+07	1.70732e+07	1.80814e+07	2.31225e+07	2.47923e+07	2.30819e+07	2.14934e+07	1.42846e+07	1.43467e+07	1.24974e+07	1.60096e+07	1.75825e+07	1.69394e+07	1.87285e+07	1.70795e+07	24.2583	24.0252	24.108	24.5634	24.4603	24.3574	23.7742	23.5751	23.9324	24.0139	24.1587	24.0258	1.24589e+07	1.25396e+07	1.35212e+07	1.41704e+07	1.85584e+07	1.97213e+07	1.10298e+07	1.24713e+07	1.19382e+07	2.32449e+07	1.63405e+07	1.26901e+07
Q9Y2B0	5	5	169.4	CNPY2	Q9Y2B0|CNPY2_HUMAN Protein canopy homolog 2 OS=Homo sapiens GN=CNPY2 PE=1 SV=1	0.819173	0.0225949	0.851674	0.194361	1.60761e+07	1.66481e+07	1.66667e+07	1.49135e+07	1.31691e+07	1.33667e+07	1.33177e+07	1.28229e+07	1.49115e+07	1.40651e+07	1.47173e+07	1.5952e+07	1.26997e+07	1.50605e+07	1.16703e+07	1.13683e+07	23.9889	23.9905	23.8301	23.6721	23.6668	23.6122	23.7456	23.811	23.9272	23.8443	23.4763	23.4385	1.03363e+07	1.22411e+07	1.11522e+07	7.63992e+06	1.07078e+07	1.17657e+07	1.08132e+07	1.46866e+07	1.18952e+07	2.06666e+07	1.01822e+07	8.44664e+06
Q49A88	2	1	32.83	CCDC14	Q49A88|CCD14_HUMAN Coiled-coil domain-containing protein 14 OS=Homo sapiens GN=CCDC14 PE=1 SV=3	1.59013	0.0226435	1.69356	0.00391589	3.76769e+07	4.10886e+07	3.70319e+07	3.49101e+07	5.99111e+07	6.8631e+07	6.12286e+07	4.98737e+07	2.66884e+07	2.4701e+07	2.64304e+07	2.89337e+07	4.51984e+07	4.1146e+07	5.10488e+07	4.34003e+07	25.2922	25.1423	25.0571	26.0324	25.8677	25.5718	24.5581	24.6557	24.7862	25.2942	25.6054	25.3712	2.55108e+07	2.71985e+07	2.61056e+07	3.9227e+07	4.92294e+07	4.57618e+07	1.89901e+07	2.63752e+07	2.15756e+07	5.64623e+07	4.45396e+07	3.22464e+07
Q8WWI5	2	2	45.4	SLC44A1	Q8WWI5|CTL1_HUMAN Choline transporter-like protein 1 OS=Homo sapiens GN=SLC44A1 PE=1 SV=1	1.53648	0.0227037	1.33752	0.0545385	1.40026e+06	1.22809e+06	1.45102e+06	1.52168e+06	2.15148e+06	1.85353e+06	2.52827e+06	2.07263e+06	2.2729e+06	2.27596e+06	2.46641e+06	2.07633e+06	3.04006e+06	3.32023e+06	3.24445e+06	2.5555e+06	20.228	20.4686	20.5372	20.8218	21.2697	20.983	21.118	21.234	20.9856	21.6628	21.6295	21.2852	762486	1.06572e+06	1.1379e+06	1.05941e+06	2.0328e+06	1.90175e+06	1.74976e+06	2.46126e+06	1.5483e+06	4.55615e+06	2.83075e+06	1.89873e+06
P49588	19	14	558.61	AARS	P49588|SYAC_HUMAN Alanine--tRNA ligase, cytoplasmic OS=Homo sapiens GN=AARS PE=1 SV=2	0.911742	0.0228289	0.907839	0.0608515	3.18375e+07	3.23378e+07	3.25737e+07	3.06012e+07	2.90276e+07	2.87734e+07	2.84931e+07	2.98164e+07	3.52003e+07	3.64927e+07	3.34102e+07	3.5698e+07	3.19562e+07	3.33433e+07	3.04475e+07	3.20778e+07	24.9467	24.9572	24.8671	24.7782	24.7641	24.8296	25.1211	24.9938	25.0893	24.9909	24.8598	24.9351	2.00776e+07	2.39241e+07	2.28834e+07	1.64458e+07	2.29092e+07	2.73581e+07	2.80556e+07	3.33405e+07	2.66196e+07	4.5755e+07	2.65651e+07	2.38338e+07
Q96AQ6	1	1	15.44	PBXIP1	Q96AQ6|PBIP1_HUMAN Pre-B-cell leukemia transcription factor-interacting protein 1 OS=Homo sapiens GN=PBXIP1 PE=1 SV=1	1.63162	0.0229225	1.01742	0.951247	113150	91518.1	131070	116863	184618	186259	207856	159740	294636	262024	278291	343591	299768	417630	262692	218983	16.4818	17	16.8345	17.5069	17.6652	17.2854	17.9993	18.0862	18.3903	18.6719	18.003	17.7405	56821	96265.7	87389.8	106459	167122	146570	201444	277710	256212	573089	229196	162704
Q86VB7	13	13	438.93	CD163	Q86VB7|C163A_HUMAN Scavenger receptor cysteine-rich type 1 protein M130 OS=Homo sapiens GN=CD163 PE=1 SV=2	0.703789	0.0229633	1.22237	0.37126	1.10194e+07	1.04655e+07	1.2667e+07	9.92572e+06	7.75534e+06	7.34642e+06	8.6958e+06	7.22379e+06	1.44593e+07	1.62767e+07	1.75269e+07	9.57433e+06	1.76745e+07	1.94115e+07	1.92571e+07	1.4355e+07	23.3191	23.5946	23.2427	22.8086	23.0519	22.7843	23.9563	24.0631	23.1907	24.2104	24.1989	23.775	6.49777e+06	9.3034e+06	7.4224e+06	4.19895e+06	6.99165e+06	6.62822e+06	1.25135e+07	1.74903e+07	7.13948e+06	2.66373e+07	1.68016e+07	1.06657e+07
P36542	9	7	281	ATP5C1	P36542|ATPG_HUMAN ATP synthase subunit gamma, mitochondrial OS=Homo sapiens GN=ATP5C1 PE=1 SV=1	0.783295	0.0230608	0.860564	0.201369	3.47318e+07	3.23355e+07	3.3844e+07	3.80159e+07	2.72053e+07	2.68418e+07	2.64136e+07	2.83604e+07	3.78996e+07	3.86974e+07	3.58102e+07	3.91911e+07	3.2615e+07	3.80527e+07	2.84346e+07	3.13577e+07	24.9466	25.0124	25.1801	24.678	24.6548	24.7574	25.2057	25.0939	25.224	25.1815	24.7611	24.9023	2.00762e+07	2.48571e+07	2.84281e+07	1.53418e+07	2.12372e+07	2.60223e+07	2.97505e+07	3.57355e+07	2.92244e+07	5.22175e+07	2.48089e+07	2.32987e+07
P26842	2	2	61.16	CD27	P26842|CD27_HUMAN CD27 antigen OS=Homo sapiens GN=CD27 PE=1 SV=2	1.58108	0.0231938	1.63479	0.239074	4.17404e+07	3.90885e+07	4.94301e+07	3.67025e+07	6.59948e+07	7.77018e+07	6.31287e+07	5.71539e+07	4.01841e+07	3.42899e+07	4.15809e+07	4.46813e+07	6.56927e+07	9.56427e+07	6.2968e+07	3.84673e+07	25.2202	25.5589	25.1294	26.2114	25.9118	25.7683	25.0313	25.3094	25.4132	26.5112	25.9081	25.1971	2.42689e+07	3.63045e+07	2.7446e+07	4.44115e+07	5.07571e+07	5.24418e+07	2.63621e+07	4.14941e+07	3.33184e+07	1.31245e+08	5.49389e+07	2.85812e+07
P29353	1	1	30.37	SHC1	P29353|SHC1_HUMAN SHC-transforming protein 1 OS=Homo sapiens GN=SHC1 PE=1 SV=4	0.559835	0.0233936	0.354829	0.0244413	360233	367238	304669	408793	201671	210571	155704	238738	416423	532101	320625	396542	147759	184681	169885	88711.2	18.4864	18.2169	18.641	17.6839	17.2484	17.8651	19.0213	18.2905	18.5971	17.4947	17.3742	16.4368	228008	223768	305693	120355	125190	219055	409079	319956	295697	253427	148223	65912.3
P54709	6	6	173.25	ATP1B3	P54709|AT1B3_HUMAN Sodium/potassium-transporting ATPase subunit beta-3 OS=Homo sapiens GN=ATP1B3 PE=1 SV=1	1.06902	0.0235327	1.01257	0.819923	4.74826e+07	4.73724e+07	4.70338e+07	4.80416e+07	5.07599e+07	5.21305e+07	5.01779e+07	4.99712e+07	4.57868e+07	4.40397e+07	4.50568e+07	4.8264e+07	4.63625e+07	5.0024e+07	4.41398e+07	4.49238e+07	25.4975	25.4872	25.5178	25.6356	25.5805	25.5746	25.3923	25.4252	25.5244	25.5761	25.3956	25.421	2.94122e+07	3.45445e+07	3.59252e+07	2.97959e+07	4.03444e+07	4.58513e+07	3.38577e+07	4.49627e+07	3.599e+07	6.8645e+07	3.85115e+07	3.33783e+07
Q96RU3	11	11	412.57	FNBP1	Q96RU3|FNBP1_HUMAN Formin-binding protein 1 OS=Homo sapiens GN=FNBP1 PE=1 SV=2	1.20565	0.02354	1.16942	0.0682876	1.66804e+07	1.6091e+07	1.63553e+07	1.75948e+07	2.01107e+07	1.86384e+07	2.02955e+07	2.13981e+07	2.17351e+07	2.01439e+07	2.21862e+07	2.28752e+07	2.54176e+07	2.72712e+07	2.58396e+07	2.31418e+07	23.9398	23.9633	24.0686	24.1518	24.2747	24.351	24.2638	24.4032	24.4473	24.7009	24.6231	24.464	9.99048e+06	1.20123e+07	1.31573e+07	1.0653e+07	1.63181e+07	1.96339e+07	1.54866e+07	2.21399e+07	1.70578e+07	3.74227e+07	2.25448e+07	1.71943e+07
O75175	1	1	15.41	CNOT3	O75175|CNOT3_HUMAN CCR4-NOT transcription complex subunit 3 OS=Homo sapiens GN=CNOT3 PE=1 SV=1	0.78391	0.0237862	0.79893	0.207552	719389	689717	738758	729692	563936	571828	606695	513287	868739	802253	745625	1.05834e+06	694062	843333	636543	602309	19.3956	19.4947	19.4769	19.1252	19.2106	18.9694	19.6137	19.5081	20.0134	19.6857	19.2799	19.2001	428226	542589	545660	326836	487799	470968	616771	744068	789193	1.15726e+06	555378	447515
O75153	1	1	30.5	CLUH	O75153|CLU_HUMAN Clustered mitochondria protein homolog OS=Homo sapiens GN=CLUH PE=1 SV=2	0.312079	0.0239648	0.222851	0.326395	159335	187499	194041	96463.9	49725	60252.8	44653.3	44269	238499	238356	177426	299715	53149.9	1	92628.2	66820.5	17.5165	17.566	16.5577	15.8787	15.4465	15.434	17.8628	17.4369	18.1932	0	16.4992	16.028	116413	142516	72135.1	34438.3	35902.4	40619.2	183248	177056	223495	0	80817.1	49647.5
P38606	33	32	1178.07	ATP6V1A	P38606|VATA_HUMAN V-type proton ATPase catalytic subunit A OS=Homo sapiens GN=ATP6V1A PE=1 SV=2	0.918534	0.0240179	0.947285	0.0583201	2.4556e+08	2.46416e+08	2.46147e+08	2.44117e+08	2.25555e+08	2.21851e+08	2.22685e+08	2.32129e+08	1.83782e+08	1.83005e+08	1.89177e+08	1.79165e+08	1.74094e+08	1.72246e+08	1.73528e+08	1.76509e+08	27.8765	27.8749	27.863	27.725	27.7304	27.7904	27.4473	27.4952	27.4167	27.3599	27.3706	27.3952	1.52993e+08	1.80785e+08	1.82549e+08	1.26802e+08	1.79044e+08	2.12991e+08	1.40694e+08	1.88782e+08	1.33601e+08	2.36363e+08	1.51401e+08	1.31146e+08
Q01082	39	39	1096.81	SPTBN1	Q01082|SPTB2_HUMAN Spectrin beta chain, non-erythrocytic 1 OS=Homo sapiens GN=SPTBN1 PE=1 SV=2	1.21495	0.0240586	1.09773	0.0374207	2.56828e+07	2.72101e+07	2.44185e+07	2.54198e+07	3.12033e+07	3.14392e+07	2.88372e+07	3.33334e+07	4.03174e+07	3.86613e+07	4.04722e+07	4.18187e+07	4.42576e+07	4.47124e+07	4.33399e+07	4.47204e+07	24.6976	24.5415	24.5994	24.9061	24.7814	24.9905	25.2044	25.2704	25.3176	25.4142	25.3692	25.4144	1.6894e+07	1.79345e+07	1.90088e+07	1.79695e+07	2.31859e+07	3.05852e+07	2.97227e+07	4.03877e+07	3.11838e+07	6.13562e+07	3.78136e+07	3.32272e+07
P61254	2	2	41.38	RPL26	P61254|RL26_HUMAN 60S ribosomal protein L26 OS=Homo sapiens GN=RPL26 PE=1 SV=1	0.621132	0.0243954	0.650984	0.0334755	2.13594e+06	2.08892e+06	1.77923e+06	2.53968e+06	1.3267e+06	1.36812e+06	1.1522e+06	1.45978e+06	2.99308e+06	3.37265e+06	2.61417e+06	2.99242e+06	1.94845e+06	2.26981e+06	1.57997e+06	1.99556e+06	20.9943	20.7628	21.2762	20.3838	20.136	20.4773	21.6855	21.3179	21.5129	21.1141	20.5915	20.9284	1.29695e+06	1.30677e+06	1.89916e+06	781971	926401	1.33943e+06	2.59289e+06	2.60871e+06	2.23142e+06	3.11473e+06	1.37851e+06	1.4827e+06
Q9NUM3	1	1	27.86	SLC39A9	Q9NUM3|S39A9_HUMAN Zinc transporter ZIP9 OS=Homo sapiens GN=SLC39A9 PE=2 SV=2	0.771671	0.0244071	0.84002	0.199722	206848	196480	230620	193443	159619	168973	148943	160940	169505	176715	167034	164766	142388	170999	123399	132764	17.584	17.8152	17.5616	17.3664	17.1844	17.2962	17.4311	17.3498	17.3301	17.3836	16.913	17.0185	121989	169382	144656	96578.9	119754	147671	135858	166685	122864	234652	107665	98643.5
P09668	5	5	202.74	CTSH	P09668|CATH_HUMAN Pro-cathepsin H OS=Homo sapiens GN=CTSH PE=1 SV=4	0.744021	0.0244141	0.78348	0.00351939	5.97883e+07	5.97651e+07	6.0405e+07	5.91948e+07	4.44837e+07	4.89258e+07	4.22463e+07	4.2279e+07	4.95317e+07	5.22171e+07	4.80977e+07	4.82802e+07	3.88071e+07	4.06792e+07	3.89302e+07	3.68118e+07	25.8328	25.8482	25.819	25.5441	25.3323	25.3334	25.638	25.5195	25.5249	25.2778	25.2144	25.1337	3.71065e+07	4.43651e+07	4.42655e+07	2.79642e+07	3.39672e+07	3.87933e+07	4.01444e+07	4.79973e+07	3.6002e+07	5.58217e+07	3.39662e+07	2.73511e+07
Q8TEM1	19	18	534.41	NUP210	Q8TEM1|PO210_HUMAN Nuclear pore membrane glycoprotein 210 OS=Homo sapiens GN=NUP210 PE=1 SV=3	0.898019	0.0244905	1.00573	0.986302	1.798e+07	1.78096e+07	1.77991e+07	1.83314e+07	1.61464e+07	1.63025e+07	1.54746e+07	1.66622e+07	2.38797e+07	2.29913e+07	2.28964e+07	2.57513e+07	2.40165e+07	2.87191e+07	2.13995e+07	2.19309e+07	24.0862	24.0853	24.1278	23.9586	23.8834	23.9901	24.4546	24.4486	24.6181	24.7755	24.3511	24.3865	1.10575e+07	1.30727e+07	1.37081e+07	9.31792e+06	1.2442e+07	1.52884e+07	1.76757e+07	2.28486e+07	1.92025e+07	3.94096e+07	1.86709e+07	1.62946e+07
P46781	7	7	152.89	RPS9	P46781|RS9_HUMAN 40S ribosomal protein S9 OS=Homo sapiens GN=RPS9 PE=1 SV=3	0.858744	0.0246435	0.94508	0.493123	8.63579e+07	9.01675e+07	8.80332e+07	8.08731e+07	7.41594e+07	7.1979e+07	7.3455e+07	7.70442e+07	1.05189e+08	1.04598e+08	1.02585e+08	1.08383e+08	9.94117e+07	1.142e+08	8.94799e+07	9.45549e+07	26.4261	26.3915	26.2692	26.1011	26.1304	26.1992	26.6403	26.6122	26.6916	26.767	26.4151	26.4946	5.59825e+07	6.46569e+07	6.04765e+07	4.11406e+07	5.90598e+07	7.06922e+07	8.0415e+07	1.02371e+08	8.08198e+07	1.5671e+08	7.80703e+07	7.02542e+07
Q9H939	3	3	79.94	PSTPIP2	Q9H939|PPIP2_HUMAN Proline-serine-threonine phosphatase-interacting protein 2 OS=Homo sapiens GN=PSTPIP2 PE=1 SV=4	1.22395	0.0247185	1.12916	0.228835	1.70999e+06	1.66171e+06	1.83108e+06	1.63716e+06	2.09294e+06	2.19005e+06	1.91433e+06	2.17443e+06	913915	894095	984811	862838	1.03195e+06	1.16998e+06	924970	1.00091e+06	20.6642	20.8043	20.6428	21.0625	20.8684	21.0522	19.7701	19.9095	19.7187	20.1581	19.819	19.9329	1.03171e+06	1.34486e+06	1.22426e+06	1.25175e+06	1.53917e+06	1.99516e+06	687379	982755	643409	1.6055e+06	807027	743673
Q9BVC6	3	3	122.97	TMEM109	Q9BVC6|TM109_HUMAN Transmembrane protein 109 OS=Homo sapiens GN=TMEM109 PE=1 SV=1	1.14218	0.0247272	1.23656	0.0978779	3.3758e+07	3.54818e+07	3.36383e+07	3.21539e+07	3.85576e+07	3.7324e+07	3.79192e+07	4.04298e+07	3.02292e+07	2.7337e+07	3.14559e+07	3.18948e+07	3.73803e+07	4.32161e+07	3.5508e+07	3.34168e+07	25.0806	25.0036	24.9385	25.1536	25.1764	25.2689	24.7043	24.9068	24.9268	25.3651	25.0816	24.9941	2.20296e+07	2.47061e+07	2.40445e+07	2.1333e+07	3.0488e+07	3.70965e+07	2.10166e+07	3.13902e+07	2.37836e+07	5.93029e+07	3.09804e+07	2.48286e+07
O43493	5	5	155.15	TGOLN2	O43493|TGON2_HUMAN Trans-Golgi network integral membrane protein 2 OS=Homo sapiens GN=TGOLN2 PE=1 SV=2	0.778974	0.0249695	0.809176	0.056183	5.25557e+06	5.32381e+06	5.64348e+06	4.79941e+06	4.09395e+06	4.08933e+06	4.47161e+06	3.72091e+06	4.77119e+06	4.60015e+06	4.82351e+06	4.8899e+06	3.86073e+06	3.63129e+06	3.62445e+06	4.32645e+06	22.344	22.4282	22.1944	21.9634	22.0924	21.8272	22.1333	22.2017	22.2214	21.7921	21.7893	22.0448	3.3054e+06	4.14492e+06	3.58897e+06	2.33731e+06	3.5953e+06	3.41414e+06	3.53659e+06	4.81344e+06	3.64635e+06	4.98301e+06	3.1623e+06	3.21455e+06
P05164	52	44	2009.94	MPO	P05164|PERM_HUMAN Myeloperoxidase OS=Homo sapiens GN=MPO PE=1 SV=1	1.24136	0.0250843	1.4055	0.00212198	1.03392e+09	1.04534e+09	1.00343e+09	1.053e+09	1.28346e+09	1.39001e+09	1.2493e+09	1.21108e+09	7.27344e+08	7.14846e+08	6.89901e+08	7.77286e+08	1.02228e+09	1.08205e+09	1.01674e+09	9.68072e+08	29.9613	29.9023	29.9719	30.3724	30.2185	30.1737	29.4131	29.3618	29.5339	30.0111	29.9213	29.8505	6.49022e+08	7.36978e+08	7.87427e+08	7.94478e+08	1.00447e+09	1.11124e+09	5.49573e+08	6.8846e+08	5.79614e+08	1.48483e+09	8.87091e+08	7.19277e+08
P04040	30	28	1051.77	CAT	P04040|CATA_HUMAN Catalase OS=Homo sapiens GN=CAT PE=1 SV=3	1.1679	0.0250874	1.28097	0.097043	1.92516e+08	2.04784e+08	1.84476e+08	1.88288e+08	2.2484e+08	2.35964e+08	2.1219e+08	2.26365e+08	1.75433e+08	1.74599e+08	1.79561e+08	1.72138e+08	2.24724e+08	2.62579e+08	2.10862e+08	2.0073e+08	27.6095	27.4589	27.4884	27.814	27.6608	27.7541	27.3795	27.4199	27.359	27.9682	27.6517	27.5807	1.27145e+08	1.35491e+08	1.40801e+08	1.34869e+08	1.70606e+08	2.07702e+08	1.34232e+08	1.79186e+08	1.28362e+08	3.60321e+08	1.83975e+08	1.49142e+08
Q8N4P3	1	1	26.84	HDDC3	Q8N4P3|MESH1_HUMAN Guanosine-3',5'-bis(diphosphate) 3'-pyrophosphohydrolase MESH1 OS=Homo sapiens GN=HDDC3 PE=1 SV=3	0.787588	0.0251542	0.941791	0.675311	238751	244474	243411	228367	188037	171494	189178	203439	279680	228924	288837	321280	263400	296535	255396	238271	17.8993	17.893	17.801	17.3878	17.5294	17.6342	17.8045	18.1399	18.2935	18.1778	17.9624	17.8622	151787	178776	170771	98019.7	152104	186667	175996	288234	239575	406917	222830	177035
Q7L2E3	2	2	55.31	DHX30	Q7L2E3|DHX30_HUMAN Putative ATP-dependent RNA helicase DHX30 OS=Homo sapiens GN=DHX30 PE=1 SV=1	0.155958	0.0251913	0.534428	0.0476033	143829	99560.3	106338	225591	22431.3	13432.5	10581.5	43280.1	108329	85534.7	94997.3	144454	57893.9	63213.1	50597.1	59871.5	16.6033	16.6983	17.7833	13.7134	13.3693	15.4014	16.3842	16.5356	17.1403	15.9479	15.6268	15.8696	61814.2	78100.8	168695	7677.52	8507.77	39711.8	65758.9	94799	107718	86743.6	44145.4	44484.5
Q9P1F3	4	4	108.28	ABRACL	Q9P1F3|ABRAL_HUMAN Costars family protein ABRACL OS=Homo sapiens GN=ABRACL PE=1 SV=1	1.25434	0.0252367	1.37412	0.289278	4.31034e+06	3.99018e+06	4.59559e+06	4.34525e+06	5.40662e+06	5.59773e+06	5.72632e+06	4.89582e+06	6.86998e+06	5.15965e+06	7.15181e+06	8.29848e+06	9.44017e+06	1.28244e+07	8.98675e+06	6.50933e+06	21.928	22.1318	22.051	22.4164	22.4492	22.2231	22.2988	22.7699	22.9844	23.6124	23.0994	22.6341	2.47739e+06	3.37529e+06	3.24936e+06	3.19946e+06	4.60411e+06	4.49218e+06	3.96673e+06	7.13688e+06	6.18809e+06	1.75982e+07	7.84085e+06	4.83642e+06
O14617	6	6	176.52	AP3D1	O14617|AP3D1_HUMAN AP-3 complex subunit delta-1 OS=Homo sapiens GN=AP3D1 PE=1 SV=1	0.866273	0.0254463	0.87332	0.098501	2.69166e+06	2.73758e+06	2.58952e+06	2.74787e+06	2.33171e+06	2.25568e+06	2.25759e+06	2.48187e+06	2.63598e+06	2.61549e+06	2.53856e+06	2.75389e+06	2.30206e+06	2.54192e+06	2.15786e+06	2.20639e+06	21.3845	21.3043	21.3899	21.1051	21.1063	21.243	21.3186	21.2756	21.393	21.2775	21.0412	21.0733	1.69969e+06	1.9019e+06	2.05484e+06	1.28926e+06	1.81516e+06	2.27725e+06	2.01078e+06	2.53326e+06	2.05355e+06	3.48813e+06	1.88271e+06	1.63934e+06
P07437	44	6	1832.52	TUBB	P07437|TBB5_HUMAN Tubulin beta chain OS=Homo sapiens GN=TUBB PE=1 SV=2	0.908826	0.0256646	0.97035	0.737274	3.12588e+08	3.15436e+08	3.02115e+08	3.20213e+08	2.84088e+08	2.96053e+08	2.77889e+08	2.78324e+08	3.2242e+08	3.40187e+08	2.82678e+08	3.44396e+08	3.12861e+08	3.32716e+08	2.87934e+08	3.17932e+08	28.2328	28.1705	28.2545	28.1413	28.0499	28.0522	28.3418	28.0746	28.3595	28.3097	28.1012	28.2441	1.95845e+08	2.21892e+08	2.39454e+08	1.69213e+08	2.2343e+08	2.55377e+08	2.61535e+08	2.82088e+08	2.56813e+08	4.56567e+08	2.51219e+08	2.36223e+08
Q14141	16	13	584.2	SEPT6	Q14141|SEPT6_HUMAN Septin-6 OS=Homo sapiens GN=SEPT6 PE=1 SV=4	1.16824	0.0257059	1.13175	0.0369571	5.46165e+07	5.69681e+07	5.58613e+07	5.10202e+07	6.3805e+07	6.35427e+07	6.18884e+07	6.59838e+07	7.20542e+07	6.89819e+07	7.06579e+07	7.65228e+07	8.15472e+07	8.43664e+07	8.13402e+07	7.89349e+07	25.7637	25.7353	25.6046	25.9212	25.8832	25.9756	26.0397	26.0743	26.1894	26.3302	26.2775	26.2342	3.53699e+07	4.10279e+07	3.81526e+07	3.63187e+07	4.97599e+07	6.05437e+07	5.30332e+07	7.05103e+07	5.70623e+07	1.15771e+08	7.09685e+07	5.86485e+07
P30046	4	4	158.03	DDT	P30046|DOPD_HUMAN D-dopachrome decarboxylase OS=Homo sapiens GN=DDT PE=1 SV=3	1.23004	0.0257316	1.38112	0.133855	2.57752e+07	2.43092e+07	2.75392e+07	2.54772e+07	3.17047e+07	3.19346e+07	3.12677e+07	3.19116e+07	2.65008e+07	2.53514e+07	2.63836e+07	2.77673e+07	3.66008e+07	4.62015e+07	3.33691e+07	3.02317e+07	24.535	24.715	24.6027	24.9286	24.8982	24.9276	24.5956	24.6531	24.7269	25.4614	24.992	24.8496	1.50929e+07	2.02265e+07	1.90517e+07	1.82527e+07	2.514e+07	2.92807e+07	1.94902e+07	2.63285e+07	2.07058e+07	6.33997e+07	2.91142e+07	2.24621e+07
Q92820	7	7	253.66	GGH	Q92820|GGH_HUMAN Gamma-glutamyl hydrolase OS=Homo sapiens GN=GGH PE=1 SV=2	1.09269	0.0257831	1.12999	0.0598173	4.06475e+07	3.9326e+07	4.17572e+07	4.08593e+07	4.44153e+07	4.49316e+07	4.43587e+07	4.39556e+07	3.35225e+07	3.12335e+07	3.38584e+07	3.54754e+07	3.78801e+07	3.79541e+07	3.91797e+07	3.65064e+07	25.229	25.3155	25.2842	25.4212	25.4027	25.3895	24.8966	25.013	25.0803	25.1778	25.2236	25.1216	2.44164e+07	3.0669e+07	3.05544e+07	2.56813e+07	3.56656e+07	4.03316e+07	2.40123e+07	3.37878e+07	2.64537e+07	5.20822e+07	3.41839e+07	2.71242e+07
Q9BTE3	4	4	103.32	MCMBP	Q9BTE3|MCMBP_HUMAN Mini-chromosome maintenance complex-binding protein OS=Homo sapiens GN=MCMBP PE=1 SV=2	0.773782	0.0258859	0.655662	0.0712588	1.04445e+06	1.16211e+06	966828	1.00441e+06	808175	811927	852057	760540	1.17543e+06	1.20163e+06	1.03659e+06	1.28807e+06	770686	615859	707678	988522	20.1483	19.8829	19.9379	19.631	19.7006	19.5367	20.1966	19.9834	20.2968	19.2322	19.4327	19.9149	721521	710098	751089	464068	685076	697837	923809	1.03443e+06	960503	845107	617442	734471
Q9H078	2	2	61.71	CLPB	Q9H078|CLPB_HUMAN Caseinolytic peptidase B protein homolog OS=Homo sapiens GN=CLPB PE=1 SV=1	0.617346	0.026013	0.591509	0.0119751	1.29531e+06	1.14737e+06	1.25053e+06	1.48802e+06	799652	637423	854195	907339	1.28128e+06	1.28614e+06	1.08202e+06	1.47567e+06	757887	833495	679190	760977	20.1299	20.2541	20.505	19.2819	19.7042	19.7913	20.2946	20.0453	20.4929	19.6688	19.3735	19.5375	712369	918462	1.11274e+06	364328	686795	832533	988784	1.07976e+06	1.10039e+06	1.14376e+06	592586	565405
Q96AX1	4	4	107.11	VPS33A	Q96AX1|VP33A_HUMAN Vacuolar protein sorting-associated protein 33A OS=Homo sapiens GN=VPS33A PE=1 SV=1	0.784458	0.0260981	0.96145	0.739932	788708	826307	707378	832440	618709	581601	636267	638258	788899	873484	720495	772720	758488	999204	671707	604552	19.6563	19.4321	19.667	19.1497	19.2793	19.2838	19.7364	19.4586	19.5596	19.9304	19.3575	19.2055	513031	519542	622494	332422	511576	585636	671533	718990	576209	1.37115e+06	586057	449181
Q7L1Q6	8	5	169.24	BZW1	Q7L1Q6|BZW1_HUMAN Basic leucine zipper and W2 domain-containing protein 1 OS=Homo sapiens GN=BZW1 PE=1 SV=1	1.10194	0.0262184	1.03607	0.816557	1.37209e+07	1.41159e+07	1.3392e+07	1.36548e+07	1.51197e+07	1.56633e+07	1.51632e+07	1.45325e+07	1.57146e+07	1.64372e+07	1.45296e+07	1.61769e+07	1.62813e+07	1.95609e+07	1.42201e+07	1.50629e+07	23.7508	23.6749	23.7029	23.9009	23.8541	23.7928	23.9705	23.7925	23.9474	24.2215	23.7614	23.8445	8.7642e+06	9.83592e+06	1.02109e+07	8.9526e+06	1.21916e+07	1.33344e+07	1.26369e+07	1.44993e+07	1.20629e+07	2.68423e+07	1.24069e+07	1.11918e+07
P13804	8	8	328.65	ETFA	P13804|ETFA_HUMAN Electron transfer flavoprotein subunit alpha, mitochondrial OS=Homo sapiens GN=ETFA PE=1 SV=1	0.833827	0.0262576	0.871231	0.109447	2.66011e+07	2.59287e+07	2.66122e+07	2.72624e+07	2.21807e+07	2.38526e+07	2.13285e+07	2.13611e+07	2.84027e+07	2.77376e+07	2.70069e+07	3.04635e+07	2.47453e+07	2.73289e+07	2.41829e+07	2.2724e+07	24.628	24.6656	24.7004	24.5076	24.3463	24.3485	24.7253	24.6868	24.8606	24.7039	24.5275	24.4377	1.60984e+07	1.95457e+07	2.03867e+07	1.36333e+07	1.71487e+07	1.95999e+07	2.13247e+07	2.69505e+07	2.27163e+07	3.75018e+07	2.10994e+07	1.68839e+07
P31946	21	13	908.84	YWHAB	P31946|1433B_HUMAN 14-3-3 protein beta/alpha OS=Homo sapiens GN=YWHAB PE=1 SV=3	1.14531	0.026279	1.10119	0.0387611	3.01725e+08	3.11867e+08	2.98286e+08	2.95021e+08	3.4557e+08	3.66459e+08	3.34921e+08	3.3533e+08	3.47436e+08	3.52123e+08	3.31067e+08	3.59118e+08	3.82594e+08	3.77144e+08	3.73471e+08	3.97165e+08	28.2164	28.1521	28.1362	28.4491	28.3192	28.321	28.3915	28.3025	28.4199	28.4905	28.4764	28.5652	1.93629e+08	2.1908e+08	2.20615e+08	2.09454e+08	2.69286e+08	3.07683e+08	2.70712e+08	3.30375e+08	2.67791e+08	5.17533e+08	3.2585e+08	2.95093e+08
O43451	3	2	75.21	MGAM	O43451|MGA_HUMAN Maltase-glucoamylase, intestinal OS=Homo sapiens GN=MGAM PE=1 SV=5	1.71574	0.0263144	1.42774	0.0725338	1.17583e+06	1.30797e+06	1.29977e+06	919745	2.01742e+06	2.03577e+06	2.1946e+06	1.82188e+06	1.31516e+06	1.04704e+06	1.56703e+06	1.33142e+06	1.87771e+06	1.82916e+06	2.1787e+06	1.62526e+06	20.3189	20.3098	19.8109	20.9571	21.0655	20.797	19.9979	20.5796	20.3445	20.8027	21.055	20.6322	812084	954633	687780	1.16357e+06	1.76452e+06	1.67168e+06	804966	1.56375e+06	992826	2.51004e+06	1.9009e+06	1.20757e+06
Q2VPB7	1	1	31.03	AP5B1	Q2VPB7|AP5B1_HUMAN AP-5 complex subunit beta-1 OS=Homo sapiens GN=AP5B1 PE=1 SV=4	0.724354	0.0263611	0.646603	0.169821	45233.2	50169.9	44564.2	40965.6	32764.9	28501.5	36365.4	33427.7	16338.1	14053.3	19056	15905	10564.3	14101.1	6354.99	11236.8	15.6145	15.4436	15.3221	14.7988	15.1503	15.0288	13.7786	14.218	13.9572	13.7835	12.6337	13.4559	31149.1	32730.7	30633.8	16290.4	29238.8	30671.7	10804.2	19016.2	11860.2	19350.1	5544.66	8348.91
P30040	13	13	459.26	ERP29	P30040|ERP29_HUMAN Endoplasmic reticulum resident protein 29 OS=Homo sapiens GN=ERP29 PE=1 SV=4	1.09906	0.0263758	1.09234	0.200104	1.57866e+08	1.5908e+08	1.58444e+08	1.56074e+08	1.73505e+08	1.74737e+08	1.67558e+08	1.78219e+08	1.46362e+08	1.40049e+08	1.48705e+08	1.5033e+08	1.59876e+08	1.75243e+08	1.51302e+08	1.53084e+08	27.2452	27.2394	27.2177	27.3806	27.3201	27.4091	27.0614	27.1479	27.1636	27.3848	27.1729	27.1898	9.87685e+07	1.16371e+08	1.16711e+08	9.98734e+07	1.34721e+08	1.63525e+08	1.0767e+08	1.48395e+08	1.12099e+08	2.40476e+08	1.32009e+08	1.13741e+08
Q02878	10	10	448.86	RPL6	Q02878|RL6_HUMAN 60S ribosomal protein L6 OS=Homo sapiens GN=RPL6 PE=1 SV=3	0.868599	0.0263836	0.829914	0.0357187	1.2053e+08	1.21789e+08	1.19847e+08	1.19956e+08	1.04693e+08	1.09975e+08	1.02772e+08	1.0133e+08	1.3192e+08	1.42843e+08	1.27355e+08	1.25562e+08	1.09482e+08	1.09215e+08	1.07193e+08	1.12039e+08	26.8598	26.8366	26.8379	26.7126	26.6149	26.5945	27.0899	26.9243	26.9038	26.7026	26.6756	26.7394	7.56152e+07	8.8023e+07	8.97021e+07	6.2858e+07	8.26313e+07	9.29762e+07	1.09818e+08	1.27089e+08	9.36303e+07	1.4987e+08	9.35244e+07	8.32448e+07
P04899	20	12	911.37	GNAI2	P04899|GNAI2_HUMAN Guanine nucleotide-binding protein G(i) subunit alpha-2 OS=Homo sapiens GN=GNAI2 PE=1 SV=3	1.15768	0.0264572	1.13915	0.0844408	1.54753e+08	1.56927e+08	1.47023e+08	1.60308e+08	1.79155e+08	1.80068e+08	1.77394e+08	1.80001e+08	1.59403e+08	1.55447e+08	1.65953e+08	1.56809e+08	1.81584e+08	1.98122e+08	1.73484e+08	1.73145e+08	27.2255	27.1315	27.2563	27.424	27.4024	27.4234	27.2119	27.3062	27.2244	27.5618	27.3702	27.3674	9.74318e+07	1.07983e+08	1.19877e+08	1.0292e+08	1.4263e+08	1.65161e+08	1.19508e+08	1.65606e+08	1.16931e+08	2.71871e+08	1.51363e+08	1.28647e+08
P56182	3	3	82.87	RRP1	P56182|RRP1_HUMAN Ribosomal RNA processing protein 1 homolog A OS=Homo sapiens GN=RRP1 PE=1 SV=1	0.356132	0.0265742	0.488606	0.00214175	1.03412e+06	890143	1.03725e+06	1.17497e+06	368283	243158	512956	348736	1.05605e+06	905681	1.10243e+06	1.16003e+06	515991	556878	455087	536009	19.7637	19.9843	20.1642	17.8915	18.9685	18.4118	19.7886	20.0723	20.1457	19.087	18.7958	19.0319	552665	761821	878638	138981	412430	319984	696286	1.10013e+06	865021	764171	397059	398254
P07996	3	3	90.47	THBS1	P07996|TSP1_HUMAN Thrombospondin-1 OS=Homo sapiens GN=THBS1 PE=1 SV=2	2.12855	0.0267719	0.824604	0.681603	509578	514174	367899	646661	1.08466e+06	1.24012e+06	968289	1.04558e+06	429259	276699	348391	662686	353968	308319	377970	375616	18.9719	18.489	19.3027	20.242	19.8851	19.9959	18.078	18.4103	19.338	18.2341	18.5279	18.5189	319236	270208	483569	708808	778530	959375	212726	347664	494158	423088	329775	279082
Q7Z417	1	1	21.25	NUFIP2	Q7Z417|NUFP2_HUMAN Nuclear fragile X mental retardation-interacting protein 2 OS=Homo sapiens GN=NUFIP2 PE=1 SV=1	0.596835	0.0267892	0.717501	0.244923	803921	795070	850459	766234	479808	437897	421164	580363	683090	594832	665850	788588	490118	745922	366864	357568	19.6007	19.6979	19.5474	18.7402	18.684	19.1466	19.1821	19.3448	19.5889	19.5087	18.4849	18.4479	493637	624629	572985	250286	338627	532515	457306	664460	588042	1.02359e+06	320085	265672
P25788	9	9	244.63	PSMA3	P25788|PSA3_HUMAN Proteasome subunit alpha type-3 OS=Homo sapiens GN=PSMA3 PE=1 SV=2	1.20413	0.0267938	1.22921	0.0727883	1.27377e+08	1.34748e+08	1.21018e+08	1.26365e+08	1.53378e+08	1.663e+08	1.48126e+08	1.45707e+08	1.42746e+08	1.25509e+08	1.4964e+08	1.5309e+08	1.75465e+08	1.76106e+08	1.71059e+08	1.7923e+08	27.0057	26.8506	26.913	27.3092	27.1423	27.1185	26.9032	27.1569	27.1898	27.3919	27.3499	27.4172	8.36612e+07	8.88831e+07	9.44948e+07	9.5051e+07	1.19098e+08	1.33694e+08	9.64912e+07	1.49328e+08	1.14158e+08	2.4166e+08	1.49247e+08	1.33167e+08
P48637	8	8	204.77	GSS	P48637|GSHB_HUMAN Glutathione synthetase OS=Homo sapiens GN=GSS PE=1 SV=1	1.15195	0.0268931	1.06966	0.121614	9.53778e+06	9.60859e+06	9.96813e+06	9.03663e+06	1.0987e+07	1.08701e+07	1.04825e+07	1.16085e+07	1.06196e+07	1.06823e+07	1.10778e+07	1.00988e+07	1.13594e+07	1.09055e+07	1.14993e+07	1.16734e+07	23.1959	23.2489	23.1074	23.3739	23.3215	23.4687	23.3487	23.4012	23.2677	23.3785	23.455	23.4767	5.9657e+06	7.3212e+06	6.75754e+06	6.21297e+06	8.42824e+06	1.06514e+07	8.21256e+06	1.10547e+07	7.53059e+06	1.49649e+07	1.0033e+07	8.67329e+06
Q66PJ3	1	1	19.15	ARL6IP4	Q66PJ3|AR6P4_HUMAN ADP-ribosylation factor-like protein 6-interacting protein 4 OS=Homo sapiens GN=ARL6IP4 PE=1 SV=2	0.74464	0.0269122	0.990441	0.889935	417090	386848	472451	391971	310582	301866	344216	285664	520133	500305	571115	488980	515161	586541	425677	533265	18.5614	18.8498	18.5804	18.2035	18.393	18.124	18.9324	19.1234	18.8994	19.1619	18.6994	19.0245	240183	346997	293113	172535	276759	262112	384634	569922	364627	804877	371399	396215
P01040	5	5	127.43	CSTA	P01040|CYTA_HUMAN Cystatin-A OS=Homo sapiens GN=CSTA PE=1 SV=1	1.25255	0.0269173	1.28914	0.0766727	4.52211e+07	4.84812e+07	4.44404e+07	4.27416e+07	5.66418e+07	6.24643e+07	5.32174e+07	5.42438e+07	4.19845e+07	3.95336e+07	4.67676e+07	3.96523e+07	5.41238e+07	6.14269e+07	5.48619e+07	4.60827e+07	25.5309	25.4054	25.3491	25.8965	25.6654	25.693	25.2366	25.479	25.2409	25.8724	25.7093	25.4577	3.01006e+07	3.26397e+07	3.19619e+07	3.57023e+07	4.27882e+07	4.97716e+07	3.03934e+07	4.66699e+07	2.95683e+07	8.42926e+07	4.78664e+07	3.42394e+07
Q8WTX7	1	1	15.87	GATSL3	Q8WTX7|GATL3_HUMAN GATS-like protein 3 OS=Homo sapiens GN=GATSL3 PE=1 SV=1	0.733472	0.0273087	0.815645	0.28831	9.45631e+06	9.37364e+06	8.75667e+06	1.02386e+07	6.93594e+06	7.90494e+06	6.22324e+06	6.67963e+06	1.26604e+07	1.34891e+07	1.08514e+07	1.36408e+07	1.03264e+07	1.30083e+07	7.64947e+06	1.03215e+07	23.1602	23.062	23.2875	22.9143	22.5692	22.6713	23.6853	23.3714	23.7014	23.6329	22.8669	23.2991	5.81983e+06	6.43143e+06	7.65638e+06	4.51818e+06	5.00365e+06	6.12893e+06	1.03704e+07	1.08287e+07	1.01718e+07	1.78505e+07	6.67408e+06	7.66885e+06
P62191	8	7	223.82	PSMC1	P62191|PRS4_HUMAN 26S protease regulatory subunit 4 OS=Homo sapiens GN=PSMC1 PE=1 SV=1	0.898792	0.0273422	0.955666	0.569415	1.8068e+07	1.85118e+07	1.76662e+07	1.80259e+07	1.62393e+07	1.60657e+07	1.69874e+07	1.5665e+07	1.90885e+07	2.01634e+07	1.84303e+07	1.86718e+07	1.82422e+07	2.09297e+07	1.67627e+07	1.70344e+07	24.1419	24.0745	24.1036	23.9375	24.018	23.901	24.2652	24.1356	24.1544	24.319	23.9987	24.0219	1.14935e+07	1.29752e+07	1.34796e+07	9.18257e+06	1.36583e+07	1.43735e+07	1.55016e+07	1.83918e+07	1.39234e+07	2.87205e+07	1.46253e+07	1.26565e+07
Q14683	10	7	249.82	SMC1A	Q14683|SMC1A_HUMAN Structural maintenance of chromosomes protein 1A OS=Homo sapiens GN=SMC1A PE=1 SV=2	0.797713	0.0273545	0.892655	0.0645053	4.55097e+06	4.42086e+06	4.6497e+06	4.58235e+06	3.63037e+06	3.43103e+06	3.49769e+06	3.9624e+06	4.62885e+06	4.54221e+06	4.4883e+06	4.85602e+06	4.13196e+06	4.28747e+06	3.84446e+06	4.26396e+06	22.0759	22.1487	22.1277	21.7102	21.738	21.9179	22.115	22.0977	22.2113	22.0317	21.8743	22.0238	2.74479e+06	3.41503e+06	3.42666e+06	1.96105e+06	2.81223e+06	3.63572e+06	3.49205e+06	4.47893e+06	3.62109e+06	5.88345e+06	3.35425e+06	3.16811e+06
O94826	7	7	260.04	TOMM70	O94826|TOM70_HUMAN Mitochondrial import receptor subunit TOM70 OS=Homo sapiens GN=TOMM70 PE=1 SV=1	0.798948	0.0274155	0.830688	0.0475391	9.03673e+06	8.24452e+06	9.36417e+06	9.50149e+06	7.21987e+06	6.98612e+06	7.33251e+06	7.34098e+06	8.59368e+06	9.40354e+06	8.0488e+06	8.32871e+06	7.13867e+06	7.69554e+06	7.14579e+06	6.5747e+06	22.975	23.1587	23.1797	22.7361	22.8059	22.8075	23.1648	22.9403	22.9897	22.8756	22.7687	22.6485	5.11879e+06	6.87762e+06	7.10516e+06	3.99302e+06	5.89554e+06	6.73575e+06	7.22943e+06	8.032e+06	6.21064e+06	1.05601e+07	6.23462e+06	4.88499e+06
P57088	4	4	104.2	TMEM33	P57088|TMM33_HUMAN Transmembrane protein 33 OS=Homo sapiens GN=TMEM33 PE=1 SV=2	0.865236	0.027425	0.837627	0.0382232	1.79962e+07	1.72037e+07	1.80014e+07	1.87835e+07	1.5571e+07	1.45689e+07	1.60212e+07	1.61228e+07	1.56345e+07	1.44196e+07	1.56786e+07	1.68053e+07	1.30959e+07	1.29771e+07	1.36867e+07	1.26239e+07	24.0362	24.1016	24.163	23.7964	23.9335	23.9426	23.7815	23.9023	24.0024	23.6295	23.7063	23.5897	1.06813e+07	1.32214e+07	1.40462e+07	8.32708e+06	1.28815e+07	1.47935e+07	1.10858e+07	1.56459e+07	1.25315e+07	1.78077e+07	1.19415e+07	9.37956e+06
Q9Y221	1	1	31.02	NIP7	Q9Y221|NIP7_HUMAN 60S ribosome subunit biogenesis protein NIP7 homolog OS=Homo sapiens GN=NIP7 PE=1 SV=1	0.54801	0.0274907	0.428084	0.0248715	112945	93114.8	142450	103271	61895	77652.3	55248.9	52783.8	137648	113796	107916	191232	58924.9	47285.3	53955.9	75533.5	16.5067	17.1201	16.6561	16.2447	15.7537	15.6878	16.7961	16.7196	17.545	15.5291	15.7195	16.2048	57812.4	104624	77225.3	44383.3	44421.6	48432	87486.4	107691	142599	64886.9	47076	56121.3
Q13813	44	40	1173.15	SPTAN1	Q13813|SPTN1_HUMAN Spectrin alpha chain, non-erythrocytic 1 OS=Homo sapiens GN=SPTAN1 PE=1 SV=3	1.1369	0.0274935	1.07662	0.257485	4.51261e+07	4.52392e+07	4.29335e+07	4.72057e+07	5.1304e+07	5.02553e+07	4.96742e+07	5.39826e+07	6.47665e+07	6.04837e+07	6.28909e+07	7.09249e+07	6.97291e+07	7.33265e+07	6.75322e+07	6.83284e+07	25.4311	25.3556	25.4925	25.5828	25.566	25.686	25.85	25.9063	26.0798	26.1278	26.0091	26.026	2.80878e+07	3.1533e+07	3.53002e+07	2.87241e+07	3.99393e+07	4.9532e+07	4.64998e+07	6.27596e+07	5.2888e+07	1.00622e+08	5.89212e+07	5.07679e+07
Q14061	1	1	31.03	COX17	Q14061|COX17_HUMAN Cytochrome c oxidase copper chaperone OS=Homo sapiens GN=COX17 PE=1 SV=2	1.61931	0.0276895	1.92372	0.164421	543802	529060	636718	465628	880585	870103	855259	916392	472484	411666	507095	498690	908927	1.37892e+06	819248	528611	19.0131	19.2803	18.8288	19.7308	19.706	19.8056	18.6511	18.9519	18.9278	20.3951	19.6439	19.0118	328479	467645	348194	497320	687651	840840	316488	506036	371868	1.89222e+06	714785	392757
Q9C002	5	5	124.54	NMES1	Q9C002|NMES1_HUMAN Normal mucosa of esophagus-specific gene 1 protein OS=Homo sapiens GN=NMES1 PE=2 SV=1	1.25942	0.0277333	0.911873	0.158888	6.35494e+07	5.88258e+07	6.73245e+07	6.44979e+07	8.00353e+07	7.24967e+07	8.67049e+07	8.09042e+07	3.28007e+07	3.44782e+07	3.10666e+07	3.28573e+07	2.99101e+07	3.17853e+07	2.7495e+07	3.04501e+07	25.8099	26.0046	25.9427	26.1114	26.3696	26.2697	25.0392	24.8889	24.9697	24.9219	24.7127	24.8599	3.65233e+07	4.94472e+07	4.82311e+07	4.14365e+07	6.9713e+07	7.4234e+07	2.65068e+07	3.10018e+07	2.45014e+07	4.36171e+07	2.39891e+07	2.26244e+07
O60506	14	10	525.18	SYNCRIP	O60506|HNRPQ_HUMAN Heterogeneous nuclear ribonucleoprotein Q OS=Homo sapiens GN=SYNCRIP PE=1 SV=2	0.907554	0.0277687	0.999084	0.955971	5.57631e+07	5.57895e+07	5.5994e+07	5.55056e+07	5.0608e+07	5.2288e+07	5.02009e+07	4.93351e+07	6.59387e+07	5.97953e+07	6.61771e+07	7.18436e+07	6.58783e+07	7.78695e+07	5.85405e+07	6.12247e+07	25.7335	25.7388	25.7261	25.64	25.5812	25.5561	25.8335	25.9798	26.0984	26.2146	25.8029	25.8676	3.46381e+07	4.11254e+07	4.15068e+07	2.98859e+07	4.03629e+07	4.52676e+07	4.59706e+07	6.60389e+07	5.3573e+07	1.06856e+08	5.1076e+07	4.54899e+07
P14209	3	3	90.15	CD99	P14209|CD99_HUMAN CD99 antigen OS=Homo sapiens GN=CD99 PE=1 SV=1	1.24566	0.0278772	1.3314	0.021436	4.86452e+06	5.00121e+06	4.88267e+06	4.70966e+06	6.05951e+06	5.53328e+06	6.41023e+06	6.23502e+06	6.27778e+06	5.94565e+06	6.43187e+06	6.45583e+06	8.35824e+06	9.1868e+06	8.31806e+06	7.56986e+06	22.2538	22.2192	22.1672	22.3997	22.6119	22.572	22.5034	22.6168	22.6222	23.1311	22.9878	22.8518	3.10511e+06	3.58613e+06	3.52186e+06	3.16262e+06	5.15399e+06	5.72097e+06	4.57101e+06	6.41844e+06	4.81405e+06	1.26065e+07	7.25742e+06	5.6244e+06
Q8TDJ6	3	3	69.48	DMXL2	Q8TDJ6|DMXL2_HUMAN DmX-like protein 2 OS=Homo sapiens GN=DMXL2 PE=1 SV=2	0.86109	0.0279655	0.996383	0.941968	1.13834e+07	1.16324e+07	1.13866e+07	1.11312e+07	9.80213e+06	9.23097e+06	9.89547e+06	1.028e+07	1.10417e+07	1.03366e+07	1.12769e+07	1.15115e+07	1.10017e+07	1.11141e+07	1.1537e+07	1.03541e+07	23.4716	23.4408	23.4081	23.1381	23.2383	23.2933	23.3013	23.4269	23.4566	23.4059	23.4598	23.3037	7.22222e+06	8.36302e+06	8.32385e+06	5.27609e+06	7.95622e+06	9.43242e+06	7.94675e+06	1.12534e+07	8.58401e+06	1.52512e+07	1.00659e+07	7.69307e+06
Q12849	1	1	31.03	GRSF1	Q12849|GRSF1_HUMAN G-rich sequence factor 1 OS=Homo sapiens GN=GRSF1 PE=1 SV=3	0.518281	0.0280052	0.903689	0.601672	632231	558276	691940	646475	327673	241440	358704	382876	654167	525653	658080	778769	591164	1.04103e+06	334101	398362	19.0906	19.4003	19.3022	17.8813	18.4524	18.5465	19.0038	19.3279	19.5708	19.9896	18.3499	18.6037	346618	508203	483431	137998	288408	351309	404122	656706	580720	1.42854e+06	291500	295982
Q53FT3	2	2	45.25	HIKESHI	Q53FT3|HIKES_HUMAN Protein Hikeshi OS=Homo sapiens GN=HIKESHI PE=1 SV=2	1.61891	0.0280203	1.3954	0.0602864	5.92599e+06	5.14278e+06	7.02676e+06	5.60842e+06	9.59364e+06	7.85491e+06	9.59088e+06	1.13351e+07	8.76883e+06	7.84557e+06	9.68038e+06	8.78053e+06	1.2236e+07	1.31266e+07	1.36375e+07	9.94393e+06	22.2941	22.7444	22.4192	22.9052	23.1932	23.4343	22.9034	23.2066	23.0659	23.646	23.7011	23.2454	3.19301e+06	5.16088e+06	4.19395e+06	4.48958e+06	7.71132e+06	1.04006e+07	6.03167e+06	9.66017e+06	6.54755e+06	1.80128e+07	1.18986e+07	7.38833e+06
Q9UK76	2	1	62.06	HN1	Q9UK76|HN1_HUMAN Hematological and neurological expressed 1 protein OS=Homo sapiens GN=HN1 PE=1 SV=3	0.85466	0.0280469	0.959694	0.823832	6.07691e+06	5.86765e+06	6.5136e+06	5.8495e+06	5.1937e+06	5.26014e+06	5.33247e+06	4.98848e+06	1.00106e+07	7.5222e+06	1.10941e+07	1.14155e+07	9.60711e+06	1.26528e+07	8.71103e+06	7.45746e+06	22.4844	22.635	22.4799	22.3267	22.3464	22.2502	22.8427	23.4033	23.4445	23.593	23.0544	22.8303	3.64306e+06	4.78399e+06	4.37422e+06	3.0065e+06	4.28745e+06	4.57721e+06	5.78306e+06	1.10709e+07	8.51245e+06	1.73628e+07	7.60029e+06	5.54088e+06
P80404	1	1	14.32	ABAT	P80404|GABT_HUMAN 4-aminobutyrate aminotransferase, mitochondrial OS=Homo sapiens GN=ABAT PE=1 SV=3	0.841213	0.0280777	0.810994	0.482835	47423.3	49524.2	46465.3	46280.3	39893	36859.2	41001.3	41818.7	64725.6	53978.7	48331	91867	52492	63201.9	42360.1	51914.1	15.5958	15.5039	15.4981	15.1697	15.3234	15.3519	15.7201	15.5607	16.4873	15.9477	15.3704	15.6638	30748.2	34127	34608.2	21067.4	32966.1	38370.9	41498.7	48230.1	68504.3	86728.3	36958.7	38572.1
P62753	5	5	163.92	RPS6	P62753|RS6_HUMAN 40S ribosomal protein S6 OS=Homo sapiens GN=RPS6 PE=1 SV=1	0.651875	0.0281115	0.582461	0.0145467	4.25702e+07	3.57935e+07	4.3108e+07	4.88089e+07	2.77504e+07	2.65699e+07	2.6716e+07	2.99654e+07	5.41442e+07	6.19919e+07	4.99851e+07	5.04558e+07	3.15369e+07	3.21513e+07	3.08082e+07	3.16512e+07	25.0932	25.3615	25.5406	24.6633	24.6712	24.8368	25.8856	25.575	25.5885	24.9384	24.8768	24.9158	2.22232e+07	3.16612e+07	3.6499e+07	1.51864e+07	2.14804e+07	2.74949e+07	4.76593e+07	4.98807e+07	3.76244e+07	4.41194e+07	2.68798e+07	2.35168e+07
P18621	2	2	75.12	RPL17	P18621|RL17_HUMAN 60S ribosomal protein L17 OS=Homo sapiens GN=RPL17 PE=1 SV=3	0.748828	0.0283457	0.915645	0.582107	1.93324e+07	1.9664e+07	2.00009e+07	1.83322e+07	1.44766e+07	1.43023e+07	1.613e+07	1.29976e+07	2.14338e+07	2.11946e+07	2.07611e+07	2.23456e+07	1.96257e+07	2.79434e+07	1.57457e+07	1.51881e+07	24.2291	24.2536	24.1279	23.7697	23.9432	23.6317	24.3372	24.3074	24.4135	24.736	23.9085	23.8564	1.22088e+07	1.46899e+07	1.37087e+07	8.17467e+06	1.2969e+07	1.1926e+07	1.62944e+07	2.07178e+07	1.66629e+07	3.8345e+07	1.37379e+07	1.12847e+07
P07195	24	20	821.99	LDHB	P07195|LDHB_HUMAN L-lactate dehydrogenase B chain OS=Homo sapiens GN=LDHB PE=1 SV=2	1.12241	0.028467	1.0365	0.643761	3.28905e+08	3.27015e+08	3.16868e+08	3.42831e+08	3.69165e+08	3.64106e+08	3.71945e+08	3.71443e+08	5.17406e+08	5.1026e+08	4.90815e+08	5.51143e+08	5.3629e+08	5.95722e+08	5.22054e+08	4.91093e+08	28.2848	28.2393	28.3529	28.4398	28.4705	28.4686	28.9267	28.8706	29.0379	29.1501	28.9596	28.8714	2.03035e+08	2.32727e+08	2.56367e+08	2.0811e+08	2.99054e+08	3.40819e+08	3.92287e+08	4.8979e+08	4.10982e+08	8.17475e+08	4.55487e+08	3.64882e+08
Q9BS40	1	1	31.56	LXN	Q9BS40|LXN_HUMAN Latexin OS=Homo sapiens GN=LXN PE=1 SV=2	1.59372	0.0284907	1.51558	0.0376345	260137	310470	228789	241151	414584	348335	401736	493682	342907	305124	403482	320114	519704	428496	609085	521530	18.2441	17.8037	17.8796	18.4101	18.6159	18.9132	18.219	18.6221	18.2882	18.7089	19.2163	18.9924	192762	168037	180331	199095	323007	452980	234579	402640	238706	588000	531421	387496
P61006	10	4	325.89	RAB8A	P61006|RAB8A_HUMAN Ras-related protein Rab-8A OS=Homo sapiens GN=RAB8A PE=1 SV=1	1.14554	0.0284954	1.00003	0.950065	8.2937e+06	7.9018e+06	8.61213e+06	8.36718e+06	9.50073e+06	9.01642e+06	9.46132e+06	1.00244e+07	9.02366e+06	1.07511e+07	8.58111e+06	7.73879e+06	9.02395e+06	9.88788e+06	8.66776e+06	8.5162e+06	22.9137	23.0379	22.9963	23.1041	23.1736	23.257	23.358	23.0327	22.8837	23.2372	23.0472	23.0218	4.90601e+06	6.32527e+06	6.25693e+06	5.15346e+06	7.60715e+06	9.19797e+06	8.26542e+06	8.56319e+06	5.77074e+06	1.35686e+07	7.56253e+06	6.32753e+06
Q6P2E9	6	6	156.62	EDC4	Q6P2E9|EDC4_HUMAN Enhancer of mRNA-decapping protein 4 OS=Homo sapiens GN=EDC4 PE=1 SV=1	0.892731	0.028553	0.841697	0.135287	3.27993e+06	3.11965e+06	3.34505e+06	3.37509e+06	2.92809e+06	2.93694e+06	3.03841e+06	2.80894e+06	3.86969e+06	3.75308e+06	3.93405e+06	3.92193e+06	3.2571e+06	2.79064e+06	3.50419e+06	3.47649e+06	21.573	21.6736	21.6865	21.4859	21.5349	21.4216	21.8396	21.9076	21.9031	21.4122	21.7406	21.7292	1.9369e+06	2.45681e+06	2.52387e+06	1.67865e+06	2.44296e+06	2.57735e+06	2.88536e+06	3.92584e+06	2.92454e+06	3.82943e+06	3.05737e+06	2.58303e+06
Q16831	6	6	207.52	UPP1	Q16831|UPP1_HUMAN Uridine phosphorylase 1 OS=Homo sapiens GN=UPP1 PE=1 SV=1	1.23454	0.0286641	1.24865	0.0984779	1.51335e+07	1.6225e+07	1.49293e+07	1.42462e+07	1.86829e+07	1.86258e+07	1.88775e+07	1.85453e+07	1.25684e+07	1.33046e+07	1.25791e+07	1.18216e+07	1.56935e+07	1.83006e+07	1.42658e+07	1.45142e+07	23.9517	23.8316	23.7641	24.1508	24.1702	24.1445	23.6654	23.5845	23.4949	24.1254	23.7661	23.791	1.00737e+07	1.0965e+07	1.06532e+07	1.06459e+07	1.5178e+07	1.70163e+07	1.02286e+07	1.25529e+07	8.81523e+06	2.51129e+07	1.24468e+07	1.0784e+07
Q14696	4	4	131.04	MESDC2	Q14696|MESD_HUMAN LDLR chaperone MESD OS=Homo sapiens GN=MESDC2 PE=1 SV=2	0.844526	0.0286906	0.732914	0.00803345	1.32097e+07	1.38638e+07	1.28891e+07	1.28761e+07	1.11559e+07	1.03703e+07	1.12309e+07	1.18666e+07	1.24882e+07	1.17107e+07	1.22968e+07	1.3457e+07	9.15278e+06	8.33124e+06	9.37019e+06	9.7569e+06	23.7248	23.6197	23.6182	23.3059	23.421	23.5004	23.4813	23.5518	23.6819	22.9901	23.1596	23.218	8.60768e+06	9.46658e+06	9.62869e+06	5.92727e+06	9.02996e+06	1.08883e+07	9.00319e+06	1.22711e+07	1.00348e+07	1.14325e+07	8.1754e+06	7.24936e+06
Q00796	3	2	85.36	SORD	Q00796|DHSO_HUMAN Sorbitol dehydrogenase OS=Homo sapiens GN=SORD PE=1 SV=4	1.28064	0.0287233	1.15648	0.459582	1.43323e+06	1.39758e+06	1.40673e+06	1.49538e+06	1.83545e+06	1.67538e+06	1.82368e+06	2.00729e+06	1.73673e+06	1.84515e+06	2.08191e+06	1.28313e+06	2.00849e+06	2.48471e+06	1.71697e+06	1.82379e+06	20.4145	20.4239	20.5121	20.6761	20.7984	20.9368	20.8153	20.9895	20.2912	21.2446	20.7114	20.7985	867720	1.03319e+06	1.11824e+06	957585	1.46629e+06	1.84179e+06	1.41855e+06	2.07756e+06	956818	3.40962e+06	1.49804e+06	1.35507e+06
P05556	14	13	381.62	ITGB1	P05556|ITB1_HUMAN Integrin beta-1 OS=Homo sapiens GN=ITGB1 PE=1 SV=2	1.26021	0.0289247	1.17708	0.0638493	2.88113e+07	2.90436e+07	2.87142e+07	2.86761e+07	3.63084e+07	3.3448e+07	3.73444e+07	3.8133e+07	3.0051e+07	2.91969e+07	2.93933e+07	3.15627e+07	3.53724e+07	3.87452e+07	3.27118e+07	3.46603e+07	24.7917	24.7753	24.7733	24.9954	25.1544	25.1845	24.7993	24.809	24.9117	25.2075	24.9633	25.0468	1.80324e+07	2.10895e+07	2.14438e+07	1.91177e+07	3.00259e+07	3.49891e+07	2.24466e+07	2.93319e+07	2.3536e+07	5.31677e+07	2.85407e+07	2.57526e+07
Q08379	4	4	117.59	GOLGA2	Q08379|GOGA2_HUMAN Golgin subfamily A member 2 OS=Homo sapiens GN=GOLGA2 PE=1 SV=3	0.609484	0.0290317	0.727527	0.217385	966406	790242	1.0088e+06	1.10017e+06	589009	589222	555268	622535	559273	489219	562897	625703	406886	544869	270627	405162	19.5919	19.9442	20.0693	19.1685	19.0828	19.2478	18.9001	19.1025	19.2551	19.0555	18.0459	18.6281	490639	740928	822702	336778	446451	571210	376111	561722	466580	747692	236119	301035
P05388	12	12	478.98	RPLP0	P05388|RLA0_HUMAN 60S acidic ribosomal protein P0 OS=Homo sapiens GN=RPLP0 PE=1 SV=1	0.834721	0.0290598	0.899512	0.267509	1.696e+08	1.6982e+08	1.6149e+08	1.77491e+08	1.41569e+08	1.32416e+08	1.39373e+08	1.52918e+08	1.86084e+08	1.85987e+08	1.80359e+08	1.91906e+08	1.67385e+08	1.92413e+08	1.51364e+08	1.58377e+08	27.3394	27.2669	27.4032	26.9805	27.0544	27.1882	27.4706	27.4263	27.5158	27.5196	27.1734	27.2388	1.05437e+08	1.18608e+08	1.32727e+08	7.56842e+07	1.12059e+08	1.40311e+08	1.42987e+08	1.79983e+08	1.43102e+08	2.64038e+08	1.32064e+08	1.17674e+08
P30504	15	2	635.18	HLA-C	P30504|1C04_HUMAN HLA class I histocompatibility antigen, Cw-4 alpha chain OS=Homo sapiens GN=HLA-C PE=1 SV=1	1.45126	0.0290666	1.18564	0.147041	2.10597e+07	1.77198e+07	2.38334e+07	2.16259e+07	3.05631e+07	2.76609e+07	3.05797e+07	3.34486e+07	1.35909e+07	1.48431e+07	1.28814e+07	1.3048e+07	1.61139e+07	1.72562e+07	1.73096e+07	1.3776e+07	24.0789	24.5065	24.3663	24.7213	24.8661	24.9954	23.8233	23.6188	23.6373	24.0406	24.0451	23.7157	1.10017e+07	1.75047e+07	1.61717e+07	1.581e+07	2.45869e+07	3.06909e+07	1.14114e+07	1.28545e+07	9.72979e+06	2.36797e+07	1.51024e+07	1.02356e+07
P49748	22	21	806.32	ACADVL	P49748|ACADV_HUMAN Very long-chain specific acyl-CoA dehydrogenase, mitochondrial OS=Homo sapiens GN=ACADVL PE=1 SV=1	0.921063	0.0290697	1.045	0.562249	1.13132e+08	1.16303e+08	1.13508e+08	1.09585e+08	1.04202e+08	1.02832e+08	1.0506e+08	1.04713e+08	1.23737e+08	1.24065e+08	1.19332e+08	1.27814e+08	1.29305e+08	1.44749e+08	1.21161e+08	1.22005e+08	26.7933	26.7582	26.7075	26.6157	26.6466	26.6419	26.8865	26.8304	26.9295	27.109	26.8523	26.8624	7.22093e+07	8.33671e+07	8.1947e+07	5.87749e+07	8.44714e+07	9.60798e+07	9.53813e+07	1.19083e+08	9.53094e+07	1.98631e+08	1.05711e+08	9.06497e+07
Q9NZB2	7	6	222.12	FAM120A	Q9NZB2|F120A_HUMAN Constitutive coactivator of PPAR-gamma-like protein 1 OS=Homo sapiens GN=FAM120A PE=1 SV=2	0.841505	0.0292575	0.760029	0.0516347	7.44598e+06	7.78039e+06	7.66499e+06	6.89258e+06	6.26583e+06	6.19917e+06	6.10692e+06	6.4914e+06	7.56468e+06	7.89092e+06	7.39189e+06	7.41123e+06	5.74938e+06	5.00606e+06	5.81764e+06	6.42443e+06	22.8914	22.8699	22.7166	22.5636	22.542	22.6301	22.9118	22.8175	22.8213	22.2552	22.472	22.6151	4.83063e+06	5.62964e+06	5.15423e+06	3.54322e+06	4.91012e+06	5.95621e+06	6.06653e+06	7.37645e+06	5.52648e+06	6.86952e+06	5.07583e+06	4.77334e+06
Q52LJ0	4	4	131.45	FAM98B	Q52LJ0|FA98B_HUMAN Protein FAM98B OS=Homo sapiens GN=FAM98B PE=1 SV=1	0.857623	0.0293726	0.735603	0.295695	6.25133e+06	6.15735e+06	6.67761e+06	5.91902e+06	5.36128e+06	5.08068e+06	5.498e+06	5.50518e+06	7.47768e+06	7.33862e+06	7.30089e+06	7.79354e+06	5.50061e+06	3.05319e+06	6.71956e+06	6.72906e+06	22.5539	22.6709	22.4969	22.2766	22.3905	22.3924	22.8071	22.7996	22.8938	21.5419	22.6799	22.682	3.82293e+06	4.90444e+06	4.42621e+06	2.90393e+06	4.42053e+06	5.0513e+06	5.64192e+06	7.28564e+06	5.81156e+06	4.18972e+06	5.86275e+06	4.99968e+06
P55084	13	13	409.73	HADHB	P55084|ECHB_HUMAN Trifunctional enzyme subunit beta, mitochondrial OS=Homo sapiens GN=HADHB PE=1 SV=3	0.81557	0.0294677	0.850467	0.142532	5.19822e+07	4.73274e+07	5.37305e+07	5.48887e+07	4.23951e+07	4.21907e+07	4.0645e+07	4.43497e+07	5.67016e+07	5.66033e+07	5.45685e+07	5.89331e+07	4.82229e+07	5.55276e+07	4.517e+07	4.39711e+07	25.4962	25.6792	25.71	25.3304	25.2766	25.4024	25.7544	25.7016	25.8126	25.7267	25.4289	25.3901	2.93843e+07	3.94629e+07	4.10454e+07	2.41147e+07	3.26797e+07	4.06933e+07	4.35165e+07	5.44546e+07	4.39458e+07	7.61973e+07	3.94103e+07	3.26704e+07
Q9H3K2	3	3	70.23	GHITM	Q9H3K2|GHITM_HUMAN Growth hormone-inducible transmembrane protein OS=Homo sapiens GN=GHITM PE=1 SV=2	0.754989	0.0295615	0.786128	0.0242506	8.07359e+06	7.82684e+06	8.94123e+06	7.45269e+06	6.09547e+06	6.15227e+06	5.92625e+06	6.20788e+06	7.35965e+06	7.99634e+06	6.88576e+06	7.19685e+06	5.78563e+06	5.98038e+06	6.15884e+06	5.21766e+06	22.9	23.092	22.8293	22.5527	22.4987	22.5657	22.9309	22.7152	22.7789	22.5118	22.5542	22.315	4.85947e+06	6.56698e+06	5.57308e+06	3.51641e+06	4.76486e+06	5.69607e+06	6.14758e+06	6.87139e+06	5.36662e+06	8.20653e+06	5.37353e+06	3.87671e+06
Q8TCS8	4	3	93	PNPT1	Q8TCS8|PNPT1_HUMAN Polyribonucleotide nucleotidyltransferase 1, mitochondrial OS=Homo sapiens GN=PNPT1 PE=1 SV=2	0.574322	0.0297475	0.47543	0.179691	915862	724398	942341	1.08085e+06	525999	542004	558803	477192	1.12856e+06	932471	1.06669e+06	1.38651e+06	536551	184320	586060	839274	19.4664	19.8459	20.0437	19.0479	19.092	18.8642	19.8307	20.0247	20.403	17.4919	19.1607	19.6788	449759	692113	808250	309790	449292	437849	716883	1.06447e+06	1.03391e+06	252931	511331	623580
Q96C23	9	8	250.45	GALM	Q96C23|GALM_HUMAN Aldose 1-epimerase OS=Homo sapiens GN=GALM PE=1 SV=1	1.23645	0.0298917	1.18799	0.0125205	2.73433e+07	2.9458e+07	2.69783e+07	2.55936e+07	3.38088e+07	3.33164e+07	3.37276e+07	3.43823e+07	3.07585e+07	3.15875e+07	2.92186e+07	3.14694e+07	3.65409e+07	3.84399e+07	3.65245e+07	3.46584e+07	24.8122	24.6853	24.6093	24.9897	25.0074	25.0352	24.9129	24.8004	24.9074	25.1961	25.1224	25.0467	1.82896e+07	1.98145e+07	1.91388e+07	1.90425e+07	2.71179e+07	3.15476e+07	2.42844e+07	2.91576e+07	2.34664e+07	5.27489e+07	3.18673e+07	2.57511e+07
P42166	11	3	396.8	TMPO	P42166|LAP2A_HUMAN Lamina-associated polypeptide 2, isoform alpha OS=Homo sapiens GN=TMPO PE=1 SV=2	0.550192	0.0299044	0.744841	0.316293	719752	640155	922833	596269	396002	314508	414280	459218	1.05971e+06	1.12054e+06	1.07858e+06	980022	789318	1.28412e+06	564544	519289	19.2881	19.8157	19.1856	18.2627	18.6602	18.8088	20.0958	20.0407	19.9025	20.2924	19.1067	18.9862	397454	677785	445886	179762	333092	421357	861467	1.07633e+06	730792	1.76213e+06	492559	385831
Q02218	23	22	687.43	OGDH	Q02218|ODO1_HUMAN 2-oxoglutarate dehydrogenase, mitochondrial OS=Homo sapiens GN=OGDH PE=1 SV=3	0.792201	0.0300692	0.867506	0.125618	2.74537e+07	2.46788e+07	2.82176e+07	2.94648e+07	2.17489e+07	2.05012e+07	2.21493e+07	2.25961e+07	2.79314e+07	2.87816e+07	2.74144e+07	2.75982e+07	2.42307e+07	2.71083e+07	2.32806e+07	2.23031e+07	24.5568	24.7501	24.8125	24.2892	24.4008	24.4296	24.7786	24.7084	24.7181	24.6922	24.4726	24.4107	1.53224e+07	2.07248e+07	2.20336e+07	1.17177e+07	1.78086e+07	2.07331e+07	2.21273e+07	2.73572e+07	2.05797e+07	3.71991e+07	2.03121e+07	1.65712e+07
O60281	1	1	16.1	ZNF292	O60281|ZN292_HUMAN Zinc finger protein 292 OS=Homo sapiens GN=ZNF292 PE=1 SV=3	4.09697	0.030116	0.939574	0.892329	2.19014e+06	1.28396e+06	1.65083e+06	3.63564e+06	8.97295e+06	4.66703e+06	9.35801e+06	1.28938e+07	1.77065e+07	1.22265e+07	1.54434e+07	2.54496e+07	1.66366e+07	1.2315e+07	2.1248e+07	1.63467e+07	20.2922	20.6548	21.7938	22.1541	23.1578	23.6202	23.5435	23.8805	24.6011	23.5539	24.3408	23.9625	797174	1.21247e+06	2.71871e+06	2.66751e+06	7.52409e+06	1.18308e+07	9.39972e+06	1.54112e+07	1.89775e+07	1.68992e+07	1.85387e+07	1.21455e+07
Q9Y6D5	2	1	57.53	ARFGEF2	Q9Y6D5|BIG2_HUMAN Brefeldin A-inhibited guanine nucleotide-exchange protein 2 OS=Homo sapiens GN=ARFGEF2 PE=1 SV=3	0.804448	0.0301721	1.05717	0.816866	122225	129859	115922	120894	98323.7	90178	97099.9	107693	111285	120804	85308.4	127741	117647	154492	98336.8	100113	16.9866	16.8228	16.8834	16.4605	16.5672	16.7166	16.8823	16.3804	16.9629	17.2372	16.5854	16.6113	80626	85140.2	90403.6	51542.5	78070.9	98814.5	92874.2	85130.3	95255.2	212001	85797.9	74383.6
Q6FI81	2	2	48.07	CIAPIN1	Q6FI81|CPIN1_HUMAN Anamorsin OS=Homo sapiens GN=CIAPIN1 PE=1 SV=2	0.713933	0.0301834	0.825408	0.1131	982697	1.12041e+06	921235	906444	701580	645000	812113	647626	1.10312e+06	1.0361e+06	1.10012e+06	1.17312e+06	910521	923862	782883	1.02482e+06	20.0956	19.8132	19.7899	19.2989	19.6313	19.3048	19.9827	20.0692	20.1619	19.8173	19.5784	19.9669	695632	676611	677834	368659	652960	594232	796554	1.09783e+06	874783	1.26776e+06	683057	761437
Q8TDN6	1	1	16.28	BRIX1	Q8TDN6|BRX1_HUMAN Ribosome biogenesis protein BRX1 homolog OS=Homo sapiens GN=BRIX1 PE=1 SV=2	0.484679	0.0302755	0.824511	0.142221	265903	282733	284186	230790	128878	102617	110748	173269	286851	277701	290385	292467	236512	273474	202754	233307	18.1091	18.1165	17.8162	16.6469	16.7569	17.4027	18.0832	18.1476	18.1579	18.061	17.6294	17.8319	175541	208724	172583	58652.1	89044	158984	213496	289779	218090	375273	176901	173347
Q9HAV4	4	4	116.03	XPO5	Q9HAV4|XPO5_HUMAN Exportin-5 OS=Homo sapiens GN=XPO5 PE=1 SV=1	0.647963	0.0303113	0.642842	0.0345816	541169	549358	577613	496537	350658	305789	421329	324856	595980	554462	587830	645648	383121	307986	427900	413476	19.0674	19.1397	18.9215	18.2222	18.6846	18.3094	19.0807	19.165	19.3004	18.2325	18.7069	18.6574	341081	424234	371307	174778	338760	298073	426270	586603	481453	422631	373338	307212
O43615	4	4	104.57	TIMM44	O43615|TIM44_HUMAN Mitochondrial import inner membrane translocase subunit TIM44 OS=Homo sapiens GN=TIMM44 PE=1 SV=2	0.688348	0.0303636	0.818862	0.215574	1.54953e+06	1.50295e+06	1.61139e+06	1.53424e+06	1.06661e+06	1.03969e+06	1.2195e+06	940654	1.45572e+06	1.43563e+06	1.29683e+06	1.63471e+06	1.19204e+06	964353	1.16191e+06	1.44985e+06	20.5194	20.6199	20.5491	19.9877	20.2179	19.8433	20.4533	20.3066	20.6406	19.8792	20.1481	20.4675	933142	1.1835e+06	1.1473e+06	594247	980513	863102	1.10371e+06	1.29412e+06	1.21898e+06	1.32333e+06	1.01376e+06	1.07723e+06
Q15080	5	5	148.54	NCF4	Q15080|NCF4_HUMAN Neutrophil cytosol factor 4 OS=Homo sapiens GN=NCF4 PE=1 SV=2	1.22618	0.0303986	1.49038	0.101465	3.9758e+06	3.75662e+06	4.20521e+06	3.96557e+06	4.87507e+06	4.45191e+06	4.92776e+06	5.24553e+06	2.88108e+06	3.01042e+06	3.17682e+06	2.45599e+06	4.2939e+06	5.60944e+06	3.74077e+06	3.53148e+06	21.841	22.0037	21.9191	22.086	22.2325	22.3227	21.5215	21.5992	21.2279	22.4194	21.8349	21.7518	2.33238e+06	3.08857e+06	2.96543e+06	2.54455e+06	3.96205e+06	4.81306e+06	2.31441e+06	3.17019e+06	1.83141e+06	7.69751e+06	3.26379e+06	2.62389e+06
P11177	7	6	192.08	PDHB	P11177|ODPB_HUMAN Pyruvate dehydrogenase E1 component subunit beta, mitochondrial OS=Homo sapiens GN=PDHB PE=1 SV=3	0.801681	0.0304906	0.769838	0.000406782	1.26833e+07	1.18175e+07	1.22329e+07	1.39995e+07	1.0168e+07	1.08371e+07	1.01713e+07	9.49549e+06	1.30786e+07	1.29702e+07	1.28694e+07	1.33963e+07	1.00684e+07	1.02079e+07	1.0267e+07	9.73034e+06	23.4944	23.5443	23.7389	23.3695	23.278	23.1788	23.6287	23.6174	23.6753	23.2832	23.2915	23.2141	7.33714e+06	8.98461e+06	1.04688e+07	6.1941e+06	8.178e+06	8.71263e+06	9.97146e+06	1.28425e+07	9.98946e+06	1.40077e+07	8.95787e+06	7.22963e+06
P61158	21	21	687.44	ACTR3	P61158|ARP3_HUMAN Actin-related protein 3 OS=Homo sapiens GN=ACTR3 PE=1 SV=3	1.14756	0.0305283	1.12456	0.0235788	3.40251e+08	3.61148e+08	3.33332e+08	3.26272e+08	3.9046e+08	4.1065e+08	3.7253e+08	3.88201e+08	3.48173e+08	3.54703e+08	3.30856e+08	3.58959e+08	3.91541e+08	4.0615e+08	3.84891e+08	3.83581e+08	28.428	28.3124	28.2815	28.6133	28.4728	28.5322	28.402	28.3016	28.4192	28.5974	28.5199	28.515	2.24227e+08	2.44819e+08	2.43985e+08	2.34713e+08	2.99524e+08	3.56195e+08	2.72695e+08	3.30166e+08	2.67672e+08	5.57335e+08	3.35814e+08	2.85e+08
Q8TEX9	1	1	29.77	IPO4	Q8TEX9|IPO4_HUMAN Importin-4 OS=Homo sapiens GN=IPO4 PE=1 SV=2	0.517172	0.0308115	0.765759	0.0386574	356630	347482	340911	381497	184439	224890	186864	141563	294692	260149	309727	314200	225663	237896	197907	241186	18.4066	18.379	18.5413	17.7789	17.5116	17.1111	17.989	18.2406	18.2613	17.86	17.5945	17.8798	215742	250386	285281	128539	150244	129892	200002	309081	234296	326450	172672	179201
Q96CS3	2	2	62.06	FAF2	Q96CS3|FAF2_HUMAN FAS-associated factor 2 OS=Homo sapiens GN=FAF2 PE=1 SV=2	0.696725	0.0308186	0.676642	0.0214547	1.4126e+06	1.23715e+06	1.39504e+06	1.60562e+06	984197	1.01575e+06	1.00353e+06	933309	1.11656e+06	1.16698e+06	1.02077e+06	1.16192e+06	755508	739904	658204	868417	20.2386	20.4119	20.6147	19.9541	19.9367	19.832	20.1543	19.9612	20.1481	19.497	19.3282	19.728	768113	1.0246e+06	1.20067e+06	580564	806867	856362	897171	1.01864e+06	866432	1.01533e+06	574276	645233
P54819	14	13	466.98	AK2	P54819|KAD2_HUMAN Adenylate kinase 2, mitochondrial OS=Homo sapiens GN=AK2 PE=1 SV=2	1.11865	0.0308318	1.10484	0.163303	1.03519e+08	1.00966e+08	1.03381e+08	1.0621e+08	1.15802e+08	1.17831e+08	1.09927e+08	1.19646e+08	1.02387e+08	9.7715e+07	9.82265e+07	1.11219e+08	1.13121e+08	1.22153e+08	1.10453e+08	1.06757e+08	26.5893	26.6234	26.6623	26.8121	26.712	26.8342	26.5421	26.5496	26.7288	26.8641	26.7189	26.6698	6.26871e+07	7.5929e+07	7.94229e+07	6.73481e+07	8.83843e+07	1.09782e+08	7.51232e+07	9.80215e+07	8.29349e+07	1.67624e+08	9.63691e+07	7.93205e+07
O43760	3	3	79.3	SYNGR2	O43760|SNG2_HUMAN Synaptogyrin-2 OS=Homo sapiens GN=SYNGR2 PE=1 SV=1	1.14624	0.0309321	0.981623	0.787433	1.59581e+07	1.5392e+07	1.56412e+07	1.68411e+07	1.82919e+07	1.85175e+07	1.83246e+07	1.80335e+07	1.28043e+07	1.32078e+07	1.31898e+07	1.20152e+07	1.2569e+07	1.09367e+07	1.34058e+07	1.33644e+07	23.8757	23.8988	24.0055	24.1424	24.1273	24.1042	23.6549	23.6529	23.5184	23.3827	23.6764	23.6719	9.55648e+06	1.14878e+07	1.25937e+07	1.05839e+07	1.47334e+07	1.65467e+07	1.01541e+07	1.31623e+07	8.95961e+06	1.50078e+07	1.16964e+07	9.92971e+06
Q14376	4	4	111.66	GALE	Q14376|GALE_HUMAN UDP-glucose 4-epimerase OS=Homo sapiens GN=GALE PE=1 SV=2	0.755555	0.0309826	0.65344	0.0105077	1.66802e+06	1.61998e+06	1.51354e+06	1.87053e+06	1.26028e+06	1.25475e+06	1.20054e+06	1.32555e+06	1.79981e+06	1.72921e+06	2.05185e+06	1.61838e+06	1.17607e+06	1.26559e+06	1.20715e+06	1.05547e+06	20.6275	20.5295	20.835	20.259	20.1952	20.3382	20.7217	20.9685	20.6261	20.2714	20.2032	20.0094	1.0058e+06	1.11164e+06	1.39877e+06	717168	965263	1.21627e+06	1.32942e+06	2.04756e+06	1.20681e+06	1.7367e+06	1.05323e+06	784210
Q7Z5R6	12	12	326.65	APBB1IP	Q7Z5R6|AB1IP_HUMAN Amyloid beta A4 precursor protein-binding family B member 1-interacting protein OS=Homo sapiens GN=APBB1IP PE=1 SV=1	1.24442	0.0310633	1.28233	0.0764264	1.08785e+07	1.00682e+07	1.05694e+07	1.1998e+07	1.35374e+07	1.25702e+07	1.39461e+07	1.40959e+07	1.46004e+07	1.44944e+07	1.45975e+07	1.47094e+07	1.87226e+07	2.12518e+07	1.83122e+07	1.66039e+07	23.2633	23.3334	23.5163	23.5835	23.7334	23.7488	23.789	23.7992	23.8102	24.3411	24.1263	23.985	6.25104e+06	7.76283e+06	8.97205e+06	7.18467e+06	1.12131e+07	1.29338e+07	1.11433e+07	1.4567e+07	1.09686e+07	2.91626e+07	1.59772e+07	1.23367e+07
P11233	5	2	194.9	RALA	P11233|RALA_HUMAN Ras-related protein Ral-A OS=Homo sapiens GN=RALA PE=1 SV=1	1.61281	0.0312497	1.33817	0.182389	3.12208e+06	2.55109e+06	3.10359e+06	3.71156e+06	5.03533e+06	4.28534e+06	4.81101e+06	6.00963e+06	3.07666e+06	3.65666e+06	2.79216e+06	2.78115e+06	4.1171e+06	5.31445e+06	3.68792e+06	3.34895e+06	21.2827	21.5655	21.8236	22.031	22.1979	22.5188	21.8021	21.413	21.4073	22.3415	21.8144	21.6753	1.5839e+06	2.27947e+06	2.77548e+06	2.44935e+06	3.86818e+06	5.51416e+06	2.81123e+06	2.78633e+06	2.07388e+06	7.29271e+06	3.21767e+06	2.48826e+06
Q06323	18	17	625.66	PSME1	Q06323|PSME1_HUMAN Proteasome activator complex subunit 1 OS=Homo sapiens GN=PSME1 PE=1 SV=1	1.17386	0.0312689	1.21477	0.0110675	3.72829e+08	3.95795e+08	3.70009e+08	3.52684e+08	4.3765e+08	4.30821e+08	4.35824e+08	4.46305e+08	3.58746e+08	3.41344e+08	3.58991e+08	3.75903e+08	4.35792e+08	4.62694e+08	4.30544e+08	4.14138e+08	28.5602	28.463	28.3938	28.6825	28.6992	28.7335	28.3466	28.4194	28.4858	28.7855	28.6816	28.6255	2.45738e+08	2.71757e+08	2.63735e+08	2.46242e+08	3.50414e+08	4.09509e+08	2.62424e+08	3.58241e+08	2.80307e+08	6.34928e+08	3.75645e+08	3.07704e+08
Q9Y3I0	14	13	459.35	RTCB	Q9Y3I0|RTCB_HUMAN tRNA-splicing ligase RtcB homolog OS=Homo sapiens GN=RTCB PE=1 SV=1	0.794672	0.0313205	0.925706	0.551667	2.95816e+07	2.65397e+07	3.0572e+07	3.16331e+07	2.35077e+07	2.18402e+07	2.33568e+07	2.53261e+07	3.43445e+07	3.37182e+07	3.53448e+07	3.39703e+07	3.17929e+07	4.07905e+07	2.65705e+07	2.80176e+07	24.6616	24.8657	24.9149	24.3805	24.4773	24.5941	25.007	25.075	25.0178	25.2817	24.6633	24.7398	1.64778e+07	2.2454e+07	2.36551e+07	1.24831e+07	1.87795e+07	2.3238e+07	2.59225e+07	3.5271e+07	2.53313e+07	5.59744e+07	2.31825e+07	2.0817e+07
P52294	3	2	107.47	KPNA1	P52294|IMA5_HUMAN Importin subunit alpha-5 OS=Homo sapiens GN=KPNA1 PE=1 SV=3	0.583256	0.0313253	0.704113	0.127795	1.01871e+06	814955	1.12431e+06	1.11686e+06	594169	454788	666680	661038	1.3704e+06	1.42939e+06	1.41777e+06	1.26405e+06	964917	1.27589e+06	841476	777387	19.6364	20.1006	20.091	18.7948	19.3466	19.3344	20.447	20.4352	20.2696	20.2831	19.6826	19.5683	505983	825766	835180	259940	536028	606538	1.09891e+06	1.41481e+06	942589	1.75083e+06	734179	577598
P45954	2	1	49.77	ACADSB	P45954|ACDSB_HUMAN Short/branched chain specific acyl-CoA dehydrogenase, mitochondrial OS=Homo sapiens GN=ACADSB PE=1 SV=1	0.724534	0.0313544	0.805017	0.0190301	524789	586051	520839	467476	380227	326713	398900	415069	633737	623773	605272	672165	510169	486532	555878	488097	19.1607	18.9905	18.8345	18.3177	18.6057	18.663	19.2507	19.2072	19.3585	18.8922	19.0844	18.8968	363863	382536	349576	186737	320726	380848	479556	604008	501227	667639	484998	362656
Q9HC16	1	1	31.03	APOBEC3G	Q9HC16|ABC3G_HUMAN DNA dC->dU-editing enzyme APOBEC-3G OS=Homo sapiens GN=APOBEC3G PE=1 SV=1	0.885012	0.0313641	1.06251	0.884973	1.63672e+06	1.68174e+06	1.56616e+06	1.66226e+06	1.44852e+06	1.3715e+06	1.51492e+06	1.45914e+06	1.84892e+06	1.97635e+06	1.84619e+06	1.72423e+06	1.9645e+06	2.70471e+06	1.63711e+06	1.5517e+06	20.6815	20.5788	20.6647	20.3873	20.5308	20.4767	20.9144	20.8161	20.7175	21.367	20.6427	20.5654	1.04415e+06	1.15029e+06	1.24303e+06	783901	1.21803e+06	1.33884e+06	1.51941e+06	1.84233e+06	1.28574e+06	3.71151e+06	1.42836e+06	1.15291e+06
Q9Y295	5	4	157.13	DRG1	Q9Y295|DRG1_HUMAN Developmentally-regulated GTP-binding protein 1 OS=Homo sapiens GN=DRG1 PE=1 SV=1	0.841566	0.0315472	0.806807	0.136208	1.7527e+06	1.87459e+06	1.74328e+06	1.64024e+06	1.47501e+06	1.37341e+06	1.55144e+06	1.50019e+06	2.59498e+06	2.38053e+06	2.31988e+06	3.08454e+06	2.09365e+06	2.31614e+06	1.90336e+06	2.06145e+06	20.8381	20.7334	20.6455	20.3893	20.5652	20.5167	21.1829	21.1456	21.5566	21.1433	20.8601	20.9752	1.16388e+06	1.28037e+06	1.22656e+06	784993	1.2474e+06	1.3765e+06	1.83015e+06	2.31503e+06	2.30011e+06	3.17831e+06	1.66066e+06	1.53165e+06
P83731	3	3	72.06	RPL24	P83731|RL24_HUMAN 60S ribosomal protein L24 OS=Homo sapiens GN=RPL24 PE=1 SV=1	0.801219	0.0315837	0.857772	0.414758	4.35789e+06	3.99313e+06	4.29719e+06	4.78335e+06	3.49162e+06	3.62367e+06	3.22563e+06	3.62558e+06	5.88957e+06	5.79213e+06	6.02953e+06	5.84705e+06	5.05191e+06	6.94484e+06	3.72831e+06	4.48257e+06	21.9291	22.035	22.1896	21.789	21.6211	21.7898	22.4657	22.5236	22.4793	22.7275	21.8301	22.0959	2.47922e+06	3.15612e+06	3.57696e+06	2.07116e+06	2.59349e+06	3.32667e+06	4.45298e+06	6.01694e+06	4.36009e+06	9.53001e+06	3.25291e+06	3.33055e+06
O43815	5	5	145.47	STRN	O43815|STRN_HUMAN Striatin OS=Homo sapiens GN=STRN PE=1 SV=4	0.772134	0.0316343	1.03674	0.76632	1.55226e+06	1.477e+06	1.7418e+06	1.43797e+06	1.19855e+06	1.24574e+06	1.08139e+06	1.26852e+06	1.53773e+06	1.27251e+06	1.6827e+06	1.65799e+06	1.59423e+06	1.84862e+06	1.45778e+06	1.47629e+06	20.4942	20.7321	20.4556	20.2486	20.0445	20.2747	20.2792	20.6823	20.661	20.818	20.4753	20.4935	917030	1.27928e+06	1.07531e+06	712022	869463	1.16394e+06	978306	1.67919e+06	1.23634e+06	2.53675e+06	1.2719e+06	1.09688e+06
Q9UMS0	2	2	53.5	NFU1	Q9UMS0|NFU1_HUMAN NFU1 iron-sulfur cluster scaffold homolog, mitochondrial OS=Homo sapiens GN=NFU1 PE=1 SV=2	0.595632	0.0316375	0.422747	0.174141	777180	754100	890927	686514	462913	357692	486851	544197	892120	822305	1.03535e+06	818708	377141	107072	333417	690935	19.5244	19.7649	19.3889	18.4484	18.8931	19.0538	19.6493	19.9817	19.643	16.7082	18.347	19.3982	468200	654351	513371	204444	391441	499331	632187	1.03318e+06	610502	146929	290903	513364
P01876	4	4	98.2	IGHA1	P01876|IGHA1_HUMAN Ig alpha-1 chain C region OS=Homo sapiens GN=IGHA1 PE=1 SV=2	0.609908	0.0317449	0.74373	0.106803	4.37897e+06	4.28319e+06	4.28027e+06	4.57346e+06	2.67077e+06	3.06277e+06	2.18881e+06	2.76073e+06	2.39764e+06	1.89491e+06	2.66195e+06	2.63605e+06	1.78319e+06	1.75567e+06	1.62555e+06	1.96836e+06	22.0303	22.0293	22.1249	21.5464	21.0617	21.3966	20.8537	21.3441	21.3299	20.7436	20.6325	20.9086	2.65931e+06	3.14369e+06	3.42e+06	1.75057e+06	1.75986e+06	2.53312e+06	1.4568e+06	2.6564e+06	1.96567e+06	2.4092e+06	1.41828e+06	1.46249e+06
P28068	3	3	76.8	HLA-DMB	P28068|DMB_HUMAN HLA class II histocompatibility antigen, DM beta chain OS=Homo sapiens GN=HLA-DMB PE=1 SV=1	0.821536	0.0320131	0.918782	0.178036	4.65165e+06	4.6974e+06	4.93424e+06	4.3233e+06	3.82149e+06	3.49871e+06	3.86775e+06	4.09802e+06	3.2432e+06	3.11139e+06	3.51833e+06	3.09989e+06	2.9798e+06	2.92488e+06	2.98185e+06	3.03265e+06	22.1634	22.2344	22.0437	21.7384	21.8831	21.9665	21.5691	21.7465	21.5638	21.4799	21.5078	21.5321	2.91648e+06	3.62401e+06	3.23294e+06	1.99974e+06	3.10977e+06	3.76015e+06	2.39203e+06	3.51099e+06	2.31155e+06	4.01364e+06	2.60164e+06	2.25326e+06
O75022	3	3	79.13	LILRB3	O75022|LIRB3_HUMAN Leukocyte immunoglobulin-like receptor subfamily B member 3 OS=Homo sapiens GN=LILRB3 PE=2 SV=3	1.95901	0.0320854	3.30795	0.0121721	811344	598668	900506	934858	1.58943e+06	1.16528e+06	1.93405e+06	1.66896e+06	251306	263379	325366	165174	831308	1.15562e+06	719112	619191	19.1914	19.7804	19.8344	20.1522	20.8832	20.6705	18.0068	18.3117	17.3336	20.1402	19.4559	19.24	371696	661387	699081	666029	1.55503e+06	1.53136e+06	202486	324686	123169	1.58579e+06	627417	460058
Q9H0A0	5	5	144.51	NAT10	Q9H0A0|NAT10_HUMAN RNA cytidine acetyltransferase OS=Homo sapiens GN=NAT10 PE=1 SV=2	0.552157	0.0320966	0.749098	0.314351	788813	798810	761814	805816	435549	448148	345676	512822	1.09727e+06	1.0365e+06	917506	1.33781e+06	821964	1.24142e+06	516888	707588	19.6075	19.5391	19.6201	18.7736	18.3991	18.9681	19.9833	19.8074	20.3514	20.2436	18.9795	19.4325	495959	559523	602584	256145	277933	470542	796862	915591	997588	1.70352e+06	450980	525737
P41440	2	2	30.74	SLC19A1	P41440|S19A1_HUMAN Folate transporter 1 OS=Homo sapiens GN=SLC19A1 PE=1 SV=3	0.580441	0.0320968	1.20201	0.701709	115798	89384.8	124333	133677	67214.1	80358.9	66811.3	54472	91156.6	102748	94410.4	76311.4	109571	169910	70985.3	87816.9	16.4477	16.9238	17.0284	16.2942	16.0278	15.7332	16.6488	16.5267	16.2196	17.3744	16.1152	16.4222	55496.6	91317.5	99963.2	45930.2	53718	49981	78992.6	94213.2	56904.6	233158	61934	65247.8
P36969	9	9	305.81	GPX4	P36969|GPX4_HUMAN Phospholipid hydroperoxide glutathione peroxidase, mitochondrial OS=Homo sapiens GN=GPX4 PE=1 SV=3	1.12675	0.0322509	1.15589	0.253848	7.09503e+07	7.28048e+07	6.99983e+07	7.00479e+07	7.99434e+07	7.65666e+07	7.91849e+07	8.40786e+07	7.30995e+07	6.83471e+07	7.56462e+07	7.53052e+07	8.44953e+07	9.29918e+07	9.01562e+07	7.03378e+07	26.1175	26.0608	26.0618	26.1902	26.2387	26.3252	26.0264	26.1728	26.1662	26.4706	26.4259	26.0678	4.52025e+07	5.1411e+07	5.23814e+07	4.37627e+07	6.36667e+07	7.71467e+07	5.25451e+07	7.54883e+07	5.61543e+07	1.27607e+08	7.86603e+07	5.22609e+07
P53396	21	19	712.24	ACLY	P53396|ACLY_HUMAN ATP-citrate synthase OS=Homo sapiens GN=ACLY PE=1 SV=3	1.08196	0.032253	1.04995	0.138353	5.48338e+07	5.48206e+07	5.31066e+07	5.65742e+07	5.93281e+07	6.00294e+07	5.83168e+07	5.96381e+07	5.29402e+07	5.38496e+07	5.19623e+07	5.30088e+07	5.55845e+07	5.79792e+07	5.42007e+07	5.45736e+07	25.7082	25.6624	25.7536	25.8392	25.7974	25.8297	25.6824	25.631	25.6597	25.789	25.6918	25.7017	3.40366e+07	3.90047e+07	4.23059e+07	3.43106e+07	4.68883e+07	5.47212e+07	4.13995e+07	5.18538e+07	3.95281e+07	7.95615e+07	4.72896e+07	4.05481e+07
[truncated: 2,796 more rows]
[truncated: 12 more columns]

## Sheet: PBMC - patient B
										Normalized abundances	Normalized abundance															Normalized abundance												Raw abundance
[truncated: 2,716 more rows]
[truncated: 12 more columns]

## Sheet: PBMC - patient C
										Normalized abundances																LOG2 (Normalized abundance)												Raw abundance
[truncated: 3,427 more rows]
[truncated: 12 more columns]

[truncated: 2 more sheets: CD4+ T cell - patient A,B,C, Title and Authors]
