# Supplementary material for: Potent inhibition of HIV replication in primary human cells by novel synthetic polyketides inspired by Aureothin
Source: Sci Rep. 2020 Jan 28;10:1326. doi: 10.1038/s41598-020-57843-9 (PMC6987146; doi:10.1038/s41598-020-57843-9)
Supplement: Supplementary file 4 — Dataset 3. [file 41598_2020_57843_MOESM4_ESM.xlsx]

## Sheet: PBMC - HIV exposed up
Biological Processes
GO-Term	GO-Term id	P-value	# Genes (observed)	# Genes (expected)	# Genes (total)	List of observed genes	Gene ids
immune response	GO:0006955	4.58687e-09	67	32.5404	2042	PIGR, KRT16, SLC2A5, CD36, STOML2, IGHA2, TRIM56, THBS1, PIK3AP1, MAPK9, APOA1, HMGB3, RHOG, SCAMP1, APP, COMMD3, BPIFB2, CD300A, LYST, PF4V1, COL1A1, RNASE6, ATG5, ABCA13, DHX58, TREM1, FCGR2B, APLN, VAMP3, PSMD4, FADD, APAF1, FAF2, RETN, TNFRSF14, ITGB7, ATG12, CXCL5, IL2RA, CRISP3, DOCK11, CD7, C1QBP, BCL2, SLC2A3, IGHG2, ARMC8, IRF5, S100A7, MME, IL1B, IL1RN, MBP, SERPINB3, FPR1, JAM3, CASP4,…	5284, 3868, 6518, 948, 30968, 3494, 81844, 7057, 118788, 5601, 335, 3149, 391, 9522, 351, 23412, 80341, 11314, 1130, 5197, 1277, 6039, 9474, 154664, 79132, 54210, 2213, 8862, 9341, 5710, 8772, 317, 23197, 56729, 8764, 3695, 9140, 6374, 3559, 10321, 139818, 924, 708, 596, 6515, 3501, 25852, 3663, 6278, 4311, 3553, 3557, 4155, 6317, 2357, 83700, 837, 712, 7276, 84433, 11027, 818, 7040, 140683, 6868…
immune system process	GO:0002376	1.20319e-08	83	45.5598	2859	POLB, PIGR, KRT16, SLC2A5, CD36, STOML2, IGHA2, TRIM56, SELP, THBS1, PIK3AP1, MAPK9, CLEC1B, PLCB1, APOA1, HMGB3, RHOG, SCAMP1, NDRG1, APP, COMMD3, ESAM, BPIFB2, CD300A, LYST, PF4V1, COL1A1, RNASE6, HIPK2, ATG5, ABCA13, RAB32, DHX58, TREM1, FCGR2B, APLN, VAMP3, PSMD4, FADD, DYNLL2, APAF1, DOK2, FAF2, RETN, TNFRSF14, ITGB7, ATG12, CXCL5, ADAM9, IL2RA, CRISP3, FN1, UBASH3B, DOCK11, CD7, C1QBP, BCL2…	5423, 5284, 3868, 6518, 948, 30968, 3494, 81844, 6403, 7057, 118788, 5601, 51266, 23236, 335, 3149, 391, 9522, 10397, 351, 23412, 90952, 80341, 11314, 1130, 5197, 1277, 6039, 28996, 9474, 154664, 10981, 79132, 54210, 2213, 8862, 9341, 5710, 8772, 140735, 317, 9046, 23197, 56729, 8764, 3695, 9140, 6374, 8754, 3559, 10321, 2335, 84959, 139818, 924, 708, 596, 6515, 6237, 3501, 25852, 3663, 6278, 431…
cell activation	GO:0001775	1.70547e-07	48	21.8317	1370	PIGR, SLC2A5, CD36, STOML2, IGHA2, SELP, THBS1, CLEC1B, PLCB1, VWF, RHOG, SCAMP1, NDRG1, APP, COMMD3, CD300A, PF4V1, COL1A1, ATG5, ABCA13, VAMP3, FADD, APAF1, MYL9, FAF2, RETN, TNFRSF14, ADAM9, IL2RA, CRISP3, UBASH3B, DOCK11, CD7, GP5, BCL2, SLC2A3, IGHG2, ARMC8, S100A7, MME, IL1B, SERPINB3, FPR1, RPL22, TTR, CARD11, TGFB1, ADAM17	5284, 6518, 948, 30968, 3494, 6403, 7057, 51266, 23236, 7450, 391, 9522, 10397, 351, 23412, 11314, 5197, 1277, 9474, 154664, 9341, 8772, 317, 10398, 23197, 56729, 8764, 8754, 3559, 10321, 84959, 139818, 924, 2814, 596, 6515, 3501, 25852, 6278, 4311, 3553, 6317, 2357, 6146, 7276, 84433, 7040, 6868
viral process	GO:0016032	0.000257344	26	12.2544	769	LRRC15, RANBP1, NELFB, HIPK2, RPLP1, ATG5, DHX58, FCGR2B, FADD, TNFRSF14, NUCKS1, ITGB7, VTA1, C1QBP, VAPB, BCL2, RCC1, NUP62, DENR, SERPINB3, RPL22, BIN1, DYNC1I2, TGFB1, IFITM3, NELFE	131578, 5902, 25920, 28996, 6176, 9474, 79132, 2213, 8772, 8764, 64710, 3695, 51534, 708, 9217, 596, 1104, 23636, 8562, 6317, 6146, 274, 1781, 7040, 10410, 7936
response to virus	GO:0009615	0.00956712	11	4.82848	303	TRIM56, LYST, RNASE6, DHX58, FADD, IL2RA, C1QBP, BCL2, IRF5, IL1B, IFITM3	81844, 1130, 6039, 79132, 8772, 3559, 708, 596, 3663, 3553, 10410
leukocyte activation	GO:0045321	4.90732e-05	38	19.3458	1214	PIGR, SLC2A5, CD36, STOML2, IGHA2, THBS1, RHOG, SCAMP1, NDRG1, COMMD3, CD300A, ATG5, ABCA13, VAMP3, FADD, APAF1, FAF2, RETN, TNFRSF14, ADAM9, IL2RA, CRISP3, DOCK11, CD7, BCL2, SLC2A3, IGHG2, ARMC8, S100A7, MME, IL1B, SERPINB3, FPR1, RPL22, TTR, CARD11, TGFB1, ADAM17	5284, 6518, 948, 30968, 3494, 7057, 391, 9522, 10397, 23412, 11314, 9474, 154664, 9341, 8772, 317, 23197, 56729, 8764, 8754, 3559, 10321, 139818, 924, 596, 6515, 3501, 25852, 6278, 4311, 3553, 6317, 2357, 6146, 7276, 84433, 7040, 6868
myeloid leukocyte activation	GO:0002274	5.88946e-05	24	9.88005	620	PIGR, SLC2A5, CD36, THBS1, RHOG, SCAMP1, NDRG1, COMMD3, CD300A, ABCA13, VAMP3, APAF1, FAF2, RETN, ADAM9, CRISP3, SLC2A3, ARMC8, S100A7, MME, SERPINB3, FPR1, TTR, TGFB1	5284, 6518, 948, 7057, 391, 9522, 10397, 23412, 11314, 154664, 9341, 317, 23197, 56729, 8754, 10321, 6515, 25852, 6278, 4311, 6317, 2357, 7276, 7040
leukocyte migration	GO:0050900	5.18855e-07	24	7.45784	468	IGHA2, SELP, THBS1, PLCB1, ESAM, CD300A, LYST, PF4V1, COL1A1, TREM1, FADD, DOK2, TNFRSF14, ITGB7, CXCL5, FN1, C1QBP, S100A7, IL1B, FPR1, JAM3, TGFB1, ADAM17, GCSAM	3494, 6403, 7057, 23236, 90952, 11314, 1130, 5197, 1277, 54210, 8772, 9046, 8764, 3695, 6374, 2335, 708, 6278, 3553, 2357, 83700, 7040, 6868, 257144
leukocyte mediated immunity	GO:0002443	1.00728e-05	31	13.2584	832	PIGR, SLC2A5, CD36, IGHA2, RHOG, SCAMP1, COMMD3, CD300A, LYST, ABCA13, TREM1, VAMP3, FADD, APAF1, FAF2, RETN, CXCL5, CRISP3, C1QBP, SLC2A3, IGHG2, ARMC8, S100A7, MME, IL1B, SERPINB3, FPR1, C1QA, TTR, TGFB1, ADAM17	5284, 6518, 948, 3494, 391, 9522, 23412, 11314, 1130, 154664, 54210, 9341, 8772, 317, 23197, 56729, 6374, 10321, 708, 6515, 3501, 25852, 6278, 4311, 3553, 6317, 2357, 712, 7276, 7040, 6868
canonical pathways
Network	Network id	P-value	# Genes (observed)	# Genes (expected)	# Genes (total)	List of observed genes	Gene ids
Hemostasis	Reactome:R-HSA-109582	1.71589e-06	33	13.5813	710	ATP2B3, AKT2, CD36, IGHA2, SELP, THBS1, CLEC1B, VWF, APOA1, RHOG, APP, ESAM, PF4V1, F5, TREM1, PLG, AK3, CALU, DOK2, IL2RA, FN1, DOCK11, C1QBP, GP5, ITIH4, PHF21A, CLEC3B, HIST2H3A, DOCK5, JAM3, TF, SPARC, TGFB1	492, 208, 948, 3494, 6403, 7057, 51266, 7450, 335, 391, 351, 90952, 5197, 2153, 54210, 5340, 50808, 813, 9046, 3559, 2335, 139818, 708, 2814, 3700, 51317, 7123, 333932, 80005, 83700, 7018, 6678, 7040
HIF-1-alpha transcription factor network	NCI_pid:Pathway_e47a1c9320eae45eaa536d57a69f838f	3.89374e-05	8	1.28162	67	NDRG1, PFKFB3, SLC2A3, HK2, SLC2A1, PLIN2, COPS5, TF	10397, 5209, 6515, 3099, 6513, 123, 10987, 7018
Innate Immune System	Reactome:R-HSA-168249	9.53485e-05	48	27.9086	1459	PIGR, SLC2A5, AKT2, CD36, TRIM56, UBA3, PIK3AP1, MAPK9, PIP4K2C, VWF, RHOG, SCAMP1, APP, COMMD3, TXNIP, BPIFB2, CDKN1B, CD300A, RNASE6, ATG5, ABCA13, DHX58, TREM1, PSMD4, FADD, APAF1, FAF2, RETN, ATG12, RHEB, IL2RA, CRISP3, FN1, BCL2, SLC2A3, IGHG2, ARMC8, S100A7, MME, IL1B, SERPINB3, FPR1, CASP4, C1QA, TTR, CARD11, CAMK2G, BPIFA2	5284, 6518, 208, 948, 81844, 9039, 118788, 5601, 79837, 7450, 391, 9522, 351, 23412, 10628, 80341, 1027, 11314, 6039, 9474, 154664, 79132, 54210, 5710, 8772, 317, 23197, 56729, 9140, 6009, 3559, 10321, 2335, 596, 6515, 3501, 25852, 6278, 4311, 3553, 6317, 2357, 837, 712, 7276, 84433, 818, 140683
Extracellular matrix organization	Reactome:R-HSA-1474244	0.000194066	16	5.70032	298	THBS1, VCAN, COLGALT1, COL1A1, P4HA1, PLG, NID1, PLOD2, ITGB7, ADAM9, FN1, JAM3, TTR, SPARC, TGFB1, ADAM17	7057, 1462, 79709, 1277, 5033, 5340, 4811, 5352, 3695, 8754, 2335, 83700, 7276, 6678, 7040, 6868
Immune System	Reactome:R-HSA-168256	0.00140042	63	44.2635	2314	PIGR, SLC2A5, AKT2, CD36, TRIM56, UBA3, PIK3AP1, MAPK9, PIP4K2C, VWF, RHOG, SCAMP1, APP, COMMD3, TXNIP, BPIFB2, CDKN1B, CD300A, RNASE6, ATG5, ABCA13, DHX58, TREM1, FCGR2B, VAMP3, PSMD4, FADD, DYNLL2, UFL1, APAF1, FAF2, RETN, TNFRSF14, ITGB7, ATG12, RHEB, IL2RA, CRISP3, FN1, BCL2, SLC2A3, IGHG2, ARMC8, IRF5, S100A7, NUP62, HIST2H3A, MME, IL1B, IL1RN, SERPINB3, FPR1, CASP4, C1QA, TTR, DYNC1I2, CARD…	5284, 6518, 208, 948, 81844, 9039, 118788, 5601, 79837, 7450, 391, 9522, 351, 23412, 10628, 80341, 1027, 11314, 6039, 9474, 154664, 79132, 54210, 2213, 9341, 5710, 8772, 140735, 23376, 317, 23197, 56729, 8764, 3695, 9140, 6009, 3559, 10321, 2335, 596, 6515, 3501, 25852, 3663, 6278, 23636, 333932, 4311, 3553, 3557, 6317, 2357, 837, 712, 7276, 1781, 84433, 11027, 818, 7040, 140683, 6868, 10410
HIV-1 Nef: Negative effector of Fas and TNF-alpha	NCI_pid:Pathway_7a9f2a18dda6511ab0ea9a9d25c39f84	0.000432843	5	0.650372	34	TRADD, FADD, APAF1, BCL2, CASP7	8717, 8772, 317, 596, 840
Caspase Cascade in Apoptosis	NCI_pid:Pathway_b30a617b4255754878fce152d26a45b2	0.000735137	6	1.09033	57	TRADD, APP, FADD, APAF1, BCL2, CASP7	8717, 351, 8772, 317, 596, 840
Apoptosis signaling pathway	Panther:P00006	0.00565331	7	2.1424	112	AKT2, TRADD, MAPK9, FADD, APAF1, BCL2, CASP7	208, 8717, 5601, 8772, 317, 596, 840
FAS signaling pathway	Panther:P00020	0.00577542	4	0.726886	38	MAPK9, FADD, APAF1, CASP7	5601, 8772, 317, 840
TNFalpha	NetPath:Pathway_035c8db08948e45ead85f4b45aa655a9	0.00627545	12	5.2221	273	AKT2, TRADD, MAPK9, TXNIP, FADD, LRPPRC, APAF1, MYL9, GLUL, PFDN2, COPS5, CASP7	208, 8717, 5601, 10628, 8772, 10128, 317, 10398, 2752, 5202, 10987, 840
induction of apoptosis through dr3 and dr4/5 death receptors	BioCarta:deathpathway	0.00921391	3	0.439957	23	TRADD, FADD, CASP7	8717, 8772, 840
apoptotic signaling in response to dna damage	BioCarta:chemicalpathway	0.00214985	3	0.2678	14	APAF1, BCL2, CASP7	317, 596, 840
regulation of cell cycle progression by plk3	BioCarta:plk3pathway	0.00455489	3	0.344315	18	APAF1, CHEK1, CASP7	317, 1111, 840
Syndecan-4-mediated signaling events	NCI_pid:Pathway_78f12c0d4823b8910dc33aae5c6e11e5	0.00307612	4	0.612115	32	THBS1, PLG, NUDT16L1, FN1	7057, 5340, 84309, 2335
Huntington disease	Panther:P00029	0.00714666	7	2.23804	117	AKT2, MAPK9, RHOG, ARF3, DYNLL2, APAF1, DYNC1I2	208, 5601, 391, 377, 140735, 317, 1781
Blood coagulation	Panther:P00011	0.00971798	4	0.841658	44	VWF, APP, PLG, GP5	7450, 351, 5340, 2814
Diseases - Mesh Terms
MeSH-Term	MeSH-Term id(s)	P-value	# Genes (observed)	# Genes (expected)	# Genes (total)	List of observed genes	Gene ids
Lymphatic Diseases	C15.604	3.72388e-16	157	91.6126	6463	ZNF292, POLB, CDCP1, PIGR, KRT16, COMT, MAOB, AKT2, CD36, TP53I3, STOML2, TRIM56, CRYL1, LIMD1, PRPF31, SELP, TRADD, THBS1, PIK3AP1, MAPK9, RANBP1, MGEA5, SORL1, CLEC1B, C9orf72, COX3, TEX10, PIP4K2C, FASN, PLCB1, SULT1A3, KIDINS220, VCAN, NDUFAF4, ND5, VWF, APOA1, HMGB3, RHOG, CLDN5, TRIP10, NDRG1, FOSL2, APP, SDHA, COMMD3, ESAM, TXNIP, ARF3, CDKN1B, CD300A, LYST, KRT17, PF4V1, VNN2, COL1A1, PFK…	23036, 5423, 64866, 5284, 3868, 1312, 4129, 208, 948, 9540, 30968, 81844, 51084, 8994, 26121, 6403, 8717, 7057, 118788, 5601, 5902, 10724, 6653, 51266, 203228, 4514, 54881, 79837, 2194, 23236, 6818, 57498, 1462, 29078, 4540, 7450, 335, 3149, 391, 7122, 9322, 10397, 2355, 351, 6389, 23412, 90952, 10628, 377, 1027, 11314, 1130, 3872, 5197, 8875, 1277, 5209, 5411, 28996, 6176, 5033, 9474, 8996, 4154…
Lymphoproliferative Disorders	C15.604.515	6.35713e-16	149	84.8936	5989	ZNF292, POLB, CDCP1, PIGR, COMT, AKT2, CD36, TP53I3, STOML2, TRIM56, CRYL1, LIMD1, PRPF31, SELP, TRADD, THBS1, PIK3AP1, MAPK9, RANBP1, MGEA5, SORL1, COX3, TEX10, PIP4K2C, FASN, PLCB1, KIDINS220, VCAN, NDUFAF4, ND5, VWF, APOA1, HMGB3, RHOG, TRIP10, NDRG1, FOSL2, APP, SDHA, COMMD3, ESAM, TXNIP, ARF3, CDKN1B, CD300A, LYST, KRT17, PF4V1, VNN2, COL1A1, PFKFB3, PNN, HIPK2, RPLP1, P4HA1, ATG5, NOL3, MBN…	23036, 5423, 64866, 5284, 1312, 208, 948, 9540, 30968, 81844, 51084, 8994, 26121, 6403, 8717, 7057, 118788, 5601, 5902, 10724, 6653, 4514, 54881, 79837, 2194, 23236, 57498, 1462, 29078, 4540, 7450, 335, 3149, 391, 9322, 10397, 2355, 351, 6389, 23412, 90952, 10628, 377, 1027, 11314, 1130, 3872, 5197, 8875, 1277, 5209, 5411, 28996, 6176, 5033, 9474, 8996, 4154, 2153, 54210, 5340, 50808, 2213, 4811,…
Immunoproliferative Disorders	C20.683	1.56168e-14	150	88.7492	6261	ZNF292, POLB, CDCP1, PIGR, COMT, AKT2, CD36, TP53I3, STOML2, TRIM56, CRYL1, LIMD1, PRPF31, SELP, TRADD, THBS1, PIK3AP1, MAPK9, RANBP1, MGEA5, SORL1, COX3, TEX10, PIP4K2C, FASN, PLCB1, KIDINS220, VCAN, NDUFAF4, ND5, VWF, APOA1, HMGB3, RHOG, TRIP10, NDRG1, FOSL2, APP, COMMD3, ESAM, TXNIP, ARF3, CDKN1B, CD300A, LYST, KRT17, PF4V1, COL1A1, PFKFB3, PNN, HIPK2, RPLP1, P4HA1, CASP14, ATG5, NOL3, MBNL1, …	23036, 5423, 64866, 5284, 1312, 208, 948, 9540, 30968, 81844, 51084, 8994, 26121, 6403, 8717, 7057, 118788, 5601, 5902, 10724, 6653, 4514, 54881, 79837, 2194, 23236, 57498, 1462, 29078, 4540, 7450, 335, 3149, 391, 9322, 10397, 2355, 351, 23412, 90952, 10628, 377, 1027, 11314, 1130, 3872, 5197, 1277, 5209, 5411, 28996, 6176, 5033, 23581, 9474, 8996, 4154, 2153, 54210, 5340, 50808, 2213, 4811, 8862…
Immunologic Deficiency Syndromes	C20.673	3.56005e-15	114	56.9974	4021	POLB, PIGR, KRT16, CPSF1, SLC2A5, COMT, MAOB, AKT2, CD36, SELP, TRADD, ITIH1, THBS1, MAPK9, MGEA5, SORL1, CLEC1B, TEX10, FASN, HSPBP1, KIDINS220, VCAN, VWF, APOA1, RHOG, CLDN5, TRIP10, NDRG1, APP, ESAM, TXNIP, CDKN1B, CD300A, LYST, KRT17, COL1A1, PNN, HIPK2, ATG5, NOL3, F5, RAB32, DHX58, TREM1, PLG, FCGR2B, NID1, APLN, CALU, PPIP5K2, FADD, PLOD2, LRPPRC, SSNA1, APAF1, DOK2, MYL9, RETN, GLUL, TNFR…	5423, 5284, 3868, 29894, 6518, 1312, 4129, 208, 948, 6403, 8717, 3697, 7057, 5601, 10724, 6653, 51266, 54881, 2194, 23640, 57498, 1462, 7450, 335, 391, 7122, 9322, 10397, 351, 90952, 10628, 1027, 11314, 1130, 3872, 1277, 5411, 28996, 9474, 8996, 2153, 10981, 79132, 54210, 5340, 2213, 4811, 8862, 813, 23262, 8772, 5352, 10128, 8636, 317, 9046, 10398, 56729, 2752, 8764, 20, 3695, 84309, 3704, 9140,…
RNA Virus Infections	C02.782	4.91437e-15	138	77.0833	5438	POLB, PIGR, KRT16, CPSF1, SLC2A5, COMT, MAOB, ATP2B3, AKT2, CD36, TRIM56, SELP, TRADD, ITIH1, THBS1, MAPK9, MGEA5, SORL1, CLEC1B, FDFT1, TEX10, FASN, HSPBP1, KIDINS220, VCAN, VWF, APOA1, NUDT3, RHOG, CLDN5, NDRG1, FOSL2, APP, SDHA, ESAM, TXNIP, ARF3, CDKN1B, CD300A, LYST, KRT17, COL1A1, NMRAL1, PFKFB3, PNN, HIPK2, RPLP1, CA6, P4HA1, CASP14, ATG5, NOL3, F5, RAB32, DHX58, TREM1, PLG, FCGR2B, NID1, …	5423, 5284, 3868, 29894, 6518, 1312, 4129, 492, 208, 948, 81844, 6403, 8717, 3697, 7057, 5601, 10724, 6653, 51266, 2222, 54881, 2194, 23640, 57498, 1462, 7450, 335, 11165, 391, 7122, 10397, 2355, 351, 6389, 90952, 10628, 377, 1027, 11314, 1130, 3872, 1277, 57407, 5209, 5411, 28996, 6176, 765, 5033, 23581, 9474, 8996, 2153, 10981, 79132, 54210, 5340, 2213, 4811, 8862, 813, 8772, 5352, 10128, 8636,…
Lentivirus Infections	C02.782.815.616	2.86484e-14	99	47.0182	3317	POLB, PIGR, KRT16, CPSF1, SLC2A5, COMT, MAOB, AKT2, CD36, SELP, TRADD, ITIH1, THBS1, MAPK9, MGEA5, SORL1, CLEC1B, TEX10, FASN, HSPBP1, KIDINS220, VCAN, VWF, APOA1, RHOG, CLDN5, NDRG1, APP, SDHA, ESAM, TXNIP, CDKN1B, CD300A, KRT17, COL1A1, PNN, HIPK2, ATG5, NOL3, F5, RAB32, DHX58, TREM1, PLG, FCGR2B, NID1, APLN, CALU, FADD, PLOD2, LRPPRC, SSNA1, APAF1, DOK2, RETN, GLUL, TNFRSF14, ABCA2, ITGB7, NUD…	5423, 5284, 3868, 29894, 6518, 1312, 4129, 208, 948, 6403, 8717, 3697, 7057, 5601, 10724, 6653, 51266, 54881, 2194, 23640, 57498, 1462, 7450, 335, 391, 7122, 10397, 351, 6389, 90952, 10628, 1027, 11314, 3872, 1277, 5411, 28996, 9474, 8996, 2153, 10981, 79132, 54210, 5340, 2213, 4811, 8862, 813, 8772, 5352, 10128, 8636, 317, 9046, 56729, 2752, 8764, 20, 3695, 84309, 3704, 9140, 6374, 8754, 3559, 2…
HIV Infections	C20.673.480, C02.782.815.616.400	7.50851e-14	96	45.4732	3208	POLB, KRT16, CPSF1, SLC2A5, COMT, MAOB, AKT2, CD36, SELP, TRADD, ITIH1, THBS1, MAPK9, MGEA5, SORL1, CLEC1B, TEX10, FASN, HSPBP1, KIDINS220, VCAN, VWF, APOA1, RHOG, CLDN5, NDRG1, APP, ESAM, TXNIP, CDKN1B, CD300A, KRT17, COL1A1, PNN, HIPK2, ATG5, NOL3, F5, RAB32, DHX58, TREM1, PLG, FCGR2B, NID1, APLN, CALU, FADD, PLOD2, LRPPRC, SSNA1, APAF1, DOK2, RETN, GLUL, TNFRSF14, ABCA2, ITGB7, NUDT16L1, ITPA,…	5423, 3868, 29894, 6518, 1312, 4129, 208, 948, 6403, 8717, 3697, 7057, 5601, 10724, 6653, 51266, 54881, 2194, 23640, 57498, 1462, 7450, 335, 391, 7122, 10397, 351, 90952, 10628, 1027, 11314, 3872, 1277, 5411, 28996, 9474, 8996, 2153, 10981, 79132, 54210, 5340, 2213, 4811, 8862, 813, 8772, 5352, 10128, 8636, 317, 9046, 56729, 2752, 8764, 20, 3695, 84309, 3704, 9140, 6374, 8754, 3559, 2335, 51534, …
Retroviridae Infections	C02.782.815	4.23467e-13	101	50.5903	3569	POLB, PIGR, KRT16, CPSF1, SLC2A5, COMT, MAOB, AKT2, CD36, SELP, TRADD, ITIH1, THBS1, MAPK9, MGEA5, SORL1, CLEC1B, TEX10, FASN, HSPBP1, KIDINS220, VCAN, VWF, APOA1, RHOG, CLDN5, NDRG1, APP, SDHA, ESAM, TXNIP, CDKN1B, CD300A, KRT17, COL1A1, PNN, HIPK2, P4HA1, ATG5, NOL3, F5, RAB32, DHX58, TREM1, PLG, FCGR2B, NID1, APLN, CALU, FADD, PLOD2, LRPPRC, SSNA1, APAF1, DOK2, RETN, GLUL, TNFRSF14, ABCA2, ITG…	5423, 5284, 3868, 29894, 6518, 1312, 4129, 208, 948, 6403, 8717, 3697, 7057, 5601, 10724, 6653, 51266, 54881, 2194, 23640, 57498, 1462, 7450, 335, 391, 7122, 10397, 351, 6389, 90952, 10628, 1027, 11314, 3872, 1277, 5411, 28996, 5033, 9474, 8996, 2153, 10981, 79132, 54210, 5340, 2213, 4811, 8862, 813, 8772, 5352, 10128, 8636, 317, 9046, 56729, 2752, 8764, 20, 3695, 84309, 3704, 9140, 6374, 8754, 3…
DNA Virus Infections	C02.256	3.17645e-08	106	65.5165	4622	POLB, PIGR, KRT16, ATP13A3, COMT, AKT2, CD36, PRPF31, SELP, UBA3, TRADD, THBS1, PIK3AP1, MAPK9, MGEA5, SORL1, FOXK1, COX3, FASN, PLCB1, VCAN, ND5, VWF, APOA1, RHOG, CLDN5, NDRG1, FOSL2, APP, ESAM, TXNIP, CDKN1B, LYST, KRT17, PF4V1, COL1A1, PNN, HIPK2, CASP14, ATG5, NOL3, F5, DHX58, TREM1, PLG, FCGR2B, NID1, LOR, FADD, APAF1, DOK2, RETN, GLUL, TNFRSF14, ITGB7, ITPA, ATG12, RHEB, CXCL5, ADAM9, IL2R…	5423, 5284, 3868, 79572, 1312, 208, 948, 26121, 6403, 9039, 8717, 7057, 118788, 5601, 10724, 6653, 221937, 4514, 2194, 23236, 1462, 4540, 7450, 335, 391, 7122, 10397, 2355, 351, 90952, 10628, 1027, 1130, 3872, 5197, 1277, 5411, 28996, 23581, 9474, 8996, 2153, 79132, 54210, 5340, 2213, 4811, 4014, 8772, 317, 9046, 56729, 2752, 8764, 3695, 3704, 9140, 6009, 6374, 8754, 3559, 2335, 1041, 84959, 1111…
unigene tissue Terms
Tissue	Tissue id	P-value	# Genes (observed)	# Genes (expected)	# Genes (total)	List of observed genes	Gene ids
haemolymphoid system	67	6.49013e-17	230	166.183	11592	ZNF292, POLB, CDCP1, RAB33B, KRT16, CPSF1, ATP13A3, SLC2A5, COMT, TMED9, VWA5A, AKT2, CD36, TP53I3, ANKDD1A, STOML2, TMEM40, TRIM56, CRYL1, LIMD1, PRPF31, SELP, UBA3, GALT, CUTA, TRADD, ITIH1, THBS1, PIK3AP1, MAPK9, RANBP1, MGEA5, SORL1, WDR43, C9orf72, FDFT1, EXOSC2, TEX10, FASN, RABAC1, PLCB1, MMGT1, SULT1A3, HSPBP1, KIDINS220, VCAN, EIF3M, NDUFAF4, VWF, APOA1, NUDT3, HMGB3, RHOG, EXOC3, SCAMP1…	23036, 5423, 64866, 83452, 3868, 29894, 79572, 6518, 1312, 54732, 4013, 208, 948, 9540, 348094, 30968, 55287, 81844, 51084, 8994, 26121, 6403, 9039, 2592, 51596, 8717, 3697, 7057, 118788, 5601, 5902, 10724, 6653, 23160, 203228, 2222, 23404, 54881, 2194, 10567, 23236, 93380, 6818, 23640, 57498, 1462, 10480, 29078, 7450, 335, 11165, 3149, 391, 11336, 9522, 51389, 9322, 10397, 79709, 2355, 351, 6389…
blood	68	2.28024e-11	187	132.536	9245	ZNF292, POLB, RAB33B, CPSF1, ATP13A3, SLC2A5, COMT, TMED9, AKT2, CD36, TP53I3, STOML2, TRIM56, CRYL1, LIMD1, PRPF31, SELP, UBA3, GALT, CUTA, TRADD, THBS1, PIK3AP1, MAPK9, RANBP1, MGEA5, SORL1, WDR43, C9orf72, FDFT1, EXOSC2, TEX10, FASN, RABAC1, PLCB1, MMGT1, SULT1A3, HSPBP1, KIDINS220, VCAN, EIF3M, NDUFAF4, NUDT3, HMGB3, RHOG, EXOC3, SCAMP1, RWDD1, NDRG1, FOSL2, APP, SDHA, COMMD3, ESAM, TXNIP, GL…	23036, 5423, 83452, 29894, 79572, 6518, 1312, 54732, 208, 948, 9540, 30968, 81844, 51084, 8994, 26121, 6403, 9039, 2592, 51596, 8717, 7057, 118788, 5601, 5902, 10724, 6653, 23160, 203228, 2222, 23404, 54881, 2194, 10567, 23236, 93380, 6818, 23640, 57498, 1462, 10480, 29078, 11165, 3149, 391, 11336, 9522, 51389, 10397, 2355, 351, 6389, 23412, 90952, 10628, 84656, 23107, 377, 1027, 11314, 1130, 259…

## Sheet: PBMC - HIV exposed down
Biological Processes
GO-Term	GO-Term id	P-value	# Genes (observed)	# Genes (expected)	# Genes (total)	List of observed genes	Gene ids
immune system process	GO:0002376	5.5107e-07	91	55.5001	2859	IGKC, KRT16, APOD, CBFB, DDX3X, RBM47, RPS27A, CHI3L1, SLC7A7, JUP, CARD9, MYO1C, SLC7A11, SQSTM1, FTL, WDR61, RPS24, HMGN2, FTH1, RHOF, HMOX1, PPM1B, FCGR1A, RNF31, DSP, STAT2, GYPC, HIPK2, TMEM176B, MANBA, IGSF6, TRIM22, TMBIM6, TMEM176A, HLA-DRB3, FLI1, LILRB4, ITGA4, MPP1, MIA3, ATP11A, IGLC2, ATM, MYD88, CSF1R, PTAFR, UNC93B1, JCHAIN, SIRT2, GZMB, HLA-DQB1, ETV6, TXLNA, SRPK2, LEF1, GLA, FGL…	3514, 3868, 347, 865, 1654, 54502, 6233, 1116, 9056, 3728, 64170, 4641, 23657, 8878, 2512, 80349, 6229, 3151, 2495, 54509, 3162, 5495, 2209, 55072, 1832, 6773, 2995, 28996, 28959, 4126, 10261, 10346, 7009, 55365, 3125, 2313, 11006, 3676, 4354, 375056, 23250, 3538, 472, 4615, 1436, 5724, 81622, 3512, 22933, 3002, 3119, 2120, 200081, 6733, 51176, 2717, 10875, 51010, 84959, 3134, 5646, 814, 3507, 37…
viral process	GO:0016032	0.000101813	31	14.9281	769	NUP188, LRRC15, EIF3F, DDX3X, RPS27A, NUP35, RPS24, AP1G2, NPC1, STAT2, HIPK2, RPS20, TRIM22, GTF2F1, RPL21, POLR2A, RPL37A, SRPK2, RPL31, LEF1, KPNA2, NUP88, POLR2B, RCC1, APOBEC3A, CHMP5, OAS3, NUP214, C19orf66, SUPT6H, TFRC	23511, 131578, 8665, 1654, 6233, 129401, 6229, 8906, 4864, 6773, 28996, 6224, 10346, 2962, 6144, 5430, 6168, 6733, 6160, 51176, 3838, 4927, 5431, 1104, 200315, 51510, 4940, 8021, 55337, 6830, 7037
viral life cycle	GO:0019058	0.00124092	15	6.07609	313	NUP188, LRRC15, DDX3X, RPS27A, NUP35, NPC1, SRPK2, KPNA2, NUP88, APOBEC3A, CHMP5, OAS3, NUP214, C19orf66, TFRC	23511, 131578, 1654, 6233, 129401, 4864, 6733, 3838, 4927, 200315, 51510, 4940, 8021, 55337, 7037
response to virus	GO:0009615	0.00649092	13	5.88196	303	DDX3X, CARD9, PPM1B, LGALS8, STAT2, TRIM22, GTF2F1, DHX36, UNC93B1, IRF5, APOBEC3A, OAS3, C19orf66	1654, 64170, 5495, 3964, 6773, 10346, 2962, 170506, 81622, 3663, 200315, 4940, 55337
intracellular transport of virus	GO:0075733	0.000885564	6	1.12592	58	NUP188, RPS27A, NUP35, KPNA2, NUP88, NUP214	23511, 6233, 129401, 3838, 4927, 8021
viral gene expression	GO:0019080	4.70936e-06	15	3.68836	190	NUP188, EIF3F, RPS27A, NUP35, RPS24, RPS20, GTF2F1, RPL21, POLR2A, RPL37A, RPL31, LEF1, NUP88, POLR2B, NUP214	23511, 8665, 6233, 129401, 6229, 6224, 2962, 6144, 5430, 6168, 6160, 51176, 4927, 5431, 8021
viral transcription	GO:0019083	8.96094e-06	14	3.41658	176	NUP188, RPS27A, NUP35, RPS24, RPS20, GTF2F1, RPL21, POLR2A, RPL37A, RPL31, LEF1, NUP88, POLR2B, NUP214	23511, 6233, 129401, 6229, 6224, 2962, 6144, 5430, 6168, 6160, 51176, 4927, 5431, 8021
leukocyte activation	GO:0045321	0.000373582	41	23.5667	1214	IGKC, CBFB, DDX3X, CHI3L1, JUP, FTL, FTH1, RHOF, HMOX1, DSP, MANBA, HLA-DRB3, LILRB4, ITGA4, ATP11A, ATM, PTAFR, HLA-DQB1, TXLNA, LEF1, GLA, FGL2, EXOSC3, PRSS3, CAMK4, IGHM, KDELR1, CD79B, ARMC8, SEMA4A, DSC1, CLPTM1, HRNR, RASAL3, IKZF1, SUPT6H, TFRC, HLA-DRB1, VSIG4, BCL10, FUCA1	3514, 865, 1654, 1116, 3728, 2512, 2495, 54509, 3162, 1832, 4126, 3125, 11006, 3676, 23250, 472, 5724, 3119, 200081, 51176, 2717, 10875, 51010, 5646, 814, 3507, 10945, 974, 25852, 64218, 1823, 1209, 388697, 64926, 10320, 6830, 7037, 3123, 11326, 8915, 2517
response to interferon-gamma	GO:0034341	7.8342e-05	12	3.14481	162	FCGR1A, TRIM22, HLA-DRB3, PTAFR, HLA-DQB1, HLA-F, IRF5, CYP27B1, NOS2, OAS3, C19orf66, HLA-DRB1	2209, 10346, 3125, 5724, 3119, 3134, 3663, 1594, 4843, 4940, 55337, 3123
regulation of I-kappaB kinase/NF-kappaB signaling	GO:0043122	0.000230045	14	4.60074	237	RPS27A, CARD9, SQSTM1, USP10, G3BP2, HMOX1, PPM1B, RNF31, TRIM22, MYD88, APOL3, REL, ATP2C1, BCL10	6233, 64170, 8878, 9100, 9908, 3162, 5495, 55072, 10346, 4615, 80833, 5966, 27032, 8915
Diseases - Mesh Terms
MeSH-Term	MeSH-Term id(s)	P-value	# Genes (observed)	# Genes (expected)	# Genes (total)	List of observed genes	Gene ids
Immunologic Deficiency Syndromes	C20.673	8.13841e-05	99	69.5946	4021	PTPN23, KRT16, SRSF4, DLD, PNKD, RFC2, CBFB, CD2BP2, DDX3X, HIST1H1D, CHI3L1, MUT, ALG12, CARD9, SLC1A3, PDXP, SLC7A11, SQSTM1, IPO8, DCK, CDK2, FTH1, RHOF, HMOX1, FCGR1A, MTA1, RNF31, GIMAP5, NPC1, STAT2, HIPK2, TRIM22, TMBIM6, HLA-DRB3, FLI1, LILRB4, ITGA4, EXOSC10, ATM, MYD88, CYP27A1, IVD, CSF1R, TBCE, PTAFR, UNC93B1, JCHAIN, STAB1, SIRT2, GZMB, HNRNPLL, CYP51A1, HLA-DQB1, CYP1B1, DOHH, NUDT1…	25930, 3868, 6429, 1738, 25953, 5982, 865, 10421, 1654, 3007, 1116, 4594, 79087, 64170, 6507, 57026, 23657, 8878, 10526, 1633, 1017, 2495, 54509, 3162, 2209, 9112, 55072, 55340, 4864, 6773, 28996, 10346, 7009, 3125, 2313, 11006, 3676, 5394, 472, 4615, 1593, 3712, 1436, 6905, 5724, 81622, 3512, 23166, 22933, 3002, 92906, 1595, 3119, 1545, 83475, 84309, 3704, 80896, 641371, 51176, 3838, 2717, 10875…
RNA Virus Infections	C02.782	0.000143024	125	94.1198	5438	PTPN23, KRT16, SARS2, SRSF4, DLD, APOD, PNKD, CBFB, CD2BP2, DDX3X, HIST1H1D, RPS27A, CHI3L1, MUT, JUP, CARD9, SLC1A3, PDXP, SLC7A11, SQSTM1, FTL, IPO8, G3BP2, DCK, CDK2, RPS6KA1, FTH1, RHOF, HMOX1, FCGR1A, MTA1, RNF31, ATXN10, LGALS8, CDC23, NPC1, STAT2, HIPK2, CASP14, TMEM176B, RPS20, TRIM22, TMBIM6, TMEM176A, HLA-DRB3, FLI1, KRT34, LILRB4, ITGA4, MIA3, POLR2A, EXOSC10, PLD3, ATM, MYD88, DHX36, …	25930, 3868, 54938, 6429, 1738, 347, 25953, 865, 10421, 1654, 3007, 6233, 1116, 4594, 3728, 64170, 6507, 57026, 23657, 8878, 2512, 10526, 9908, 1633, 1017, 6195, 2495, 54509, 3162, 2209, 9112, 55072, 25814, 3964, 8697, 4864, 6773, 28996, 23581, 28959, 6224, 10346, 7009, 55365, 3125, 2313, 3885, 11006, 3676, 375056, 5430, 5394, 23646, 472, 4615, 170506, 1593, 3712, 1436, 5724, 81622, 3512, 23166, …
Lentivirus Infections	C02.782.815.616	0.000136217	84	57.4099	3317	PTPN23, KRT16, SRSF4, DLD, PNKD, CBFB, CD2BP2, DDX3X, HIST1H1D, CHI3L1, MUT, CARD9, SLC1A3, PDXP, SLC7A11, SQSTM1, IPO8, DCK, CDK2, FTH1, RHOF, HMOX1, FCGR1A, LGALS8, NPC1, STAT2, HIPK2, TRIM22, TMBIM6, HLA-DRB3, FLI1, LILRB4, ITGA4, ATM, MYD88, CYP27A1, IVD, CSF1R, PTAFR, STAB1, SIRT2, GZMB, CYP51A1, HLA-DQB1, DOHH, NUDT16L1, ITPA, NPL, ACOT1, LEF1, KPNA2, GLA, FGL2, HLA-F, IGHM, VMP1, KRT14, CD…	25930, 3868, 6429, 1738, 25953, 865, 10421, 1654, 3007, 1116, 4594, 64170, 6507, 57026, 23657, 8878, 10526, 1633, 1017, 2495, 54509, 3162, 2209, 3964, 4864, 6773, 28996, 10346, 7009, 3125, 2313, 11006, 3676, 472, 4615, 1593, 3712, 1436, 5724, 23166, 22933, 3002, 1595, 3119, 83475, 84309, 3704, 80896, 641371, 51176, 3838, 2717, 10875, 3134, 3507, 81671, 3861, 974, 1594, 5108, 1104, 4843, 200315, 2…
HIV Infections	C02.800.801.400	0.000152663	81	55.0215	3179	PTPN23, KRT16, SRSF4, DLD, PNKD, CBFB, CD2BP2, DDX3X, HIST1H1D, CHI3L1, MUT, CARD9, SLC1A3, PDXP, SLC7A11, SQSTM1, IPO8, DCK, CDK2, FTH1, RHOF, HMOX1, FCGR1A, NPC1, STAT2, HIPK2, TRIM22, TMBIM6, HLA-DRB3, FLI1, LILRB4, ITGA4, ATM, MYD88, CYP27A1, IVD, CSF1R, PTAFR, STAB1, SIRT2, GZMB, CYP51A1, HLA-DQB1, DOHH, NUDT16L1, ITPA, NPL, ACOT1, LEF1, KPNA2, GLA, FGL2, HLA-F, IGHM, VMP1, KRT14, CD79B, CYP…	25930, 3868, 6429, 1738, 25953, 865, 10421, 1654, 3007, 1116, 4594, 64170, 6507, 57026, 23657, 8878, 10526, 1633, 1017, 2495, 54509, 3162, 2209, 4864, 6773, 28996, 10346, 7009, 3125, 2313, 11006, 3676, 472, 4615, 1593, 3712, 1436, 5724, 23166, 22933, 3002, 1595, 3119, 83475, 84309, 3704, 80896, 641371, 51176, 3838, 2717, 10875, 3134, 3507, 81671, 3861, 974, 1594, 1104, 4843, 200315, 27069, 2022, …
Retroviridae Infections	C02.782.815	8.3293e-05	90	61.7715	3569	PTPN23, KRT16, SRSF4, DLD, PNKD, CBFB, CD2BP2, DDX3X, HIST1H1D, CHI3L1, MUT, CARD9, SLC1A3, PDXP, SLC7A11, SQSTM1, IPO8, DCK, CDK2, FTH1, RHOF, HMOX1, FCGR1A, MTA1, LGALS8, NPC1, STAT2, HIPK2, TRIM22, TMBIM6, HLA-DRB3, FLI1, LILRB4, ITGA4, ATM, MYD88, CYP27A1, IVD, CSF1R, PTAFR, STAB1, SIRT2, GZMB, CYP51A1, HLA-DQB1, ETV6, DOHH, NUDT16L1, ITPA, NPL, ACOT1, LEF1, KPNA2, GLA, FGL2, HLA-F, IGHM, VMP…	25930, 3868, 6429, 1738, 25953, 865, 10421, 1654, 3007, 1116, 4594, 64170, 6507, 57026, 23657, 8878, 10526, 1633, 1017, 2495, 54509, 3162, 2209, 9112, 3964, 4864, 6773, 28996, 10346, 7009, 3125, 2313, 11006, 3676, 472, 4615, 1593, 3712, 1436, 5724, 23166, 22933, 3002, 1595, 3119, 2120, 83475, 84309, 3704, 80896, 641371, 51176, 3838, 2717, 10875, 3134, 3507, 81671, 90268, 3861, 974, 1594, 5108, 11…
DNA Virus Infections	C02.256	0.000181133	109	79.9966	4622	IGKC, PTPN23, KRT16, ZW10, SRSF4, EIF3F, DLD, APOD, DDX3X, BTF3, TRABD, CHI3L1, MYO1C, PDXP, SLC7A11, SQSTM1, FTL, RPS24, TGFBI, HMGN2, DCK, CDK2, RPS6KA1, FTH1, HMOX1, FCGR1A, MTA1, RNF31, LGALS8, ASPH, DSP, NPC1, STAT2, HIPK2, CASP14, MPEG1, SNX17, TMBIM6, GCN1, FLI1, LILRB4, ITGA4, HS1BP3, MACF1, EXOSC10, PLD3, ACOX1, ATM, MYD88, CYP27A1, IVD, CSF1R, ARFGEF2, PTAFR, UNC93B1, JCHAIN, STAB1, SIR…	3514, 25930, 3868, 9183, 6429, 8665, 1738, 347, 1654, 689, 80305, 1116, 4641, 57026, 23657, 8878, 2512, 6229, 7045, 3151, 1633, 1017, 6195, 2495, 3162, 2209, 9112, 55072, 3964, 444, 1832, 4864, 6773, 28996, 23581, 219972, 9784, 7009, 10985, 2313, 11006, 3676, 64342, 23499, 5394, 23646, 51, 472, 4615, 1593, 3712, 1436, 10564, 5724, 81622, 3512, 23166, 22933, 3002, 3119, 2120, 1545, 6733, 3704, 808…
unigene tissue Terms
Tissue	Tissue id	P-value	# Genes (observed)	# Genes (expected)	# Genes (total)	List of observed genes	Gene ids
haemolymphoid system	67	5.15103e-30	302	206.979	11592	PPP4R4, NUP188, IGKC, PLRG1, PTPN23, GLMP, KRT16, SARS2, ZW10, RDH14, SRSF4, EIF3F, DLD, FTSJ3, APOD, CEP76, MCFD2, PNKD, RFC2, CBFB, CD2BP2, DDX3X, HIST1H1D, RBM47, RPS27A, ATE1, PPP2R5C, BTF3, TRABD, TBC1D5, NACA2, MRTO4, CHI3L1, MRPL44, SLC7A7, MUT, JUP, MRPS2, ALG12, CARD9, TXNDC9, ISYNA1, SLC1A3, TMED3, TTYH3, MYO1C, NUP35, PDXP, SLC7A11, SQSTM1, UFSP2, AAMP, NDUFA12, INTS14, RTFDC1, FTL, WD…	57718, 23511, 3514, 5356, 25930, 112770, 3868, 54938, 9183, 57665, 6429, 8665, 1738, 117246, 347, 79959, 90411, 25953, 5982, 865, 10421, 1654, 3007, 54502, 6233, 11101, 5527, 689, 80305, 9779, 342538, 51154, 1116, 65080, 9056, 4594, 3728, 51116, 79087, 64170, 10190, 51477, 6507, 23423, 80727, 4641, 129401, 57026, 23657, 8878, 55325, 14, 55967, 81556, 51507, 2512, 80349, 10526, 54505, 205717, 6229…
blood	68	1.93104e-26	261	165.072	9245	PPP4R4, NUP188, IGKC, PLRG1, PTPN23, GLMP, SARS2, ZW10, RDH14, SRSF4, EIF3F, DLD, FTSJ3, CEP76, MCFD2, PNKD, CBFB, CD2BP2, DDX3X, HIST1H1D, RBM47, RPS27A, PPP2R5C, BTF3, TRABD, TBC1D5, NACA2, MRPL44, JUP, ALG12, CARD9, TXNDC9, TMED3, TTYH3, MYO1C, PDXP, SLC7A11, SQSTM1, UFSP2, AAMP, NDUFA12, INTS14, RTFDC1, FTL, WDR61, IPO8, DHX29, USF3, RPS24, USP10, POLDIP2, HMGN2, G3BP2, DCK, CDK2, ACSF2, SCLY…	57718, 23511, 3514, 5356, 25930, 112770, 54938, 9183, 57665, 6429, 8665, 1738, 117246, 79959, 90411, 25953, 865, 10421, 1654, 3007, 54502, 6233, 5527, 689, 80305, 9779, 342538, 65080, 3728, 79087, 64170, 10190, 23423, 80727, 4641, 57026, 23657, 8878, 55325, 14, 55967, 81556, 51507, 2512, 80349, 10526, 54505, 205717, 6229, 9100, 26073, 3151, 9908, 1633, 1017, 80221, 51540, 51566, 6768, 6195, 2495,…
leukocyte	76	3.53966e-20	213	129.451	7250	NUP188, IGKC, PTPN23, GLMP, SARS2, ZW10, SRSF4, EIF3F, DLD, MCFD2, PNKD, CBFB, CD2BP2, DDX3X, RBM47, PPP2R5C, BTF3, TRABD, TBC1D5, JUP, ALG12, CARD9, TXNDC9, TTYH3, MYO1C, PDXP, SQSTM1, UFSP2, AAMP, INTS14, RTFDC1, FTL, WDR61, IPO8, DHX29, USF3, RPS24, USP10, POLDIP2, HMGN2, G3BP2, DCK, CDK2, ACSF2, SCLY, ARMCX3, ST14, RPS6KA1, FTH1, FAM91A1, RHOF, HMOX1, PPM1B, NIPBL, KDM2A, MTA1, MRPL49, RNF31,…	23511, 3514, 25930, 112770, 54938, 9183, 6429, 8665, 1738, 90411, 25953, 865, 10421, 1654, 54502, 5527, 689, 80305, 9779, 3728, 79087, 64170, 10190, 80727, 4641, 57026, 8878, 55325, 14, 81556, 51507, 2512, 80349, 10526, 54505, 205717, 6229, 9100, 26073, 3151, 9908, 1633, 1017, 80221, 51540, 51566, 6768, 6195, 2495, 157769, 54509, 3162, 5495, 25836, 22992, 9112, 740, 55072, 25814, 8906, 22907, 257…

## Sheet: PBMC - no HIV up
Biological Processes
GO-Term	GO-Term id	P-value	# Genes (observed)	# Genes (expected)	# Genes (total)	List of observed genes	Gene ids
viral process	GO:0016032	0.000423989	26	12.6555	769	EIF3F, RPL9, DERL1, AP1G2, HIPK2, ATG5, DHX58, FCGR2B, POLR2A, HPX, TNFRSF14, ITGB3, OAS1, HLA-C, CHMP6, ABI1, SERPINB3, ITGA2, FCN1, DYNC1I2, RPL34, GRK2, ALYREF, TGFB1, IFITM3, CXCR4	8665, 6133, 79139, 8906, 28996, 9474, 79132, 2213, 5430, 3263, 8764, 3690, 4938, 3107, 79643, 10006, 6317, 3673, 2219, 1781, 6164, 156, 10189, 7040, 10410, 7852
response to virus	GO:0009615	0.00455103	12	4.9865	303	TSPAN32, AGBL4, PPM1B, LGALS8, DHX58, PRKRA, CLU, OAS1, IFIT3, IL1B, IFITM3, CXCR4	10077, 84871, 5495, 3964, 79132, 8575, 1191, 4938, 3437, 3553, 10410, 7852
immune response	GO:0006955	1.22366e-09	70	33.6054	2042	FGG, CD300E, CMTM6, MUC4, SNX4, SLC2A5, HRG, CDA, CD36, IGHA2, JUP, CD226, MYO1C, THBS1, PIK3AP1, PPBP, C4A, APP, COMMD3, BPIFB2, CD300A, PF4V1, COL1A1, ATG5, ABCA13, DHX58, TREM1, FCGR2B, APLN, VAMP3, ATP11A, FGB, APAF1, HPX, RETN, TNFRSF14, PRKRA, HSPA6, CXCL5, FCER2, CLU, LILRB3, ACTR1B, A2M, OAS1, IGHM, HLA-C, PF4, IFIT3, IGHG2, TYROBP, FGA, MME, IL1B, C1QB, ORM2, IL1RN, PROS1, SERPINC1, ABI1…	2266, 342510, 54918, 4585, 8723, 6518, 3273, 978, 948, 3494, 3728, 10666, 4641, 7057, 118788, 5473, 720, 351, 23412, 80341, 11314, 5197, 1277, 9474, 154664, 79132, 54210, 2213, 8862, 9341, 23250, 2244, 317, 3263, 56729, 8764, 8575, 3310, 6374, 2208, 1191, 11025, 10120, 2, 4938, 3507, 3107, 5196, 3437, 3501, 7305, 2243, 4311, 3553, 713, 5005, 3557, 5627, 462, 10006, 388697, 6317, 2357, 83700, 712,…
immune system process	GO:0002376	9.65976e-14	98	47.0508	2859	SPTBN2, FGG, CD300E, CMTM6, MUC4, SNX4, SLC2A5, HRG, BAK1, CDA, CD36, IGHA2, TSPAN32, JUP, SELP, ITGA6, CD226, MYO1C, THBS1, PIK3AP1, CLEC1B, PPBP, PLCB1, AGBL4, C4A, NDRG1, PPM1B, APP, COMMD3, ESAM, BPIFB2, CD300A, PF4V1, COL1A1, JAGN1, HIPK2, ATG5, ACE, ABCA13, RAB32, DHX58, TREM1, FLI1, FCGR2B, APLN, VAMP3, ATP11A, DYNLL2, FGB, APAF1, HPX, RETN, TNFRSF14, ITGB3, PRKRA, HSPA6, CXCL5, FCER2, CLU…	6712, 2266, 342510, 54918, 4585, 8723, 6518, 3273, 578, 978, 948, 3494, 10077, 3728, 6403, 3655, 10666, 4641, 7057, 118788, 51266, 5473, 23236, 84871, 720, 10397, 5495, 351, 23412, 90952, 80341, 11314, 5197, 1277, 84522, 28996, 9474, 1636, 154664, 10981, 79132, 54210, 2313, 2213, 8862, 9341, 23250, 140735, 2244, 317, 3263, 56729, 8764, 3690, 8575, 3310, 6374, 2208, 1191, 11025, 10120, 2335, 2, 49…
cell activation	GO:0001775	4.37013e-14	63	22.5462	1370	GP1BB, FGG, CMTM6, SNX4, SLC2A5, HRG, BAK1, CDA, CD36, IGHA2, TSPAN32, JUP, SELP, CD226, THBS1, CLEC1B, PPBP, PLCB1, VWF, NDRG1, APP, COMMD3, GP1BA, CD300A, PF4V1, COL1A1, GP9, ATG5, GNA13, ABCA13, ALOX12, VAMP3, ATP11A, FGB, APAF1, MYL9, RETN, TNFRSF14, ITGB3, HSPA6, CLU, LILRB3, ACTR1B, IGHM, GP5, PF4, IGHG2, TYROBP, FGA, MME, CD151, IL1B, ORM2, CLPTM1, HRNR, SERPINB3, FPR1, FCN1, ITGA2B, MPIG6…	2812, 2266, 54918, 8723, 6518, 3273, 578, 978, 948, 3494, 10077, 3728, 6403, 10666, 7057, 51266, 5473, 23236, 7450, 10397, 351, 23412, 2811, 11314, 5197, 1277, 2815, 9474, 10672, 154664, 239, 9341, 23250, 2244, 317, 10398, 56729, 8764, 3690, 3310, 1191, 11025, 10120, 3507, 2814, 5196, 3501, 7305, 2243, 4311, 977, 3553, 5005, 1209, 388697, 6317, 2357, 2219, 3674, 80739, 51806, 7040, 2729
leukocyte activation	GO:0045321	2.01226e-05	40	19.9789	1214	CMTM6, SNX4, SLC2A5, BAK1, CDA, CD36, IGHA2, TSPAN32, JUP, CD226, THBS1, PPBP, NDRG1, COMMD3, CD300A, ATG5, ABCA13, VAMP3, ATP11A, APAF1, RETN, TNFRSF14, HSPA6, CLU, LILRB3, ACTR1B, IGHM, IGHG2, TYROBP, MME, CD151, IL1B, ORM2, CLPTM1, HRNR, SERPINB3, FPR1, FCN1, CALML5, TGFB1	54918, 8723, 6518, 578, 978, 948, 3494, 10077, 3728, 10666, 7057, 5473, 10397, 23412, 11314, 9474, 154664, 9341, 23250, 317, 56729, 8764, 3310, 1191, 11025, 10120, 3507, 3501, 7305, 4311, 977, 3553, 5005, 1209, 388697, 6317, 2357, 2219, 51806, 7040
myeloid leukocyte activation	GO:0002274	3.89073e-08	31	10.2034	620	CMTM6, SNX4, SLC2A5, CDA, CD36, TSPAN32, JUP, CD226, THBS1, PPBP, NDRG1, COMMD3, CD300A, ABCA13, VAMP3, ATP11A, APAF1, RETN, HSPA6, CLU, LILRB3, ACTR1B, TYROBP, MME, ORM2, HRNR, SERPINB3, FPR1, FCN1, CALML5, TGFB1	54918, 8723, 6518, 978, 948, 10077, 3728, 10666, 7057, 5473, 10397, 23412, 11314, 154664, 9341, 23250, 317, 56729, 3310, 1191, 11025, 10120, 7305, 4311, 5005, 388697, 6317, 2357, 2219, 51806, 7040
leukocyte migration	GO:0050900	4.08649e-09	28	7.70192	468	IGHA2, SELP, ITGA6, THBS1, PPBP, PLCB1, ESAM, CD300A, PF4V1, COL1A1, JAGN1, TREM1, TNFRSF14, ITGB3, CXCL5, FN1, IGHM, PF4, IL1B, PROS1, FPR1, JAM3, GPSM3, ITGA2, ITGA2B, TGFB1, CXCR4, GCSAM	3494, 6403, 3655, 7057, 5473, 23236, 90952, 11314, 5197, 1277, 84522, 54210, 8764, 3690, 6374, 2335, 3507, 5196, 3553, 5627, 2357, 83700, 63940, 3673, 3674, 7040, 7852, 257144
leukocyte mediated immunity	GO:0002443	3.02751e-10	41	13.6923	832	CMTM6, SNX4, SLC2A5, CDA, CD36, IGHA2, JUP, CD226, PPBP, C4A, COMMD3, CD300A, JAGN1, ACE, ABCA13, TREM1, VAMP3, ATP11A, APAF1, HPX, RETN, HSPA6, CXCL5, FCER2, CLU, LILRB3, ACTR1B, IGHM, IGHG2, TYROBP, MME, IL1B, C1QB, ORM2, HRNR, SERPINB3, FPR1, C1QA, FCN1, CALML5, TGFB1	54918, 8723, 6518, 978, 948, 3494, 3728, 10666, 5473, 720, 23412, 11314, 84522, 1636, 154664, 54210, 9341, 23250, 317, 3263, 56729, 3310, 6374, 2208, 1191, 11025, 10120, 3507, 3501, 7305, 4311, 3553, 713, 5005, 388697, 6317, 2357, 712, 2219, 51806, 7040
canonical pathways
Network	Network id	Adjusted p-value	# Genes (observed)	# Genes (expected)	# Genes (total)	List of observed genes	Gene ids
Hemostasis	Reactome:R-HSA-109582	3.06744e-15	50	14.3358	710	GP1BB, FGG, HRG, ATP2B3, CD36, IGHA2, SELP, ITGA6, THBS1, CLEC1B, PPBP, MMRN1, VWF, APP, ESAM, GP1BA, HBD, RAB27B, PF4V1, GP9, GNA13, F5, TREM1, FGB, ITGB3, LHFPL2, CLU, PPP2R5D, FN1, A2M, IGHM, GP5, ITIH4, PF4, FGA, CLEC3B, HIST2H3A, ORM2, PROS1, SERPINC1, F13A1, DOCK5, JAM3, ITGA2, TF, ITGA2B, MPIG6B, SPARC, TGFB1, DAGLB	2812, 2266, 3273, 492, 948, 3494, 6403, 3655, 7057, 51266, 5473, 22915, 7450, 351, 90952, 2811, 3045, 5874, 5197, 2815, 10672, 2153, 54210, 2244, 3690, 10184, 1191, 5528, 2335, 2, 3507, 2814, 3700, 5196, 2243, 7123, 333932, 5005, 5627, 462, 2162, 80005, 83700, 3673, 7018, 3674, 80739, 6678, 7040, 221955
Blood coagulation	Panther:P00011	4.10146e-11	12	0.888417	44	GP1BB, FGG, VWF, APP, GP1BA, GP9, FGB, GP5, FGA, PROS1, SERPINC1, ITGA2B	2812, 2266, 7450, 351, 2811, 2815, 2244, 2814, 2243, 5627, 462, 3674
HIF-1-alpha transcription factor network	NCI_pid:Pathway_e47a1c9320eae45eaa536d57a69f838f	7.36014e-06	9	1.35282	67	NDRG1, PFKFB3, NT5E, HK2, SLC2A1, PLIN2, COPS5, TF, CXCR4	10397, 5209, 4907, 3099, 6513, 123, 10987, 7018, 7852
Innate Immune System	Reactome:R-HSA-168249	4.44111e-07	57	29.4591	1459	SPTBN2, FGG, CD300E, CMTM6, MUC4, SLC2A5, CDA, CD36, KLB, JUP, MYO1C, PIK3AP1, PPBP, PIP4K2C, VWF, C4A, APP, COMMD3, TXNIP, BPIFB2, CD300A, ATG5, ABCA13, DHX58, TREM1, ATP11A, FGB, APAF1, PTPRA, RETN, ITGB3, RHEB, HSPA6, CLU, LILRB3, PPP2R5D, ACTR1B, FN1, HLA-C, IGHG2, TYROBP, FGA, MME, IL1B, C1QB, ORM2, PROS1, ABI1, HRNR, SERPINB3, FPR1, C1QA, FCN1, ITGA2B, PANX1, GRK2, CALML5	6712, 2266, 342510, 54918, 4585, 6518, 978, 948, 152831, 3728, 4641, 118788, 5473, 79837, 7450, 720, 351, 23412, 10628, 80341, 11314, 9474, 154664, 79132, 54210, 23250, 2244, 317, 5786, 56729, 3690, 6009, 3310, 1191, 11025, 5528, 10120, 2335, 3107, 3501, 7305, 2243, 4311, 3553, 713, 5005, 5627, 10006, 388697, 6317, 2357, 712, 2219, 3674, 24145, 156, 51806
Extracellular matrix organization	Reactome:R-HSA-1474244	2.51949e-06	20	6.017	298	FGG, ITGA6, THBS1, VCAN, COL1A1, P4HA1, NID1, PLOD2, FGB, LTBP1, ITGB3, FN1, A2M, FGA, CD151, JAM3, ITGA2, ITGA2B, SPARC, TGFB1	2266, 3655, 7057, 1462, 1277, 5033, 4811, 5352, 2244, 4052, 3690, 2335, 2, 2243, 977, 83700, 3673, 3674, 6678, 7040
Immune System	Reactome:R-HSA-168256	6.52769e-06	75	46.7226	2314	SPTBN2, FGG, CD300E, CMTM6, MUC4, SLC2A5, CDA, CD36, KLB, JUP, CD226, MYO1C, PIK3AP1, PPBP, PIP4K2C, VWF, C4A, PPM1B, APP, COMMD3, TXNIP, BPIFB2, CD300A, ATG5, ABCA13, DHX58, TREM1, FCGR2B, VAMP3, ATP11A, DYNLL2, FGB, APAF1, PTPRA, RETN, TNFRSF14, ITGB3, RHEB, HSPA6, FCER2, CLU, LILRB3, PPP2R5D, ACTR1B, FN1, OAS1, IGHM, HLA-C, IFIT3, IGHG2, TYROBP, FGA, HIST2H3A, MME, IL1B, C1QB, ORM2, IL1RN, PRO…	6712, 2266, 342510, 54918, 4585, 6518, 978, 948, 152831, 3728, 10666, 4641, 118788, 5473, 79837, 7450, 720, 5495, 351, 23412, 10628, 80341, 11314, 9474, 154664, 79132, 54210, 2213, 9341, 23250, 140735, 2244, 317, 5786, 56729, 8764, 3690, 6009, 3310, 2208, 1191, 11025, 5528, 10120, 2335, 4938, 3507, 3107, 3437, 3501, 7305, 2243, 333932, 4311, 3553, 713, 5005, 3557, 5627, 10006, 388697, 6317, 2357,…
regulation of cell cycle progression by plk3	BioCarta:plk3pathway	0.00529702	3	0.363443	18	APAF1, CHEK1, CASP6	317, 1111, 839
Diseases - Mesh Terms
MeSH-Term	MeSH-Term id(s)	P-value	# Genes (observed)	# Genes (expected)	# Genes (total)	List of observed genes	Gene ids
Lymphatic Diseases	C15.604	2.59467e-15	159	94.5999	6463	ZNF292, GP1BB, FGG, DAAM1, UBR5, MUC4, COMT, MAOB, BAK1, CDA, CD36, TP53I3, LIMD1, PRPF31, SELP, ITGA6, ISYNA1, CD226, THBS1, SERPINA7, PIK3AP1, CACNB2, MGEA5, SORL1, CLEC1B, PPBP, COX3, DHX29, PIP4K2C, PLCB1, DERL1, VCAN, NDUFAF4, VWF, CLDN5, C4A, NDRG1, KRT31, PASD1, FOSL2, APP, COMMD3, ESAM, GP1BA, TXNIP, CD300A, RAB27B, PF4V1, VNN2, LGALS8, COL1A1, RNPS1, PFKFB3, GP9, MOB3B, HIPK2, P4HA1, ATG…	23036, 2812, 2266, 23002, 51366, 4585, 1312, 4129, 578, 978, 948, 9540, 8994, 26121, 6403, 3655, 51477, 10666, 7057, 6906, 118788, 783, 10724, 6653, 51266, 5473, 4514, 54505, 79837, 23236, 79139, 1462, 29078, 7450, 7122, 720, 10397, 3881, 139135, 2355, 351, 23412, 90952, 2811, 10628, 11314, 5874, 5197, 8875, 3964, 1277, 10921, 5209, 2815, 79817, 28996, 5033, 9474, 10672, 7508, 1636, 8996, 8766, 2…
Lymphoproliferative Disorders	C15.604.515	8.27514e-13	145	87.6619	5989	ZNF292, FGG, DAAM1, UBR5, MUC4, COMT, BAK1, CDA, CD36, TP53I3, LIMD1, PRPF31, SELP, ITGA6, ISYNA1, CD226, THBS1, SERPINA7, PIK3AP1, CACNB2, MGEA5, SORL1, PPBP, COX3, PIP4K2C, PLCB1, DERL1, VCAN, NDUFAF4, VWF, C4A, NDRG1, KRT31, PASD1, FOSL2, APP, COMMD3, ESAM, GP1BA, TXNIP, CD300A, PF4V1, VNN2, LGALS8, COL1A1, PFKFB3, GP9, MOB3B, HIPK2, P4HA1, ATG5, GNA13, XPC, ACE, NOL3, F5, TREM1, PTGS1, FLI1, …	23036, 2266, 23002, 51366, 4585, 1312, 578, 978, 948, 9540, 8994, 26121, 6403, 3655, 51477, 10666, 7057, 6906, 118788, 783, 10724, 6653, 5473, 4514, 79837, 23236, 79139, 1462, 29078, 7450, 720, 10397, 3881, 139135, 2355, 351, 23412, 90952, 2811, 10628, 11314, 5197, 8875, 3964, 1277, 5209, 2815, 79817, 28996, 5033, 9474, 10672, 7508, 1636, 8996, 2153, 54210, 5742, 2313, 2213, 4811, 8862, 728378, 2…
Immunoproliferative Disorders	C20.683	1.19085e-12	149	91.6432	6261	ZNF292, FGG, DAAM1, UBR5, MUC4, COMT, BAK1, CDA, CD36, TP53I3, LIMD1, PRPF31, SELP, ITGA6, ISYNA1, CD226, THBS1, SERPINA7, PIK3AP1, CACNB2, MGEA5, SORL1, PPBP, COX3, DHX29, PIP4K2C, PLCB1, DERL1, MMRN1, VCAN, NDUFAF4, VWF, C4A, NDRG1, KRT31, PASD1, FOSL2, APP, COMMD3, ESAM, GP1BA, TXNIP, CD300A, PF4V1, LGALS8, COL1A1, PFKFB3, GP9, MOB3B, KRT84, HIPK2, P4HA1, ATG5, GNA13, XPC, ACE, NOL3, F5, TREM1…	23036, 2266, 23002, 51366, 4585, 1312, 578, 978, 948, 9540, 8994, 26121, 6403, 3655, 51477, 10666, 7057, 6906, 118788, 783, 10724, 6653, 5473, 4514, 54505, 79837, 23236, 79139, 22915, 1462, 29078, 7450, 720, 10397, 3881, 139135, 2355, 351, 23412, 90952, 2811, 10628, 11314, 5197, 3964, 1277, 5209, 2815, 79817, 3890, 28996, 5033, 9474, 10672, 7508, 1636, 8996, 2153, 54210, 5742, 2313, 2213, 4811, 8…
RNA Virus Infections	C02.782	1.92407e-17	147	79.5968	5438	FGG, UBR5, MUC4, SLC2A5, COMT, HRG, MAOB, BAK1, ATP2B3, CDA, CD36, TSPAN32, JUP, SELP, ITGA6, CD226, THBS1, SERPINA7, MGEA5, SORL1, CLEC1B, TSPAN9, PPBP, FDFT1, VCAN, VWF, CLDN5, C4A, NDRG1, FOSL2, APP, ESAM, GP1BA, TXNIP, CD300A, HBD, LGALS8, COL1A1, RNPS1, PFKFB3, GP9, JAGN1, HIPK2, P4HA1, SAMD9L, ATG5, XPC, ACE, NOL3, RAB11A, F5, RAB32, DHX58, TREM1, PTGS1, FLI1, KRT34, FCGR2B, NID1, APLN, ALO…	2266, 51366, 4585, 6518, 1312, 3273, 4129, 578, 492, 978, 948, 10077, 3728, 6403, 3655, 10666, 7057, 6906, 10724, 6653, 51266, 10867, 5473, 2222, 1462, 7450, 7122, 720, 10397, 2355, 351, 90952, 2811, 10628, 11314, 3045, 3964, 1277, 10921, 5209, 2815, 84522, 28996, 5033, 219285, 9474, 7508, 1636, 8996, 8766, 2153, 10981, 79132, 54210, 5742, 2313, 3885, 2213, 4811, 8862, 239, 728378, 5430, 5352, 86…
Lentivirus Infections	C02.782.815.616	1.99092e-16	106	48.5514	3317	UBR5, SLC2A5, COMT, MAOB, BAK1, CDA, CD36, SELP, ITGA6, CD226, THBS1, SERPINA7, MGEA5, SORL1, CLEC1B, PPBP, VCAN, VWF, CLDN5, C4A, NDRG1, APP, ESAM, GP1BA, TXNIP, CD300A, HBD, LGALS8, COL1A1, RNPS1, GP9, JAGN1, HIPK2, ATG5, XPC, ACE, NOL3, RAB11A, F5, RAB32, DHX58, TREM1, PTGS1, FLI1, FCGR2B, NID1, APLN, ALOX12, POTEF, PLOD2, SSNA1, FGB, APAF1, HPX, KRT4, RETN, GLUL, TNFRSF14, ITGB3, ITPA, CXCL5,…	51366, 6518, 1312, 4129, 578, 978, 948, 6403, 3655, 10666, 7057, 6906, 10724, 6653, 51266, 5473, 1462, 7450, 7122, 720, 10397, 351, 90952, 2811, 10628, 11314, 3045, 3964, 1277, 10921, 2815, 84522, 28996, 9474, 7508, 1636, 8996, 8766, 2153, 10981, 79132, 54210, 5742, 2313, 2213, 4811, 8862, 239, 728378, 5352, 8636, 2244, 317, 3263, 3851, 56729, 2752, 8764, 3690, 3704, 6374, 2208, 5858, 1191, 11025…
HIV Infections	C20.673.480, C02.782.815.616.400	4.96732e-16	103	46.956	3208	UBR5, SLC2A5, COMT, MAOB, BAK1, CDA, CD36, SELP, CD226, THBS1, SERPINA7, MGEA5, SORL1, CLEC1B, PPBP, VCAN, VWF, CLDN5, C4A, NDRG1, APP, ESAM, GP1BA, TXNIP, CD300A, HBD, COL1A1, RNPS1, GP9, JAGN1, HIPK2, ATG5, XPC, ACE, NOL3, RAB11A, F5, RAB32, DHX58, TREM1, PTGS1, FLI1, FCGR2B, NID1, APLN, ALOX12, POTEF, PLOD2, SSNA1, FGB, APAF1, HPX, KRT4, RETN, GLUL, TNFRSF14, ITGB3, ITPA, CXCL5, FCER2, PZP, CL…	51366, 6518, 1312, 4129, 578, 978, 948, 6403, 10666, 7057, 6906, 10724, 6653, 51266, 5473, 1462, 7450, 7122, 720, 10397, 351, 90952, 2811, 10628, 11314, 3045, 1277, 10921, 2815, 84522, 28996, 9474, 7508, 1636, 8996, 8766, 2153, 10981, 79132, 54210, 5742, 2313, 2213, 4811, 8862, 239, 728378, 5352, 8636, 2244, 317, 3263, 3851, 56729, 2752, 8764, 3690, 3704, 6374, 2208, 5858, 1191, 11025, 2335, 2, 1…
Retroviridae Infections	C02.782.815	5.32026e-16	110	52.24	3569	UBR5, SLC2A5, COMT, MAOB, BAK1, CDA, CD36, SELP, ITGA6, CD226, THBS1, SERPINA7, MGEA5, SORL1, CLEC1B, PPBP, VCAN, VWF, CLDN5, C4A, NDRG1, APP, ESAM, GP1BA, TXNIP, CD300A, HBD, LGALS8, COL1A1, RNPS1, GP9, JAGN1, HIPK2, P4HA1, SAMD9L, ATG5, XPC, ACE, NOL3, RAB11A, F5, RAB32, DHX58, TREM1, PTGS1, FLI1, FCGR2B, NID1, APLN, ALOX12, POTEF, PLOD2, SSNA1, FGB, APAF1, HPX, KRT4, RETN, GLUL, TNFRSF14, ITGB…	51366, 6518, 1312, 4129, 578, 978, 948, 6403, 3655, 10666, 7057, 6906, 10724, 6653, 51266, 5473, 1462, 7450, 7122, 720, 10397, 351, 90952, 2811, 10628, 11314, 3045, 3964, 1277, 10921, 2815, 84522, 28996, 5033, 219285, 9474, 7508, 1636, 8996, 8766, 2153, 10981, 79132, 54210, 5742, 2313, 2213, 4811, 8862, 239, 728378, 5352, 8636, 2244, 317, 3263, 3851, 56729, 2752, 8764, 3690, 3704, 6374, 2208, 585…
DNA Virus Infections	C02.256	2.84933e-13	123	67.6529	4622	FGG, UBR5, MUC4, COMT, EIF3F, BAK1, CDA, CD36, PRPF31, SELP, ITGA6, CD226, MYO1C, THBS1, SERPINA7, PIK3AP1, MGEA5, SORL1, PPBP, COX3, SIGMAR1, PLCB1, DERL1, VCAN, VWF, CLDN5, AGBL4, C4A, NDRG1, FOSL2, APP, ESAM, GP1BA, TXNIP, PF4V1, LGALS8, COL1A1, RNPS1, GP9, HIPK2, ATG5, GNA13, XPC, ACE, NOL3, RAB11A, F5, DHX58, TREM1, PTGS1, FLI1, FCGR2B, NID1, POTEF, FGB, APAF1, HPX, LTBP1, KRT4, RETN, GLUL, …	2266, 51366, 4585, 1312, 8665, 578, 978, 948, 26121, 6403, 3655, 10666, 4641, 7057, 6906, 118788, 10724, 6653, 5473, 4514, 10280, 23236, 79139, 1462, 7450, 7122, 84871, 720, 10397, 2355, 351, 90952, 2811, 10628, 5197, 3964, 1277, 10921, 2815, 28996, 9474, 10672, 7508, 1636, 8996, 8766, 2153, 79132, 54210, 5742, 2313, 2213, 4811, 728378, 2244, 317, 3263, 4052, 3851, 56729, 2752, 8764, 3690, 3704, …
unigene tissue Terms
Tissue	Tissue id	P-value	# Genes (observed)	# Genes (expected)	# Genes (total)	List of observed genes	Gene ids
haemolymphoid system	67	1.75874e-12	222	167.383	11592	ZNF292, PPP4R4, GP1BB, FGG, DAAM1, CMTM6, UBR5, SNX4, RDH14, SLC2A5, COMT, EIF3F, BAK1, RPL9, CDA, CEP76, CD36, TP53I3, TMEM40, YEATS4, TSPAN32, TMOD2, TPM1, LIMD1, KLB, JUP, PRPF31, SELP, ITGA6, CUTA, NEMF, ISYNA1, YIPF6, MYO1C, THBS1, PIK3AP1, MGEA5, SORL1, TSPAN9, PPBP, FDFT1, SIGMAR1, DHX29, PLCB1, FAM162A, DERL1, PDLIM1, VCAN, SCRN3, NDUFAF4, VWF, TMX2, MRPL3, C4A, NDRG1, FOSL2, SAFB2, PPM1B…	23036, 57718, 2812, 2266, 23002, 54918, 51366, 8723, 57665, 6518, 1312, 8665, 578, 6133, 978, 79959, 948, 9540, 55287, 8089, 10077, 29767, 7168, 8994, 152831, 3728, 26121, 6403, 3655, 51596, 9147, 51477, 286451, 4641, 7057, 118788, 10724, 6653, 10867, 5473, 2222, 10280, 54505, 23236, 26355, 79139, 9124, 1462, 79634, 29078, 7450, 51075, 11222, 720, 10397, 2355, 9667, 5495, 351, 23412, 90952, 10628…
blood	68	1.36326e-09	183	133.493	9245	ZNF292, PPP4R4, DAAM1, CMTM6, UBR5, SNX4, RDH14, SLC2A5, COMT, EIF3F, BAK1, RPL9, CDA, CEP76, CD36, TP53I3, YEATS4, TSPAN32, TMOD2, TPM1, LIMD1, JUP, PRPF31, SELP, CUTA, NEMF, YIPF6, MYO1C, THBS1, PIK3AP1, MGEA5, SORL1, TSPAN9, PPBP, FDFT1, SIGMAR1, DHX29, PLCB1, FAM162A, DERL1, PDLIM1, VCAN, SCRN3, NDUFAF4, TMX2, MRPL3, NDRG1, FOSL2, SAFB2, PPM1B, APP, COMMD3, ESAM, TXNIP, TNPO2, CD300A, HBD, AP…	23036, 57718, 23002, 54918, 51366, 8723, 57665, 6518, 1312, 8665, 578, 6133, 978, 79959, 948, 9540, 8089, 10077, 29767, 7168, 8994, 3728, 26121, 6403, 51596, 9147, 286451, 4641, 7057, 118788, 10724, 6653, 10867, 5473, 2222, 10280, 54505, 23236, 26355, 79139, 9124, 1462, 79634, 29078, 51075, 11222, 10397, 2355, 9667, 5495, 351, 23412, 90952, 10628, 30000, 11314, 3045, 8906, 8875, 3964, 10921, 5209…
leukocyte	76	5.17308e-09	152	104.686	7250	ZNF292, DAAM1, UBR5, SNX4, SLC2A5, COMT, EIF3F, BAK1, RPL9, CDA, TP53I3, YEATS4, TSPAN32, TMOD2, TPM1, LIMD1, JUP, PRPF31, SELP, NEMF, MYO1C, THBS1, PIK3AP1, MGEA5, SORL1, TSPAN9, PPBP, FDFT1, SIGMAR1, DHX29, DERL1, PDLIM1, VCAN, SCRN3, TMX2, MRPL3, NDRG1, FOSL2, PPM1B, APP, ESAM, TNPO2, CD300A, AP1G2, VNN2, LGALS8, RNPS1, PFKFB3, JAGN1, MOB3B, HIPK2, ATG5, GNA13, XPC, NOL3, RAB11A, F5, DHX58, TR…	23036, 23002, 51366, 8723, 6518, 1312, 8665, 578, 6133, 978, 9540, 8089, 10077, 29767, 7168, 8994, 3728, 26121, 6403, 9147, 4641, 7057, 118788, 10724, 6653, 10867, 5473, 2222, 10280, 54505, 79139, 9124, 1462, 79634, 51075, 11222, 10397, 2355, 5495, 351, 90952, 30000, 11314, 8906, 8875, 3964, 10921, 5209, 84522, 79817, 28996, 9474, 10672, 7508, 8996, 8766, 2153, 79132, 54210, 57186, 5742, 2313, 11…

## Sheet: PBMC - no HIV down
Biological Processes
GO-Term	GO-Term id	P-value	# Genes (observed)	# Genes (expected)	# Genes (total)	List of observed genes	Gene ids
immune response	GO:0006955	8.44689e-08	86	48.7515	2042	IL18, KRT16, SNX6, STOML2, DDX3X, CHI3L1, SVIP, THEMIS2, CARD9, B4GALT1, PSMD9, NPLOC4, MYO1C, CTSD, TLR2, IFIH1, MRC1, CHUK, RHOF, HMOX1, SERPINB12, LILRA5, SPG21, EIF2AK2, SHC1, FCGR1A, PSMD14, LGMN, SAMSN1, LAMTOR1, HLA-DMA, FLOT1, CTSZ, IGSF6, LPXN, HLA-DRB3, LILRB4, TNFRSF1B, PML, PTAFR, FAF2, CD86, SIRT2, GZMB, PRNP, HLA-DQB1, FLG2, S100A13, ATG12, LEF1, PSMC1, GRN, CD99, JAML, PPP3CB, CD7,…	3606, 3868, 58533, 30968, 1654, 1116, 258010, 9473, 64170, 2683, 5715, 55666, 4641, 1509, 7097, 64135, 4360, 1147, 54509, 3162, 89777, 353514, 51324, 5610, 6464, 2209, 10213, 5641, 64092, 55004, 3108, 10211, 1522, 10261, 9404, 3125, 11006, 7133, 5371, 5724, 23197, 942, 22933, 3002, 5621, 3119, 388698, 6284, 9140, 51176, 5700, 2896, 4267, 120425, 5532, 924, 3783, 10945, 10462, 974, 25852, 3663, 57…
viral process	GO:0016032	9.47613e-05	36	18.3594	769	NUP188, CUL4A, ZYX, DDX3X, NUP35, RANBP1, RPS24, CDK9, IFIH1, IVNS1ABP, MRC1, EIF2AK2, SHC1, PDCL3, BRD4, NUP98, PML, CD86, ITGB3, RPL37A, LEF1, NUP50, KPNA2, EPS15, RCC1, APOBEC3A, CD4, CHMP5, SMARCA4, RAD23A, POLR2G, CTSB, TFRC, TRIM21, NELFE, CD74	23511, 8451, 7791, 1654, 129401, 5902, 6229, 1025, 64135, 10625, 4360, 5610, 6464, 79031, 23476, 4928, 5371, 942, 3690, 6168, 51176, 10762, 3838, 2060, 1104, 200315, 920, 51510, 6597, 5886, 5436, 1508, 7037, 6737, 7936, 972
viral life cycle	GO:0019058	6.79301e-05	20	7.47268	313	NUP188, DDX3X, NUP35, MRC1, EIF2AK2, NUP98, PML, CD86, ITGB3, NUP50, KPNA2, EPS15, APOBEC3A, CD4, CHMP5, RAD23A, CTSB, TFRC, TRIM21, CD74	23511, 1654, 129401, 4360, 5610, 4928, 5371, 942, 3690, 10762, 3838, 2060, 200315, 920, 51510, 5886, 1508, 7037, 6737, 972
viral gene expression	GO:0019080	0.00208717	12	4.53613	190	NUP188, NUP35, RPS24, CDK9, NUP98, RPL37A, LEF1, NUP50, SMARCA4, POLR2G, TRIM21, NELFE	23511, 129401, 6229, 1025, 4928, 6168, 51176, 10762, 6597, 5436, 6737, 7936
viral transcription	GO:0019083	0.00108919	12	4.20189	176	NUP188, NUP35, RPS24, CDK9, NUP98, RPL37A, LEF1, NUP50, SMARCA4, POLR2G, TRIM21, NELFE	23511, 129401, 6229, 1025, 4928, 6168, 51176, 10762, 6597, 5436, 6737, 7936
immune system process	GO:0002376	6.42946e-07	107	68.2568	2859	CUL4A, IL18, KRT16, SNX6, STOML2, DDX3X, RBM47, CHI3L1, SVIP, SLC7A7, THEMIS2, CARD9, B4GALT1, PSMD9, NPLOC4, MYO1C, SLC7A11, SQSTM1, CTSD, WDR61, RPS24, TLR2, IFIH1, MRC1, CHUK, RHOF, HMOX1, SERPINB12, ABCB9, LILRA5, SPG21, EIF2AK2, SHC1, FCGR1A, PSMD14, LGMN, SAMSN1, LAMTOR1, HLA-DMA, DYNC1LI2, FLOT1, CTSZ, IGSF6, LPXN, SGPL1, TMBIM6, TMEM176A, HLA-DRB3, LILRB4, MPP1, TNFRSF1B, PML, PTAFR, FAF2…	8451, 3606, 3868, 58533, 30968, 1654, 54502, 1116, 258010, 9056, 9473, 64170, 2683, 5715, 55666, 4641, 23657, 8878, 1509, 80349, 6229, 7097, 64135, 4360, 1147, 54509, 3162, 89777, 23457, 353514, 51324, 5610, 6464, 2209, 10213, 5641, 64092, 55004, 3108, 1783, 10211, 1522, 10261, 9404, 8879, 7009, 55365, 3125, 11006, 4354, 7133, 5371, 5724, 23197, 942, 22933, 3002, 80024, 5621, 3119, 388698, 2120, …
cell activation	GO:0001775	9.65288e-05	55	32.7079	1370	IL18, SNX6, STOML2, DDX3X, CHI3L1, SVIP, B4GALT1, SLC7A11, CTSD, TLR2, RPS6KA1, RHOF, HMOX1, SERPINB12, PSMD14, SAMSN1, LAMTOR1, CTSZ, HLA-DRB3, LILRB4, TNFRSF1B, MYL9, PTAFR, FAF2, CD86, PRNP, HLA-DQB1, FLG2, ITGB3, S100A13, LEF1, GRN, JAML, PPP3CB, CD7, KDELR1, CD79B, ARMC8, S100A7, SEMA4A, CTSA, PCID2, DSC1, CD4, DGKA, GM2A, CLPTM1, HRNR, DSG1, CTSB, TFRC, CTSS, VSIG4, CD74, FUCA1	3606, 58533, 30968, 1654, 1116, 258010, 2683, 23657, 1509, 7097, 6195, 54509, 3162, 89777, 10213, 64092, 55004, 1522, 3125, 11006, 7133, 10398, 5724, 23197, 942, 5621, 3119, 388698, 3690, 6284, 51176, 2896, 120425, 5532, 924, 10945, 974, 25852, 6278, 64218, 5476, 55795, 1823, 920, 1606, 2760, 1209, 388697, 1828, 1508, 7037, 1520, 11326, 972, 2517
leukocyte activation	GO:0045321	0.000111053	50	28.9835	1214	IL18, SNX6, STOML2, DDX3X, CHI3L1, SVIP, B4GALT1, CTSD, TLR2, RHOF, HMOX1, SERPINB12, PSMD14, SAMSN1, LAMTOR1, CTSZ, HLA-DRB3, LILRB4, TNFRSF1B, PTAFR, FAF2, CD86, PRNP, HLA-DQB1, FLG2, S100A13, LEF1, GRN, JAML, PPP3CB, CD7, KDELR1, CD79B, ARMC8, S100A7, SEMA4A, CTSA, PCID2, DSC1, CD4, GM2A, CLPTM1, HRNR, DSG1, CTSB, TFRC, CTSS, VSIG4, CD74, FUCA1	3606, 58533, 30968, 1654, 1116, 258010, 2683, 1509, 7097, 54509, 3162, 89777, 10213, 64092, 55004, 1522, 3125, 11006, 7133, 5724, 23197, 942, 5621, 3119, 388698, 6284, 51176, 2896, 120425, 5532, 924, 10945, 974, 25852, 6278, 64218, 5476, 55795, 1823, 920, 2760, 1209, 388697, 1828, 1508, 7037, 1520, 11326, 972, 2517
myeloid leukocyte activation	GO:0002274	9.07805e-05	31	14.8021	620	SNX6, DDX3X, CHI3L1, SVIP, B4GALT1, CTSD, TLR2, RHOF, HMOX1, SERPINB12, PSMD14, LAMTOR1, CTSZ, TNFRSF1B, PTAFR, FAF2, CD86, FLG2, S100A13, GRN, ARMC8, S100A7, CTSA, DSC1, GM2A, HRNR, DSG1, CTSB, CTSS, CD74, FUCA1	58533, 1654, 1116, 258010, 2683, 1509, 7097, 54509, 3162, 89777, 10213, 55004, 1522, 7133, 5724, 23197, 942, 388698, 6284, 2896, 25852, 6278, 5476, 1823, 2760, 388697, 1828, 1508, 1520, 972, 2517
leukocyte mediated immunity	GO:0002443	0.00085449	35	19.8635	832	SNX6, DDX3X, CHI3L1, SVIP, B4GALT1, CTSD, TLR2, RHOF, HMOX1, SERPINB12, PSMD14, LAMTOR1, CTSZ, TNFRSF1B, PTAFR, FAF2, GZMB, HLA-DQB1, FLG2, S100A13, GRN, PPP3CB, KDELR1, ARMC8, S100A7, CTSA, DSC1, GM2A, HRNR, DSG1, CTSB, TFRC, CTSS, CD74, FUCA1	58533, 1654, 1116, 258010, 2683, 1509, 7097, 54509, 3162, 89777, 10213, 55004, 1522, 7133, 5724, 23197, 3002, 3119, 388698, 6284, 2896, 5532, 10945, 25852, 6278, 5476, 1823, 2760, 388697, 1828, 1508, 7037, 1520, 972, 2517
response to interferon-gamma	GO:0034341	0.000524324	12	3.86765	162	MRC1, FCGR1A, HLA-DRB3, PML, PTAFR, CD86, HLA-DQB1, IRF5, CYP27B1, IFI30, NOS2, TRIM21	4360, 2209, 3125, 5371, 5724, 942, 3119, 3663, 1594, 10437, 4843, 6737
regulation of I-kappaB kinase/NF-kappaB signaling	GO:0043122	5.8011e-05	17	5.65823	237	IL18, CARD9, DDRGK1, SQSTM1, USP10, TLR2, G3BP2, CHUK, HMOX1, TERF2IP, BRD4, S100A13, OPTN, CD4, ATP2C1, CARD19, CD74	3606, 64170, 65992, 8878, 9100, 7097, 9908, 1147, 3162, 54386, 23476, 6284, 10133, 920, 27032, 84270, 972
canonical pathways
Network	Network id	Adjusted p-value	# Genes (observed)	# Genes (expected)	# Genes (total)	List of observed genes	Gene ids
Immune System	Reactome:R-HSA-168256	0.000921434	83	60.4525	2314	NUP188, IL18, AKT2, RNF213, DDX3X, CHI3L1, SVIP, UBA3, CARD9, B4GALT1, PSMD9, MYO1C, NUP35, SQSTM1, CTSD, PEA15, TLR2, IFIH1, MRC1, RPS6KA1, CHUK, RHOF, HMOX1, SERPINB12, LILRA5, EIF2AK2, SHC1, FCGR1A, PSMD14, LGMN, CDC23, LAMTOR1, HLA-DMA, DYNC1LI2, BOLA2, CTSZ, HLA-DRB3, LILRB4, NUP98, TNFRSF1B, PLD3, PML, UFL1, PTAFR, FAF2, UBE2E2, CD86, HLA-DQB1, FLG2, ITGB3, ATG12, NUP50, KPNA2, PSMC1, GRN, …	23511, 3606, 208, 57674, 1654, 1116, 258010, 9039, 64170, 2683, 5715, 4641, 129401, 8878, 1509, 8682, 7097, 64135, 4360, 6195, 1147, 54509, 3162, 89777, 353514, 5610, 6464, 2209, 10213, 5641, 8697, 55004, 3108, 1783, 552900, 1522, 3125, 11006, 4928, 7133, 23646, 5371, 23376, 5724, 23197, 7325, 942, 3119, 388698, 3690, 9140, 10762, 3838, 5700, 2896, 4267, 120425, 5532, 10462, 974, 25852, 3663, 570…
Innate Immune System	Reactome:R-HSA-168249	0.00743293	53	38.1159	1459	AKT2, DDX3X, CHI3L1, SVIP, UBA3, CARD9, B4GALT1, PSMD9, MYO1C, CTSD, PEA15, TLR2, IFIH1, RPS6KA1, CHUK, RHOF, SERPINB12, SHC1, FCGR1A, PSMD14, LGMN, LAMTOR1, CTSZ, TNFRSF1B, PLD3, PML, PTAFR, FAF2, CD86, FLG2, ITGB3, ATG12, PSMC1, GRN, PPP3CB, CLEC10A, ARMC8, PSMC4, S100A7, CTSA, DSC1, NOS2, CD4, KDM1A, PSME4, GM2A, HRNR, DSG1, CTSB, CTSS, TRIM21, FUCA1, CTSL	208, 1654, 1116, 258010, 9039, 64170, 2683, 5715, 4641, 1509, 8682, 7097, 64135, 6195, 1147, 54509, 89777, 6464, 2209, 10213, 5641, 55004, 1522, 7133, 23646, 5371, 5724, 23197, 942, 388698, 3690, 9140, 5700, 2896, 5532, 10462, 25852, 5704, 6278, 5476, 1823, 4843, 920, 23028, 23198, 2760, 388697, 1828, 1508, 1520, 6737, 2517, 1514
Diseases - Mesh Terms
MeSH-Term	MeSH-Term id(s)	P-value	# Genes (observed)	# Genes (expected)	# Genes (total)	List of observed genes	Gene ids
Lymphoproliferative Disorders	C20.683.515	0.000796452	162	131.486	6214	NUP188, CUL4A, GET4, IL18, ZYX, SMARCE1, DTYMK, AKT2, RNF213, STOML2, DDX3X, CHI3L1, SLC7A7, GAS7, CARD9, B4GALT1, WDFY4, SLC7A11, SQSTM1, RANBP1, CTSD, UHRF1, PRPS1, GZMH, PEA15, CPQ, TSPAN31, USP10, MTX1, TLR2, CDK9, GCFC2, TCOF1, CNDP2, CDK2, IFIH1, BIRC6, ST14, MRC1, RPS6KA1, KRT31, MSR1, AKR1C1, CHUK, RHOF, HMOX1, STAM, LILRA5, TERF2IP, EIF2AK2, SHC1, FCGR1A, MRPL49, PSMD14, LGMN, SERPINH1, …	23511, 8451, 51608, 3606, 7791, 6605, 1841, 208, 57674, 30968, 1654, 1116, 9056, 8522, 64170, 2683, 57705, 23657, 8878, 5902, 1509, 29128, 5631, 2999, 8682, 10404, 6302, 9100, 4580, 7097, 1025, 6936, 6949, 55748, 1017, 64135, 57448, 6768, 4360, 6195, 3881, 4481, 1645, 1147, 54509, 3162, 8027, 353514, 54386, 5610, 6464, 2209, 740, 10213, 5641, 871, 64092, 8036, 23476, 8085, 3964, 55340, 444, 563, …
Immunoproliferative Disorders	C20.683	0.00056576	164	132.481	6261	NUP188, CUL4A, GET4, IL18, ZYX, SMARCE1, DTYMK, AKT2, RNF213, STOML2, DDX3X, CHI3L1, SLC7A7, GAS7, CARD9, B4GALT1, WDFY4, SLC7A11, SQSTM1, RANBP1, CTSD, UHRF1, PRPS1, GZMH, PEA15, CPQ, TSPAN31, USP10, MTX1, TGFBI, TLR2, CDK9, GCFC2, TCOF1, CNDP2, CDK2, IFIH1, BIRC6, ST14, MRC1, RPS6KA1, KRT31, MSR1, AKR1C1, CHUK, RHOF, HMOX1, STAM, LILRA5, TERF2IP, EIF2AK2, SHC1, FCGR1A, MRPL49, PSMD14, LGMN, SER…	23511, 8451, 51608, 3606, 7791, 6605, 1841, 208, 57674, 30968, 1654, 1116, 9056, 8522, 64170, 2683, 57705, 23657, 8878, 5902, 1509, 29128, 5631, 2999, 8682, 10404, 6302, 9100, 4580, 7045, 7097, 1025, 6936, 6949, 55748, 1017, 64135, 57448, 6768, 4360, 6195, 3881, 4481, 1645, 1147, 54509, 3162, 8027, 353514, 54386, 5610, 6464, 2209, 740, 10213, 5641, 871, 64092, 8036, 23476, 8085, 3964, 55340, 444,…
Immunologic Deficiency Syndromes	C20.673	5.80023e-07	127	85.083	4021	CUL4A, IL18, KRT16, ZYX, DLD, AKT2, PNKD, RFC2, DDX3X, APOH, CHI3L1, MUT, CARD9, SLC1A3, KRT83, SLC7A11, SQSTM1, CTSD, GZMH, CPQ, TLR2, GOLGA2, CDK9, TCOF1, CNDP2, CDK2, IFIH1, MRC1, MSR1, CHUK, RHOF, HMOX1, EIF2AK2, SHC1, FCGR1A, SERPINH1, BRD4, KMT2D, CLPB, GIMAP5, HLA-DMA, AZGP1, CSNK1D, FLOT1, SGPL1, TMBIM6, HLA-DRB3, CELF1, HAT1, LILRB4, EIF4B, CALU, NUP98, EXOSC10, TNFRSF1B, PML, SLC25A19, …	8451, 3606, 3868, 7791, 1738, 208, 25953, 5982, 1654, 350, 1116, 4594, 64170, 6507, 3889, 23657, 8878, 1509, 2999, 10404, 7097, 2801, 1025, 6949, 55748, 1017, 64135, 4360, 4481, 1147, 54509, 3162, 5610, 6464, 2209, 871, 23476, 8085, 81570, 55340, 3108, 563, 1453, 10211, 8879, 7009, 3125, 10658, 8520, 11006, 1975, 813, 4928, 5394, 7133, 5371, 60386, 1593, 6905, 10398, 5724, 942, 23166, 22933, 3002…
RNA Virus Infections	C02.782	1.63439e-05	154	115.066	5438	CUL4A, IL18, CPSF2, KRT16, ZYX, DLD, AKT2, PNKD, DDX3X, APOH, MRPL1, CHI3L1, MUT, GAS7, THEMIS2, CST4, CARD9, SLC1A3, METTL3, KRT83, DDRGK1, SLC7A11, SQSTM1, CTSD, GZMH, CPQ, TLR2, GOLGA2, G3BP2, CDK9, TCOF1, CNDP2, CDK2, IFIH1, RILPL2, IVNS1ABP, MRC1, RPS6KA1, MSR1, CHUK, RHOF, HMOX1, TERF2IP, EIF2AK2, SHC1, FCGR1A, ATXN10, LGMN, SERPINH1, BRD4, LGALS8, CLPB, KRT36, CDC23, HLA-DMA, AZGP1, CASP14…	8451, 3606, 53981, 3868, 7791, 1738, 208, 25953, 1654, 350, 65008, 1116, 4594, 8522, 9473, 1472, 64170, 6507, 56339, 3889, 65992, 23657, 8878, 1509, 2999, 10404, 7097, 2801, 9908, 1025, 6949, 55748, 1017, 64135, 196383, 10625, 4360, 6195, 4481, 1147, 54509, 3162, 54386, 5610, 6464, 2209, 25814, 5641, 871, 23476, 3964, 81570, 8689, 8697, 3108, 563, 23581, 1453, 2710, 10211, 1522, 7009, 55365, 3125…
Lentivirus Infections	C02.782.815.616	7.99097e-07	109	70.1866	3317	CUL4A, IL18, KRT16, ZYX, DLD, AKT2, PNKD, DDX3X, APOH, CHI3L1, MUT, CARD9, SLC1A3, KRT83, SLC7A11, SQSTM1, CTSD, TLR2, GOLGA2, CDK9, TCOF1, CNDP2, CDK2, IFIH1, MRC1, MSR1, CHUK, RHOF, HMOX1, EIF2AK2, SHC1, FCGR1A, LGMN, SERPINH1, BRD4, LGALS8, CLPB, HLA-DMA, AZGP1, FLOT1, CTSZ, TMBIM6, HLA-DRB3, CELF1, HAT1, LILRB4, EIF4B, CALU, NUP98, TNFRSF1B, PML, SLC25A19, CYP27A1, PTAFR, CD86, STAB1, SIRT2, …	8451, 3606, 3868, 7791, 1738, 208, 25953, 1654, 350, 1116, 4594, 64170, 6507, 3889, 23657, 8878, 1509, 7097, 2801, 1025, 6949, 55748, 1017, 64135, 4360, 4481, 1147, 54509, 3162, 5610, 6464, 2209, 5641, 871, 23476, 3964, 81570, 3108, 563, 10211, 1522, 7009, 3125, 10658, 8520, 11006, 1975, 813, 4928, 7133, 5371, 60386, 1593, 5724, 942, 23166, 22933, 3002, 5621, 1595, 3119, 3690, 83475, 84309, 3704,…
HIV Infections	C20.673.480, C02.782.815.616.400	1.67418e-06	105	67.8802	3208	CUL4A, IL18, KRT16, ZYX, DLD, AKT2, PNKD, DDX3X, APOH, CHI3L1, MUT, CARD9, SLC1A3, KRT83, SLC7A11, SQSTM1, CTSD, TLR2, GOLGA2, CDK9, TCOF1, CNDP2, CDK2, IFIH1, MRC1, MSR1, CHUK, RHOF, HMOX1, EIF2AK2, SHC1, FCGR1A, SERPINH1, BRD4, CLPB, HLA-DMA, AZGP1, FLOT1, TMBIM6, HLA-DRB3, CELF1, HAT1, LILRB4, EIF4B, CALU, NUP98, TNFRSF1B, PML, SLC25A19, CYP27A1, PTAFR, CD86, STAB1, SIRT2, GZMB, PRNP, CYP51A1,…	8451, 3606, 3868, 7791, 1738, 208, 25953, 1654, 350, 1116, 4594, 64170, 6507, 3889, 23657, 8878, 1509, 7097, 2801, 1025, 6949, 55748, 1017, 64135, 4360, 4481, 1147, 54509, 3162, 5610, 6464, 2209, 871, 23476, 81570, 3108, 563, 10211, 7009, 3125, 10658, 8520, 11006, 1975, 813, 4928, 7133, 5371, 60386, 1593, 5724, 942, 23166, 22933, 3002, 5621, 1595, 3119, 3690, 83475, 84309, 3704, 9140, 80896, 6413…
Retroviridae Infections	C02.782.815	9.51653e-07	115	75.5189	3569	CUL4A, IL18, KRT16, ZYX, DLD, AKT2, PNKD, DDX3X, APOH, CHI3L1, MUT, CARD9, SLC1A3, KRT83, SLC7A11, SQSTM1, CTSD, GZMH, TLR2, GOLGA2, CDK9, TCOF1, CNDP2, CDK2, IFIH1, MRC1, MSR1, CHUK, RHOF, HMOX1, EIF2AK2, SHC1, FCGR1A, LGMN, SERPINH1, BRD4, LGALS8, CLPB, HLA-DMA, AZGP1, FLOT1, CTSZ, TMBIM6, HLA-DRB3, CELF1, HAT1, LILRB4, EIF4B, CALU, NUP98, TNFRSF1B, PML, SLC25A19, CYP27A1, PTAFR, CD86, STAB1, S…	8451, 3606, 3868, 7791, 1738, 208, 25953, 1654, 350, 1116, 4594, 64170, 6507, 3889, 23657, 8878, 1509, 2999, 7097, 2801, 1025, 6949, 55748, 1017, 64135, 4360, 4481, 1147, 54509, 3162, 5610, 6464, 2209, 5641, 871, 23476, 3964, 81570, 3108, 563, 10211, 1522, 7009, 3125, 10658, 8520, 11006, 1975, 813, 4928, 7133, 5371, 60386, 1593, 5724, 942, 23166, 22933, 3002, 5621, 1595, 3119, 2120, 3690, 83475, …
DNA Virus Infections	C02.256	1.01442e-05	136	97.8	4622	IL18, KRT16, ZW10, DLD, DTYMK, AKT2, DDX3X, APOH, CHI3L1, GAS7, UBA3, B4GALT1, PSMD9, KRT83, MYO1C, SLC7A11, SQSTM1, CTSD, UHRF1, GZMH, PEA15, RPS24, TGFBI, TLR2, CDK9, TCOF1, CNDP2, CDK2, IFIH1, BIRC6, MRC1, RPS6KA1, MSR1, AKR1C1, CHUK, HMOX1, LILRA5, TERF2IP, EIF2AK2, SHC1, FCGR1A, LGMN, SERPINH1, BRD4, KMT2D, LGALS8, ASPH, HLA-DMA, AZGP1, CASP14, GK, MPEG1, FLOT1, SNX17, SGPL1, TMBIM6, TAOK3, …	3606, 3868, 9183, 1738, 1841, 208, 1654, 350, 1116, 8522, 9039, 2683, 5715, 3889, 4641, 23657, 8878, 1509, 29128, 2999, 8682, 6229, 7045, 7097, 1025, 6949, 55748, 1017, 64135, 57448, 4360, 6195, 4481, 1645, 1147, 3162, 353514, 54386, 5610, 6464, 2209, 5641, 871, 23476, 8085, 3964, 444, 3108, 563, 23581, 2710, 219972, 10211, 9784, 8879, 7009, 51347, 11006, 10899, 5394, 7133, 23646, 51, 1622, 5371,…
unigene tissue Terms
Tissue	Tissue id	P-value	# Genes (observed)	# Genes (expected)	# Genes (total)	List of observed genes	Gene ids
haemolymphoid system	67	1.02798e-34	372	257.373	11592	NUP188, CUL4A, TTC39B, GET4, IL18, CPSF2, GLMP, KRT16, SNX6, ZW10, ZYX, SMARCE1, DLD, DNAJC11, DTYMK, RAB12, AKT2, RNF213, MCFD2, PNKD, RFC2, STOML2, DDX3X, APOH, CARHSP1, RBM47, LRRC40, HIST2H2AA3, MRPL1, MRTO4, CHI3L1, SVIP, SLC7A7, MUT, GAS7, THEMIS2, TMEM55B, UBA3, CARD9, B4GALT1, TXNDC9, WDFY4, SLC1A3, YIPF6, TMEM165, PSMD9, METTL3, TTYH3, NPLOC4, MYO1C, NUP35, DDRGK1, RABGGTA, SLC39A11, SLC…	23511, 8451, 158219, 51608, 3606, 53981, 112770, 3868, 58533, 9183, 7791, 6605, 1738, 55735, 1841, 201475, 208, 57674, 90411, 25953, 5982, 30968, 1654, 350, 23589, 54502, 55631, 8337, 65008, 51154, 1116, 258010, 9056, 4594, 8522, 9473, 90809, 9039, 64170, 2683, 10190, 57705, 6507, 286451, 55858, 5715, 56339, 80727, 55666, 4641, 129401, 65992, 5875, 201266, 23657, 8668, 8878, 55888, 55325, 5902, 2…
blood	68	2.23033e-37	333	205.264	9245	NUP188, CUL4A, TTC39B, GET4, CPSF2, GLMP, SNX6, ZW10, ZYX, SMARCE1, DLD, DNAJC11, DTYMK, RAB12, AKT2, RNF213, MCFD2, PNKD, STOML2, DDX3X, APOH, CARHSP1, RBM47, LRRC40, HIST2H2AA3, MRPL1, SVIP, GAS7, THEMIS2, TMEM55B, UBA3, CARD9, B4GALT1, TXNDC9, WDFY4, YIPF6, TMEM165, PSMD9, METTL3, TTYH3, NPLOC4, MYO1C, DDRGK1, RABGGTA, SLC39A11, SLC7A11, EIF3I, SQSTM1, ZKSCAN7, UFSP2, RANBP1, AAMP, CTSD, NDUFA…	23511, 8451, 158219, 51608, 53981, 112770, 58533, 9183, 7791, 6605, 1738, 55735, 1841, 201475, 208, 57674, 90411, 25953, 30968, 1654, 350, 23589, 54502, 55631, 8337, 65008, 258010, 8522, 9473, 90809, 9039, 64170, 2683, 10190, 57705, 286451, 55858, 5715, 56339, 80727, 55666, 4641, 65992, 5875, 201266, 23657, 8668, 8878, 55888, 55325, 5902, 14, 1509, 55967, 5631, 51507, 8682, 9648, 130814, 80349, 1…
leukocyte	76	5.31152e-29	274	160.969	7250	NUP188, CUL4A, TTC39B, GET4, CPSF2, GLMP, SNX6, ZW10, ZYX, SMARCE1, DLD, DNAJC11, DTYMK, RAB12, AKT2, RNF213, MCFD2, PNKD, STOML2, DDX3X, CARHSP1, RBM47, HIST2H2AA3, GAS7, THEMIS2, TMEM55B, CARD9, B4GALT1, TXNDC9, WDFY4, TMEM165, METTL3, TTYH3, NPLOC4, MYO1C, DDRGK1, RABGGTA, SLC39A11, EIF3I, SQSTM1, ZKSCAN7, UFSP2, RANBP1, AAMP, CTSD, PRPS1, RTFDC1, PEA15, GCC2, PQLC3, WDR61, CPQ, TSPAN31, RPS24…	23511, 8451, 158219, 51608, 53981, 112770, 58533, 9183, 7791, 6605, 1738, 55735, 1841, 201475, 208, 57674, 90411, 25953, 30968, 1654, 23589, 54502, 8337, 8522, 9473, 90809, 64170, 2683, 10190, 57705, 55858, 56339, 80727, 55666, 4641, 65992, 5875, 201266, 8668, 8878, 55888, 55325, 5902, 14, 1509, 5631, 51507, 8682, 9648, 130814, 80349, 10404, 6302, 6229, 9100, 26073, 4580, 93380, 79879, 7097, 9124…

## Sheet: CD4+ HIV exposed down
Biological Processes
GO-Term	GO-Term id	P-value	# Genes (observed)	# Genes (expected)	# Genes (total)	List of observed genes	Gene ids
viral process	GO:0016032	0.00178262	28	15.4008	716	CD200R1, NLRP1, APOBEC3G, TOP2B, RAB1B, ZMYND11, IFIH1, PPID, MX1, GTF2A2, NPC1, STAT2, CHMP4A, HACD3, RAB29, SRPK1, RNGTT, CARM1, ITGB7, CHMP6, SCRIB, CTBP1, CD4, SMARCA4, IDE, DCAF1, CD74, POM121C	131450, 22861, 60489, 7155, 81876, 10771, 64135, 5481, 4599, 2958, 4864, 6773, 29082, 51495, 8934, 6732, 8732, 10498, 3695, 79643, 23513, 1487, 920, 6597, 3416, 9730, 972, 100101267
viral life cycle	GO:0019058	0.000577103	16	6.23774	290	APOBEC3G, TOP2B, RAB1B, PPID, MX1, NPC1, CHMP4A, HACD3, RAB29, SRPK1, ITGB7, CHMP6, CTBP1, CD4, IDE, CD74	60489, 7155, 81876, 5481, 4599, 4864, 29082, 51495, 8934, 6732, 3695, 79643, 1487, 920, 3416, 972
canonical pathways
Network	Network id
Diseases - Mesh Terms
MeSH-Term	MeSH-Term id(s)
Lymphatic Diseases	C15.604	0.00148501	162	133.363	6701	CD200R1, HECA, NLRP1, HEXB, SMARCAL1, MRPL58, CLC, BAG3, RPS16, CHD2, DNMT1, APOBEC3G, USP34, SETD1B, HIST1H1D, KRT1, GSK3B, PHF2, ERCC5, TRIM56, DNAJC5, TOP2B, HIST1H1A, WNK1, KCNA3, CRYZL1, TUBGCP3, GZMH, PMPCB, IRF2BP2, ZMYND11, NSMCE3, PFDN5, SETD3, D2HGDH, ARAP1, MED17, IFIH1, SUZ12, HCCS, STAM, PRKD3, PPID, MTA1, CASP2, CD300A, MX1, PFKFB3, DSP, NPC1, STAT2, BAZ1A, SMARCC1, PRKCB, INPP4B, T…	131450, 51696, 22861, 3074, 50485, 3396, 1178, 9531, 6217, 1106, 1786, 60489, 9736, 23067, 3007, 3848, 2932, 5253, 2073, 81844, 80331, 7155, 3024, 65125, 3738, 9946, 10426, 2999, 9512, 359948, 10771, 56160, 5204, 84193, 728294, 116985, 9440, 64135, 23512, 3052, 8027, 23683, 5481, 9112, 835, 11314, 4599, 5209, 1832, 4864, 6773, 11177, 6599, 5579, 8821, 7187, 22984, 6732, 6187, 54625, 4176, 3959, 3…
Immunoproliferative Disorders	C20.683	0.00909167	152	129.363	6500	CD200R1, HECA, NLRP1, HEXB, SMARCAL1, MRPL58, DHX8, CLC, BAG3, RPS16, CHD2, DNMT1, APOBEC3G, USP34, SETD1B, HIST1H1D, KRT1, GSK3B, PHF2, ERCC5, TRIM56, LARS2, TOP2B, HIST1H1A, WNK1, ARPC5, KCNA3, CRYZL1, TUBGCP3, GZMH, PMPCB, IRF2BP2, ZMYND11, NSMCE3, PFDN5, SETD3, D2HGDH, ARAP1, IFIH1, SUZ12, HCCS, STAM, PRKD3, PPID, MTA1, CASP2, CD300A, MX1, PFKFB3, DSP, NPC1, STAT2, SMARCC1, PRKCB, INPP4B, TRA…	131450, 51696, 22861, 3074, 50485, 3396, 1659, 1178, 9531, 6217, 1106, 1786, 60489, 9736, 23067, 3007, 3848, 2932, 5253, 2073, 81844, 23395, 7155, 3024, 65125, 10092, 3738, 9946, 10426, 2999, 9512, 359948, 10771, 56160, 5204, 84193, 728294, 116985, 64135, 23512, 3052, 8027, 23683, 5481, 9112, 835, 11314, 4599, 5209, 1832, 4864, 6773, 6599, 5579, 8821, 7187, 22984, 6732, 6187, 54625, 4176, 3959, 3…
Immunologic Deficiency Syndromes	C20.673	0.00143786	109	83.7873	4210	CD200R1, NLRP1, HEXB, SMARCAL1, MRPL58, DHX8, BAG3, CHD2, DNMT1, APOBEC3G, MLST8, RFC2, RPL35A, HIST1H1D, KRT1, GSK3B, ERCC5, DNAJC5, TOP2B, GPR179, HIST1H1A, KCNA3, GZMH, IRF2BP2, NSMCE3, DHCR7, IFIH1, SUZ12, HCCS, MTA1, CASP2, CD300A, MX1, NPC1, STAT2, CHMP4A, PRKCB, ALG11, TRAF3, CEP170, PARP14, MCM7, RRP36, LGALS3BP, HLA-A, ABT1, NEFL, GALC, DBR1, DHX40, MARK2, ABCB1, MYD88, ADA2, SIGIRR, KRT…	131450, 22861, 3074, 50485, 3396, 1659, 9531, 1106, 1786, 60489, 64223, 5982, 6165, 3007, 3848, 2932, 2073, 80331, 7155, 440435, 3024, 3738, 2999, 359948, 56160, 1717, 64135, 23512, 3052, 9112, 835, 11314, 4599, 4864, 6773, 29082, 5579, 440138, 7187, 9859, 54625, 4176, 88745, 3959, 3105, 29777, 4747, 2581, 51163, 79665, 2011, 5243, 4615, 51816, 59307, 3851, 537, 3257, 20, 3695, 55193, 8675, 6009,…
Virus Diseases	C02	0.00875891	173	149.543	7514	CD200R1, NLRP1, HEXB, DDX19A, MRPL58, CLC, BAG3, CHD2, DNMT1, APOBEC3G, MLST8, DIDO1, RFC2, HIST1H1D, WDR11, KRT1, SYNGR2, GSK3B, ERCC5, TRIM56, SNRPA1, DNAJC5, JUP, TOP2B, HIST1H1A, ARPC5, KCNA3, MRM3, GZMH, ZMYND11, NSMCE3, FN3K, PKP1, DHCR7, IFIH1, SUZ12, HCCS, MCIDAS, TRANK1, PPID, MTA1, CASP2, CD300A, MX1, PUM1, PFKFB3, DSP, NPC1, STAT2, CHMP4A, PRKCB, INPP4B, ALG11, TRAF3, RAB29, CEP170, SR…	131450, 22861, 3074, 55308, 3396, 1178, 9531, 1106, 1786, 60489, 64223, 11083, 5982, 3007, 55717, 3848, 9144, 2932, 2073, 81844, 6627, 80331, 3728, 7155, 3024, 10092, 3738, 55178, 2999, 10771, 56160, 64122, 5317, 1717, 64135, 23512, 3052, 345643, 9881, 5481, 9112, 835, 11314, 4599, 9698, 5209, 1832, 4864, 6773, 29082, 5579, 8821, 440138, 7187, 8934, 9859, 6732, 8975, 6187, 54625, 4176, 88745, 395…
Lentivirus Infections	C02.782.815.616	0.00978704	88	69.5375	3494	CD200R1, NLRP1, HEXB, BAG3, CHD2, DNMT1, APOBEC3G, MLST8, HIST1H1D, KRT1, GSK3B, ERCC5, DNAJC5, TOP2B, HIST1H1A, NSMCE3, DHCR7, IFIH1, HCCS, CASP2, CD300A, MX1, NPC1, STAT2, CHMP4A, PRKCB, ALG11, TRAF3, CEP170, PARP14, MCM7, RRP36, LGALS3BP, HLA-A, NEFL, GALC, DBR1, DHX40, MARK2, ABCB1, MYD88, ADA2, SIGIRR, KRT4, ADAMTS1, ABCA2, ITGB7, PBRM1, RHEB, COASY, CLU, NGLY1, MLLT3, HLA-F, DOCK11, UBE2L6,…	131450, 22861, 3074, 9531, 1106, 1786, 60489, 64223, 3007, 3848, 2932, 2073, 80331, 7155, 3024, 56160, 1717, 64135, 3052, 835, 11314, 4599, 4864, 6773, 29082, 5579, 440138, 7187, 9859, 54625, 4176, 88745, 3959, 3105, 4747, 2581, 51163, 79665, 2011, 5243, 4615, 51816, 59307, 3851, 9510, 20, 3695, 55193, 6009, 80347, 1191, 55768, 4300, 3134, 139818, 9246, 5551, 3702, 613, 6932, 7486, 5244, 3437, 92…
RNA Virus Infections	C02.782	0.0064458	138	114.874	5772	CD200R1, NLRP1, HEXB, DDX19A, MRPL58, CLC, BAG3, CHD2, DNMT1, APOBEC3G, MLST8, HIST1H1D, WDR11, KRT1, SYNGR2, GSK3B, ERCC5, TRIM56, DNAJC5, JUP, TOP2B, HIST1H1A, ARPC5, KCNA3, GZMH, NSMCE3, DHCR7, IFIH1, HCCS, MCIDAS, PPID, MTA1, CASP2, CD300A, MX1, PUM1, PFKFB3, NPC1, STAT2, CHMP4A, PRKCB, ALG11, TRAF3, RAB29, CEP170, SRPK1, PARP14, MCM7, RRP36, LGALS3BP, HLA-A, ABT1, NEFL, GALC, DBR1, DHX40, MA…	131450, 22861, 3074, 55308, 3396, 1178, 9531, 1106, 1786, 60489, 64223, 3007, 55717, 3848, 9144, 2932, 2073, 81844, 80331, 3728, 7155, 3024, 10092, 3738, 2999, 56160, 1717, 64135, 3052, 345643, 5481, 9112, 835, 11314, 4599, 9698, 5209, 4864, 6773, 29082, 5579, 440138, 7187, 8934, 9859, 6732, 54625, 4176, 88745, 3959, 3105, 29777, 4747, 2581, 51163, 79665, 2011, 5430, 9563, 5243, 4615, 51816, 5930…
Retroviridae Infections	C02.782.815	0.00899211	94	74.7916	3758	CD200R1, NLRP1, HEXB, BAG3, CHD2, DNMT1, APOBEC3G, MLST8, HIST1H1D, KRT1, GSK3B, ERCC5, DNAJC5, TOP2B, HIST1H1A, GZMH, NSMCE3, DHCR7, IFIH1, HCCS, MTA1, CASP2, CD300A, MX1, NPC1, STAT2, CHMP4A, PRKCB, ALG11, TRAF3, CEP170, PARP14, MCM7, RRP36, LGALS3BP, HLA-A, ABT1, NEFL, GALC, DBR1, DHX40, MARK2, ABCB1, MYD88, ADA2, SIGIRR, KRT4, ADAMTS1, ABCA2, ITGB7, PBRM1, RHEB, COASY, CLU, NGLY1, MLLT3, HLA-…	131450, 22861, 3074, 9531, 1106, 1786, 60489, 64223, 3007, 3848, 2932, 2073, 80331, 7155, 3024, 2999, 56160, 1717, 64135, 3052, 9112, 835, 11314, 4599, 4864, 6773, 29082, 5579, 440138, 7187, 9859, 54625, 4176, 88745, 3959, 3105, 29777, 4747, 2581, 51163, 79665, 2011, 5243, 4615, 51816, 59307, 3851, 9510, 20, 3695, 55193, 6009, 80347, 1191, 55768, 4300, 3134, 139818, 9246, 6548, 5551, 3702, 613, 7…
Mitochondrial Diseases	C18.452.660	0.00312293	44	28.6986	1442	MRPL58, DNMT1, KRT1, GSK3B, DNAJC5, NTHL1, MRPS2, LARS2, D2HGDH, DHCR7, MRPL3, HCCS, CASP2, MICU2, STAT2, PRKCB, ADD3, NEFL, TBRG4, H6PD, ACOX1, ABCB1, RARS2, CLU, EXOSC3, APEX2, SLC9A1, RMND1, WRN, ABCB4, EIF2A, PDK3, PRKAB1, CD4, AKT1, ACO1, NDUFA1, APBB1, GNE, HLA-DRB1, ECHS1, MFN2, VPS33B, ND6	3396, 1786, 3848, 2932, 80331, 4913, 51116, 23395, 728294, 1717, 11222, 3052, 835, 221154, 6773, 5579, 120, 4747, 9238, 9563, 51, 5243, 57038, 1191, 51010, 27301, 6548, 55005, 7486, 5244, 83939, 5165, 5564, 920, 207, 48, 4694, 322, 10020, 3123, 1892, 9927, 26276, 4541
unigene tissue Terms
Tissue	Tissue id
haemolymphoid system	67	9.81534e-38	369	251.417	11588	CD200R1, HACL1, HECA, NLRP1, HEXB, DDX19A, DHX8, CLC, DDX27, UTP25, BAG3, RPS16, TMED9, CHD2, CLASP1, DNMT1, APOBEC3G, ZNF800, MLST8, USP34, SETD1B, SNTB2, DIDO1, RFC2, VRK3, RPL35A, HIST1H1D, WDR11, KRT1, MROH1, SYNGR2, GSK3B, PHF2, ERCC5, TRIM56, SVIP, SNRPA1, MRPL9, DNAJC5, JUP, MRPS2, LARS2, PIP4P1, PPP1R7, CUTA, DNAAF5, MRPL22, TOP2B, SLC4A2, WNK1, RSL24D1, ZCCHC17, ARPC5, ZNF592, UFSP2, RAB…	131450, 26061, 51696, 22861, 3074, 55308, 1659, 1178, 55661, 27042, 9531, 6217, 54732, 1106, 23332, 1786, 60489, 168850, 64223, 9736, 23067, 6645, 11083, 5982, 51231, 6165, 3007, 55717, 3848, 727957, 9144, 2932, 5253, 2073, 81844, 258010, 6627, 65005, 80331, 3728, 51116, 23395, 90809, 5510, 51596, 54919, 29093, 7155, 6522, 65125, 51187, 51538, 10092, 9640, 55325, 81876, 63875, 9862, 57396, 10975,…
blood	68	4.70648e-34	321	200.539	9243	CD200R1, HACL1, HECA, NLRP1, HEXB, DDX19A, DHX8, DDX27, UTP25, BAG3, RPS16, TMED9, CHD2, CLASP1, DNMT1, APOBEC3G, ZNF800, MLST8, USP34, SETD1B, DIDO1, VRK3, RPL35A, HIST1H1D, WDR11, MROH1, SYNGR2, GSK3B, PHF2, ERCC5, TRIM56, SVIP, SNRPA1, MRPL9, DNAJC5, JUP, PIP4P1, PPP1R7, CUTA, MRPL22, TOP2B, SLC4A2, WNK1, RSL24D1, ZCCHC17, ARPC5, ZNF592, UFSP2, RAB1B, MRPL17, MED24, CLK4, UQCR11, POLD4, LPCAT1…	131450, 26061, 51696, 22861, 3074, 55308, 1659, 55661, 27042, 9531, 6217, 54732, 1106, 23332, 1786, 60489, 168850, 64223, 9736, 23067, 11083, 51231, 6165, 3007, 55717, 727957, 9144, 2932, 5253, 2073, 81844, 258010, 6627, 65005, 80331, 3728, 90809, 5510, 51596, 29093, 7155, 6522, 65125, 51187, 51538, 10092, 9640, 55325, 81876, 63875, 9862, 57396, 10975, 57804, 79888, 23160, 3738, 55178, 10426, 951…
leukocyte	76	1.75427e-29	270	157.277	7249	HECA, NLRP1, HEXB, DHX8, DDX27, UTP25, BAG3, RPS16, TMED9, CHD2, CLASP1, DNMT1, APOBEC3G, ZNF800, MLST8, USP34, SETD1B, DIDO1, VRK3, RPL35A, WDR11, MROH1, SYNGR2, GSK3B, PHF2, ERCC5, TRIM56, SNRPA1, MRPL9, DNAJC5, JUP, PIP4P1, MRPL22, TOP2B, SLC4A2, WNK1, ARPC5, ZNF592, UFSP2, RAB1B, MED24, POLD4, WDR43, KCNA3, MRM3, TUBGCP3, PMPCB, IRF2BP2, ZMYND11, USF3, MAP7D1, NSMCE3, ZC3H7A, EXOC5, LCMT1, PF…	51696, 22861, 3074, 1659, 55661, 27042, 9531, 6217, 54732, 1106, 23332, 1786, 60489, 168850, 64223, 9736, 23067, 11083, 51231, 6165, 55717, 727957, 9144, 2932, 5253, 2073, 81844, 6627, 65005, 80331, 3728, 90809, 29093, 7155, 6522, 65125, 10092, 9640, 55325, 81876, 9862, 57804, 23160, 3738, 55178, 10426, 9512, 359948, 10771, 205717, 55700, 56160, 29066, 10640, 51451, 5204, 79634, 116985, 9329, 889…

## Sheet: CD4+ HIV exposed up
Biological Processes
GO-Term	GO-Term id	P-value	# Genes (observed)	# Genes (expected)	# Genes (total)	List of observed genes	Gene ids
viral process	GO:0016032	6.94368e-05	29	13.2392	716	LTF, TNIP1, PSIP1, APOE, ROCK2, NDC1, IVNS1ABP, DMBT1, PDCL3, AP3M1, UVRAG, PRKRA, COPS6, FBLN1, EPS15, NMT2, RRAGA, WASF2, IKBKB, CHMP2B, APOBEC3C, ITGA2, MAPK1, GRK2, IFIT5, GTF2B, POU2F3, KPNB1, MAPK3	4057, 10318, 11168, 348, 9475, 55706, 10625, 1755, 79031, 26985, 7405, 8575, 10980, 2192, 2060, 9397, 10670, 10163, 3551, 25978, 27350, 3673, 5594, 156, 24138, 2959, 25833, 3837, 5595
viral life cycle	GO:0019058	0.00302785	13	5.36226	290	LTF, TNIP1, APOE, ROCK2, UVRAG, EPS15, NMT2, CHMP2B, APOBEC3C, ITGA2, GRK2, IFIT5, KPNB1	4057, 10318, 348, 9475, 7405, 2060, 9397, 25978, 27350, 3673, 156, 24138, 3837
immune response	GO:0006955	0.000248495	63	40.6053	2196	PIGR, HMOX2, LTF, PSMD1, TNIP1, PIK3R4, B4GALT1, CD59, APOE, RAPGEF1, IGHA1, RAP1B, PYGL, ICAM3, COL1A2, APOA1, C4A, CHUK, FLNB, DMBT1, COL1A1, AZGP1, LYZ, FLOT1, APOB, CTSH, JCHAIN, AMPD3, VTN, C3, F2, MUC2, PRKRA, AHSG, A2M, LAMTOR3, IGHM, C9, VNN1, TREML1, TMEM30A, CFB, WASF2, PSMA2, AKAP8, IKBKB, PPP6C, SERPINC1, PLEKHO2, APOBEC3C, MAPK1, CHID1, PSTPIP1, RFX1, CALML5, IFIT5, KPNB1, PIK3CB, KR…	5284, 3163, 4057, 5707, 10318, 30849, 2683, 966, 348, 2889, 3493, 5908, 5836, 3385, 1278, 335, 720, 1147, 2317, 1755, 1277, 563, 4069, 10211, 338, 1512, 3512, 272, 7448, 718, 2147, 4583, 8575, 197, 2, 8649, 3507, 735, 8876, 340205, 55754, 629, 10163, 5683, 10270, 3551, 5537, 462, 80301, 27350, 5594, 66005, 9051, 5989, 51806, 24138, 3837, 5291, 3853, 5595, 51316, 3516, 53916
immune system process	GO:0002376	0.00022149	83	57.3392	3101	SPTBN2, PIGR, HMOX2, LTF, ELMOD2, PSMD1, TNIP1, BMI1, PIK3R4, B4GALT1, CD59, TMOD3, APOE, RAPGEF1, IGHA1, RAP1B, PYGL, ICAM3, COL1A2, APOA1, C4A, CHUK, FLNB, DMBT1, ESAM, PRRC2C, COL1A1, AZGP1, DNAJA3, LRCH1, LYZ, FLOT1, APOB, CTSH, RASSF2, IREB2, IGBP1, JCHAIN, AMPD3, VTN, C3, F2, MUC2, PRKRA, AHSG, FN1, A2M, LAMTOR3, LIG1, IGHM, ZBTB7A, C9, VNN1, TREML1, TMEM30A, CFB, PCID2, ATP1B3, BLOC1S3, WA…	6712, 5284, 3163, 4057, 255520, 5707, 10318, 648, 30849, 2683, 966, 29766, 348, 2889, 3493, 5908, 5836, 3385, 1278, 335, 720, 1147, 2317, 1755, 90952, 23215, 1277, 563, 9093, 23143, 4069, 10211, 338, 1512, 9770, 3658, 3476, 3512, 272, 7448, 718, 2147, 4583, 8575, 197, 2335, 2, 8649, 3978, 3507, 51341, 735, 8876, 340205, 55754, 629, 55795, 483, 388552, 10163, 5683, 10270, 3551, 5537, 462, 84148, 8…
cell activation	GO:0001775	0.00308832	41	26.3121	1423	PIGR, HMOX2, LTF, PSMD1, B4GALT1, CD59, APOE, IGHA1, RAP1B, PYGL, VWF, COL1A2, COL1A1, DNAJA3, LYZ, CTSH, IGBP1, AMPD3, C3, F2, AHSG, LAMTOR3, IGHM, ZBTB7A, VNN1, TREML1, BLOC1S4, TMEM30A, PCID2, BLOC1S3, PSMA2, PLEKHO2, MAPK1, DGKZ, CALML5, KPNB1, PIK3CB, MAPK3, PLAC8, RBPJ, RAB4B	5284, 3163, 4057, 5707, 2683, 966, 348, 3493, 5908, 5836, 7450, 1278, 1277, 9093, 4069, 1512, 3476, 272, 718, 2147, 197, 8649, 3507, 51341, 8876, 340205, 55330, 55754, 55795, 388552, 5683, 80301, 5594, 8525, 51806, 3837, 5291, 5595, 51316, 3516, 53916
myeloid leukocyte activation	GO:0002274	0.00095282	24	11.9079	644	PIGR, HMOX2, LTF, PSMD1, B4GALT1, CD59, RAP1B, PYGL, LYZ, CTSH, AMPD3, C3, AHSG, LAMTOR3, VNN1, TMEM30A, PSMA2, PLEKHO2, MAPK1, CALML5, KPNB1, PLAC8, RBPJ, RAB4B	5284, 3163, 4057, 5707, 2683, 966, 5908, 5836, 4069, 1512, 272, 718, 197, 8649, 8876, 55754, 5683, 80301, 5594, 51806, 3837, 51316, 3516, 53916
leukocyte mediated immunity	GO:0002443	0.00334751	28	16.1238	872	PIGR, HMOX2, LTF, PSMD1, B4GALT1, CD59, IGHA1, RAP1B, PYGL, C4A, LYZ, CTSH, AMPD3, C3, F2, AHSG, LAMTOR3, IGHM, C9, VNN1, TMEM30A, PSMA2, PLEKHO2, MAPK1, CALML5, KPNB1, PLAC8, RAB4B	5284, 3163, 4057, 5707, 2683, 966, 3493, 5908, 5836, 720, 4069, 1512, 272, 718, 2147, 197, 8649, 3507, 735, 8876, 55754, 5683, 80301, 5594, 51806, 3837, 51316, 53916
canonical pathways
Network	Network id
Hemostasis	Reactome:R-HSA-109582	6.83781e-05	31	14.7605	687	KNG1, APOH, IGHA1, RAP1B, VWF, SPP2, APOA1, OLA1, ESAM, GTPBP2, ITIH3, PPP2R5E, APOB, ALB, JCHAIN, F2, AHSG, FN1, A2M, IGHM, ATP1B3, CLEC3B, SERPINC1, ITGA2, MAPK1, CHID1, DGKZ, TF, PIK3CB, MAPK3, SLC7A5	3827, 350, 3493, 5908, 7450, 6694, 335, 29789, 90952, 54676, 3699, 5529, 338, 213, 3512, 2147, 197, 2335, 2, 3507, 483, 7123, 462, 3673, 5594, 66005, 8525, 7018, 5291, 5595, 8140
Innate Immune System	Reactome:R-HSA-168249	0.00297678	39	24.8801	1158	PIGR, HMOX2, LTF, PSMD1, PIK3R4, B4GALT1, CD59, RAP1B, PYGL, ICAM3, C4A, CHUK, LYZ, APOB, CTSH, AMPD3, VTN, C3, F2, MUC2, AHSG, LAMTOR3, UBA7, C9, VNN1, TMEM30A, CFB, WASF2, PSMA2, IKBKB, PLEKHO2, MAPK1, PSTPIP1, CALML5, KPNB1, PIK3CB, MAPK3, PLAC8, RAB4B	5284, 3163, 4057, 5707, 30849, 2683, 966, 5908, 5836, 3385, 720, 1147, 4069, 338, 1512, 272, 7448, 718, 2147, 4583, 197, 8649, 7318, 735, 8876, 55754, 629, 10163, 5683, 3551, 80301, 5594, 9051, 51806, 3837, 5291, 5595, 51316, 53916
Apoptosis signaling pathway	Panther:P00006	0.00947774	7	2.3634	110	CHUK, PRKRA, IKBKB, MAPK1, PIK3CB, MAPK3, CASP7	1147, 8575, 3551, 5594, 5291, 5595, 840
TNFalpha	NetPath:Pathway_a4d1857eac5429f59959c1bb79278ed9	0.000817956	15	5.86552	273	PSMD1, NFKBIE, PYGL, CHUK, NR2C2, PPP1R12A, FOXO1, TRAPPC9, AKAP8, IKBKB, PPP6C, MAPK1, POLR1B, MAPK3, CASP7	5707, 4794, 5836, 1147, 7182, 4659, 2308, 83696, 10270, 3551, 5537, 5594, 84172, 5595, 840
Blood coagulation	Panther:P00011	0.00217229	5	0.923873	43	KNG1, VWF, F2, SERPINA10, SERPINC1	3827, 7450, 2147, 51156, 462
Diseases - Mesh Terms
MeSH-Term	MeSH-Term id(s)
Sexually Transmitted Diseases	C02.800	0.000201308	85	58.8555	3426	PNPLA2, KNG1, PIGR, LTF, SRSF4, TNIP1, SPECC1, VPS36, APOH, APOM, NFKBIE, DHPS, PRKAA1, GZMK, PSIP1, ITIH1, CD59, SERPINA7, APOE, RPL26, IGHA1, ICAM3, GC, HTT, VWF, COL1A2, APOA1, C4A, CHUK, FLNB, DMBT1, ESAM, LOX, GSK3A, COL1A1, AFP, AZGP1, LYZ, FLOT1, APOB, EIF4B, ALB, ACOT7, ND1, JCHAIN, PHF5A, VTN, TMPO, C3, F2, NUDT16L1, AHSG, PZP, UBE2B, MCM6, FN1, FOXO1, A2M, TIMM10, IGHM, UBA7, EPS15, XRC…	57104, 3827, 5284, 4057, 6429, 10318, 92521, 51028, 350, 55937, 4794, 1725, 5562, 3003, 11168, 3697, 966, 6906, 348, 6154, 3493, 3385, 2638, 3064, 7450, 1278, 335, 720, 1147, 2317, 1755, 90952, 4015, 2931, 1277, 174, 563, 4069, 10211, 338, 1975, 213, 11332, 4535, 3512, 84844, 7448, 7112, 718, 2147, 84309, 197, 5858, 7320, 4175, 2335, 2308, 2, 26519, 3507, 7318, 2060, 7515, 10631, 6624, 10670, 629…
Lymphatic Diseases	C15.604	0.00395527	139	115.117	6701	PNPLA2, KNG1, PIGR, HMOX2, SNX9, LTF, TNIP1, OSGEP, TRRAP, APOM, SPART, BMI1, NFKBIE, DHPS, PRKAA1, PIK3R4, B4GALT1, BAG2, GZMK, PSIP1, PIP, CD59, SERPINA7, MSMO1, APOE, ROCK2, RPL26, RAPGEF1, PRRC2A, RB1CC1, IGHA1, RAP1B, PYGL, ICAM3, MTX1, GC, DNAH7, VWF, CNOT6, ACYP2, COL1A2, APOA1, C4A, KRT31, ANK3, CHUK, FLNB, DMBT1, ESAM, BCAS2, MRPL49, ARF3, LOX, PRRC2C, GSK3A, COL1A1, AFP, PPP2R5E, DNAJA3…	57104, 3827, 5284, 3163, 51429, 4057, 10318, 55644, 8295, 55937, 23111, 648, 4794, 1725, 5562, 30849, 2683, 9532, 3003, 11168, 5304, 966, 6906, 6307, 348, 9475, 6154, 2889, 7916, 9821, 3493, 5908, 5836, 3385, 4580, 2638, 56171, 7450, 57472, 98, 1278, 335, 720, 3881, 288, 1147, 2317, 1755, 90952, 10286, 740, 377, 4015, 23215, 2931, 1277, 174, 5529, 9093, 7405, 4069, 10211, 338, 728489, 64236, 8573…
Lymphoproliferative Disorders	C15.604.515	0.00039387	136	106.356	6191	PNPLA2, KNG1, PIGR, HMOX2, SNX9, LTF, TNIP1, OSGEP, TRRAP, APOM, SPART, BMI1, NFKBIE, DHPS, PRKAA1, PIK3R4, B4GALT1, BAG2, GZMK, PSIP1, PIP, CD59, SERPINA7, MSMO1, APOE, ROCK2, RPL26, RAPGEF1, PRRC2A, RB1CC1, IGHA1, RAP1B, PYGL, ICAM3, MTX1, GC, VWF, CNOT6, ACYP2, COL1A2, APOA1, C4A, KRT31, ANK3, CHUK, FLNB, DMBT1, ESAM, BCAS2, MRPL49, ARF3, LOX, PRRC2C, GSK3A, COL1A1, AFP, PPP2R5E, DNAJA3, UVRAG…	57104, 3827, 5284, 3163, 51429, 4057, 10318, 55644, 8295, 55937, 23111, 648, 4794, 1725, 5562, 30849, 2683, 9532, 3003, 11168, 5304, 966, 6906, 6307, 348, 9475, 6154, 2889, 7916, 9821, 3493, 5908, 5836, 3385, 4580, 2638, 7450, 57472, 98, 1278, 335, 720, 3881, 288, 1147, 2317, 1755, 90952, 10286, 740, 377, 4015, 23215, 2931, 1277, 174, 5529, 9093, 7405, 4069, 10211, 338, 64236, 8573, 1975, 9770, 1…
Immunoproliferative Disorders	C20.683	0.000752527	140	111.664	6500	PNPLA2, KNG1, PIGR, HMOX2, SNX9, LTF, TNIP1, OSGEP, TRRAP, APOM, SPART, BMI1, NFKBIE, DHPS, PRKAA1, PIK3R4, B4GALT1, BAG2, GZMK, PSIP1, CD59, SERPINA7, MSMO1, APOE, ROCK2, RPL26, RAPGEF1, PRRC2A, RB1CC1, IGHA1, RAP1B, PYGL, ICAM3, MTX1, GC, VWF, CNOT6, ACYP2, COL1A2, APOA1, C4A, KRT31, ANK3, CHUK, FLNB, DMBT1, ESAM, BCAS2, MRPL49, ARF3, LOX, PRRC2C, GSK3A, COL1A1, AFP, PPP2R5E, AZGP1, DNAJA3, UVR…	57104, 3827, 5284, 3163, 51429, 4057, 10318, 55644, 8295, 55937, 23111, 648, 4794, 1725, 5562, 30849, 2683, 9532, 3003, 11168, 966, 6906, 6307, 348, 9475, 6154, 2889, 7916, 9821, 3493, 5908, 5836, 3385, 4580, 2638, 7450, 57472, 98, 1278, 335, 720, 3881, 288, 1147, 2317, 1755, 90952, 10286, 740, 377, 4015, 23215, 2931, 1277, 174, 5529, 563, 9093, 7405, 4069, 10211, 338, 50999, 23678, 64236, 8573, …
Immunologic Deficiency Syndromes	C20.673	0.00300416	94	72.3239	4210	KNG1, PIGR, LTF, SRSF4, TNIP1, SPECC1, SYTL1, VPS36, APOH, APOM, NFKBIE, DHPS, PRKAA1, PIK3R4, GZMK, PSIP1, ITIH1, CD59, SERPINA7, APOE, RPL26, PRRC2A, IGHA1, ICAM3, GC, HTT, VWF, COL1A2, APOA1, C4A, CHUK, FLNB, DMBT1, ESAM, LOX, GSK3A, COL1A1, AFP, AZGP1, LYZ, FLOT1, APOB, PDLIM2, EIF4B, ALB, ACOT7, ND1, JCHAIN, PHF5A, VTN, TMPO, C3, F2, NUDT16L1, MUC2, AHSG, PZP, UBE2B, DNAJC21, MCM6, FN1, FOXO…	3827, 5284, 4057, 6429, 10318, 92521, 84958, 51028, 350, 55937, 4794, 1725, 5562, 30849, 3003, 11168, 3697, 966, 6906, 348, 6154, 7916, 3493, 3385, 2638, 3064, 7450, 1278, 335, 720, 1147, 2317, 1755, 90952, 4015, 2931, 1277, 174, 563, 4069, 10211, 338, 64236, 1975, 213, 11332, 4535, 3512, 84844, 7448, 7112, 718, 2147, 84309, 4583, 197, 5858, 7320, 134218, 4175, 2335, 2308, 2, 26519, 3507, 7318, 2…
Virus Diseases	C02	4.5143e-05	165	129.084	7514	PRSS12, PNPLA2, KNG1, PIGR, HMOX2, LTF, ELMOD2, ZW10, SRSF4, TNIP1, SPECC1, OSGEP, VPS36, APOH, TRRAP, APOM, BMI1, GRAP, NFKBIE, DHPS, CST4, PRKAA1, PIK3R4, B4GALT1, BAG2, GZMK, PSIP1, PIP, ITIH1, CD59, SERPINA7, MSMO1, SCAF1, PPP4R1, APOE, ROCK2, RPL26, PRRC2A, RB1CC1, IGHA1, ICAM3, SPATA5, GC, HTT, VWF, COL1A2, APOA1, IVNS1ABP, C4A, ANK3, CHUK, FLNB, PAIP2, DMBT1, ESAM, ARF3, PDCL3, LOX, PRRC2C…	8492, 57104, 3827, 5284, 3163, 4057, 255520, 9183, 6429, 10318, 92521, 55644, 51028, 350, 8295, 55937, 648, 10750, 4794, 1725, 1472, 5562, 30849, 2683, 9532, 3003, 11168, 5304, 3697, 966, 6906, 6307, 58506, 9989, 348, 9475, 6154, 7916, 9821, 3493, 3385, 166378, 2638, 3064, 7450, 1278, 335, 10625, 720, 288, 1147, 2317, 51247, 1755, 90952, 377, 79031, 4015, 23215, 5983, 2931, 57120, 1277, 174, 1123…
Lentivirus Infections	C02.782.815.616	0.000973184	83	60.0237	3494	KNG1, PIGR, LTF, SRSF4, TNIP1, SPECC1, VPS36, APOH, APOM, NFKBIE, DHPS, PRKAA1, GZMK, PSIP1, ITIH1, CD59, SERPINA7, APOE, RPL26, IGHA1, ICAM3, GC, HTT, VWF, COL1A2, APOA1, C4A, CHUK, FLNB, DMBT1, ESAM, LOX, GSK3A, COL1A1, AFP, AZGP1, LYZ, FLOT1, APOB, EIF4B, ALB, ACOT7, ND1, PHF5A, VTN, TMPO, C3, F2, NUDT16L1, AHSG, PZP, UBE2B, MCM6, FN1, FOXO1, A2M, TIMM10, IGHM, UBA7, GTF2H1, EPS15, XRCC1, POST…	3827, 5284, 4057, 6429, 10318, 92521, 51028, 350, 55937, 4794, 1725, 5562, 3003, 11168, 3697, 966, 6906, 348, 6154, 3493, 3385, 2638, 3064, 7450, 1278, 335, 720, 1147, 2317, 1755, 90952, 4015, 2931, 1277, 174, 563, 4069, 10211, 338, 1975, 213, 11332, 4535, 84844, 7448, 7112, 718, 2147, 84309, 197, 5858, 7320, 4175, 2335, 2308, 2, 26519, 3507, 7318, 2965, 2060, 7515, 10631, 6624, 10670, 629, 483, …
RNA Virus Infections	C02.782	1.14247e-05	136	99.1576	5772	PRSS12, PNPLA2, KNG1, PIGR, HMOX2, LTF, ELMOD2, SRSF4, TNIP1, SPECC1, OSGEP, VPS36, APOH, APOM, BMI1, GRAP, NFKBIE, DHPS, CST4, PRKAA1, GZMK, PSIP1, ITIH1, CD59, SERPINA7, SCAF1, APOE, ROCK2, RPL26, PRRC2A, RB1CC1, IGHA1, ICAM3, GC, HTT, VWF, COL1A2, APOA1, IVNS1ABP, C4A, CHUK, FLNB, DMBT1, ESAM, ARF3, PDCL3, LOX, GSK3A, GOPC, COL1A1, AFP, POLG2, PPP2R5E, AZGP1, UVRAG, LYZ, FLOT1, APOB, SGK3, CTS…	8492, 57104, 3827, 5284, 3163, 4057, 255520, 6429, 10318, 92521, 55644, 51028, 350, 55937, 648, 10750, 4794, 1725, 1472, 5562, 3003, 11168, 3697, 966, 6906, 58506, 348, 9475, 6154, 7916, 9821, 3493, 3385, 2638, 3064, 7450, 1278, 335, 10625, 720, 1147, 2317, 1755, 90952, 377, 79031, 4015, 2931, 57120, 1277, 174, 11232, 5529, 563, 7405, 4069, 10211, 338, 23678, 1512, 4670, 64236, 1975, 29968, 53349…
HIV Infections	C02.800.801.400	0.000688824	81	57.6014	3353	KNG1, LTF, SRSF4, TNIP1, SPECC1, VPS36, APOH, APOM, NFKBIE, DHPS, PRKAA1, GZMK, PSIP1, ITIH1, CD59, SERPINA7, APOE, RPL26, IGHA1, ICAM3, GC, HTT, VWF, COL1A2, APOA1, C4A, CHUK, FLNB, DMBT1, ESAM, LOX, GSK3A, COL1A1, AFP, AZGP1, LYZ, FLOT1, APOB, EIF4B, ALB, ACOT7, ND1, PHF5A, VTN, TMPO, C3, F2, NUDT16L1, AHSG, PZP, UBE2B, MCM6, FN1, FOXO1, A2M, TIMM10, IGHM, UBA7, EPS15, XRCC1, POSTN, FSCN1, RRAG…	3827, 4057, 6429, 10318, 92521, 51028, 350, 55937, 4794, 1725, 5562, 3003, 11168, 3697, 966, 6906, 348, 6154, 3493, 3385, 2638, 3064, 7450, 1278, 335, 720, 1147, 2317, 1755, 90952, 4015, 2931, 1277, 174, 563, 4069, 10211, 338, 1975, 213, 11332, 4535, 84844, 7448, 7112, 718, 2147, 84309, 197, 5858, 7320, 4175, 2335, 2308, 2, 26519, 3507, 7318, 2060, 7515, 10631, 6624, 10670, 629, 483, 10163, 6462,…
DNA Virus Infections	C02.256	0.00108192	110	84.5554	4922	PNPLA2, KNG1, PIGR, HMOX2, LTF, ZW10, SRSF4, TNIP1, VPS36, APOH, TRRAP, APOM, BMI1, NFKBIE, DHPS, PRKAA1, PIK3R4, B4GALT1, BAG2, GZMK, PSIP1, PIP, CD59, SERPINA7, PPP4R1, APOE, ROCK2, RPL26, PRRC2A, RB1CC1, IGHA1, ICAM3, SPATA5, GC, VWF, COL1A2, APOA1, C4A, ANK3, CHUK, FLNB, PAIP2, DMBT1, ESAM, LOX, PRRC2C, RFC3, COL1A1, AFP, AZGP1, LYZ, FLOT1, APOB, DNLZ, CTSH, PSAT1, RASSF2, UBAC1, IREB2, ALB, …	57104, 3827, 5284, 3163, 4057, 9183, 6429, 10318, 51028, 350, 8295, 55937, 648, 4794, 1725, 5562, 30849, 2683, 9532, 3003, 11168, 5304, 966, 6906, 9989, 348, 9475, 6154, 7916, 9821, 3493, 3385, 166378, 2638, 7450, 1278, 335, 720, 288, 1147, 2317, 51247, 1755, 90952, 4015, 23215, 5983, 1277, 174, 563, 4069, 10211, 338, 728489, 1512, 29968, 9770, 10422, 3658, 213, 11332, 51202, 4535, 3512, 7448, 71…
Metabolic Diseases	C18.452	3.46542e-05	207	169.849	9887	SPTBN2, GBE1, AMY1A, PNPLA2, FBXO2, KNG1, PIGR, HMOX2, SNX9, LTF, SRSF4, TNIP1, COA6, DNAJC6, GABARAPL2, OSGEP, APOH, TRRAP, APOM, BDH2, TMOD2, SPART, BMI1, GRAP, DHPS, PRKAA1, PIK3R4, B4GALT1, GZMK, PLA2G4B, PSIP1, PIP, ITIH1, CD59, SERPINA7, MSMO1, PPP4R1, APOE, ROCK2, RPL26, RAPGEF1, ALG6, PRRC2A, RB1CC1, IGHA1, RAP1B, PYGL, ICAM3, MTX1, SPATA5, FXR1, GC, MTHFD2, GTF2A1, HTT, VWF, COL1A2, SPP2…	6712, 2632, 276, 57104, 26232, 3827, 5284, 3163, 51429, 4057, 6429, 10318, 388753, 9829, 11345, 55644, 350, 8295, 55937, 56898, 29767, 23111, 648, 10750, 1725, 5562, 30849, 2683, 3003, 100137049, 11168, 5304, 3697, 966, 6906, 6307, 9989, 348, 9475, 6154, 2889, 29929, 7916, 9821, 3493, 5908, 5836, 3385, 4580, 166378, 8087, 2638, 10797, 2957, 3064, 7450, 1278, 6694, 91603, 335, 720, 3881, 288, 1147…
Retroviridae Infections	C02.782.815	0.00102779	88	64.5589	3758	KNG1, PIGR, LTF, SRSF4, TNIP1, SPECC1, VPS36, APOH, APOM, BMI1, NFKBIE, DHPS, PRKAA1, GZMK, PSIP1, ITIH1, CD59, SERPINA7, APOE, RPL26, PRRC2A, IGHA1, ICAM3, GC, HTT, VWF, COL1A2, APOA1, C4A, CHUK, FLNB, DMBT1, ESAM, LOX, GSK3A, COL1A1, AFP, AZGP1, LYZ, FLOT1, APOB, PDLIM2, EIF4B, ALB, ACOT7, ND1, PHF5A, VTN, TMPO, C3, F2, NUDT16L1, AHSG, PZP, UBE2B, MCM6, FN1, FOXO1, A2M, FBLN1, TIMM10, IGHM, UBA…	3827, 5284, 4057, 6429, 10318, 92521, 51028, 350, 55937, 648, 4794, 1725, 5562, 3003, 11168, 3697, 966, 6906, 348, 6154, 7916, 3493, 3385, 2638, 3064, 7450, 1278, 335, 720, 1147, 2317, 1755, 90952, 4015, 2931, 1277, 174, 563, 4069, 10211, 338, 64236, 1975, 213, 11332, 4535, 84844, 7448, 7112, 718, 2147, 84309, 197, 5858, 7320, 4175, 2335, 2308, 2, 2192, 26519, 3507, 7318, 2965, 2060, 7515, 10631,…
Mitochondrial Diseases	C18.452.660	0.00187089	40	24.7722	1442	SPTBN2, GBE1, PNPLA2, KNG1, COA6, PRKAA1, APOE, MTX1, MTHFD2, HTT, COL1A2, APOA1, C4A, FLNB, MRM2, LOX, GSK3A, COX11, AFP, POLG2, PRPF8, LYZ, IREB2, ALB, ACAD9, ND1, F2, PDSS1, UBE2B, MTCH1, NR2C2, FOXO1, DNA2, SHBG, SLC25A46, SFSWAP, MRRF, MAPK1, SBF1, CASP7	6712, 2632, 57104, 3827, 388753, 5562, 348, 4580, 10797, 3064, 1278, 335, 720, 2317, 29960, 4015, 2931, 1353, 174, 11232, 10594, 4069, 3658, 213, 28976, 4535, 2147, 23590, 7320, 23787, 7182, 2308, 1763, 6462, 91137, 6433, 92399, 5594, 6305, 840
unigene tissue Terms
Tissue	Tissue id
haemolymphoid system	67	9.79283e-26	302	212.415	11588	LUZP1, PNPLA2, BORCS6, FBXO2, MORF4L2, HMOX2, SNX9, LTF, ELMOD2, ZW10, PSMD1, ARFIP1, SRSF4, EMC8, IDNK, ZNF614, TNIP1, COA6, GABARAPL2, SPECC1, OSGEP, SYTL1, VPS36, APOH, TRRAP, APOM, HIST2H2AA3, TMOD2, SPART, BMI1, GRAP, NFKBIE, DHPS, PRKAA1, PIK3R4, B4GALT1, TXNDC9, CCDC47, GZMK, PSIP1, ITIH1, CD59, TMOD3, TBC1D3F, MSMO1, SCAF1, PPP4R1, AAMP, APOE, PRR12, ROCK2, RTF2, DNAJC7, GCC2, RPL26, RAPG…	7798, 57104, 54785, 26232, 9643, 3163, 51429, 4057, 255520, 9183, 5707, 27236, 6429, 10328, 414328, 80110, 10318, 388753, 11345, 92521, 55644, 84958, 51028, 350, 8295, 55937, 8337, 29767, 23111, 648, 10750, 4794, 1725, 5562, 30849, 2683, 10190, 57003, 3003, 11168, 3697, 966, 29766, 84218, 6307, 58506, 9989, 14, 348, 57479, 9475, 51507, 7266, 9648, 6154, 2889, 29929, 7916, 9821, 3493, 5908, 5836, …
blood	68	6.5433e-19	251	169.429	9243	LUZP1, PNPLA2, BORCS6, FBXO2, MORF4L2, HMOX2, SNX9, LTF, ELMOD2, ZW10, PSMD1, ARFIP1, SRSF4, EMC8, TNIP1, GABARAPL2, SPECC1, OSGEP, SYTL1, VPS36, APOH, TRRAP, APOM, HIST2H2AA3, TMOD2, SPART, GRAP, NFKBIE, DHPS, PRKAA1, PIK3R4, B4GALT1, TXNDC9, CCDC47, GZMK, PSIP1, CD59, TMOD3, TBC1D3F, MSMO1, SCAF1, PPP4R1, AAMP, PRR12, ROCK2, RTF2, DNAJC7, GCC2, RPL26, RAPGEF1, ALG6, PRRC2A, RB1CC1, IGHA1, RAP1B…	7798, 57104, 54785, 26232, 9643, 3163, 51429, 4057, 255520, 9183, 5707, 27236, 6429, 10328, 10318, 11345, 92521, 55644, 84958, 51028, 350, 8295, 55937, 8337, 29767, 23111, 10750, 4794, 1725, 5562, 30849, 2683, 10190, 57003, 3003, 11168, 966, 29766, 84218, 6307, 58506, 9989, 14, 57479, 9475, 51507, 7266, 9648, 6154, 2889, 29929, 7916, 9821, 3493, 5908, 5836, 3385, 4580, 166378, 8087, 55683, 23338,…
leukocyte	76	7.09842e-18	212	132.878	7249	PNPLA2, BORCS6, FBXO2, MORF4L2, HMOX2, ZW10, ARFIP1, SRSF4, EMC8, TNIP1, GABARAPL2, OSGEP, SYTL1, VPS36, TRRAP, HIST2H2AA3, TMOD2, GRAP, NFKBIE, DHPS, PRKAA1, PIK3R4, B4GALT1, TXNDC9, CCDC47, GZMK, PSIP1, CD59, TMOD3, MSMO1, SCAF1, PPP4R1, AAMP, PRR12, ROCK2, RTF2, DNAJC7, GCC2, RPL26, RAPGEF1, ALG6, PRRC2A, RB1CC1, IGHA1, RAP1B, PYGL, ICAM3, MTX1, FXR1, KANSL3, JADE2, SF3A2, PARVB, MTHFD2, GTF2A…	57104, 54785, 26232, 9643, 3163, 9183, 27236, 6429, 10328, 10318, 11345, 55644, 84958, 51028, 8295, 8337, 29767, 10750, 4794, 1725, 5562, 30849, 2683, 10190, 57003, 3003, 11168, 966, 29766, 6307, 58506, 9989, 14, 57479, 9475, 51507, 7266, 9648, 6154, 2889, 29929, 7916, 9821, 3493, 5908, 5836, 3385, 4580, 8087, 55683, 23338, 8175, 29780, 10797, 2957, 3064, 80344, 57472, 10078, 55706, 10625, 29789,…

## Sheet: CD4+ no HIV down
Biological Processes
GO-Term	GO-Term id	P-value	# Genes (observed)	# Genes (expected)	# Genes (total)	List of observed genes	Gene ids
immune response	GO:0006955	0.00114019	32	18.3493	2196	ADA2, ARL8A, JCHAIN, S100A8, KRT16, FLG2, ITGB7, KRT1, JUP, HLA-F, HLA-C, ITK, TRAFD1, C1orf35, FCGR3A, IFIH1, DSC1, MPO, ARG1, SERPINB12, DMBT1, IFIT1, MX1, STAP1, DSP, AZGP1, DSG1, NCSTN, FLOT1, CALML5, CTSH, FUCA1	51816, 127829, 3512, 6279, 3868, 388698, 3695, 3848, 3728, 3134, 3107, 3702, 10906, 79169, 2214, 64135, 1823, 4353, 383, 89777, 1755, 3434, 4599, 26228, 1832, 563, 1828, 23385, 10211, 51806, 1512, 2517
immune system process	GO:0002376	0.00260687	40	25.9113	3101	ADA2, ARL8A, JCHAIN, S100A8, SLC8B1, KRT16, FLG2, ITGB7, LRP5, KRT1, JUP, HLA-F, HLA-C, ITK, TRAFD1, IRF2BP2, C1orf35, FCGR3A, IFIH1, DSC1, MPO, ARG1, SERPINB12, DMBT1, ESAM, IFIT1, MX1, STAP1, AQP3, DSP, AZGP1, DSG1, NCSTN, FLOT1, KLF13, PIP5K1C, CALML5, ZFP36L2, CTSH, FUCA1	51816, 127829, 3512, 6279, 80024, 3868, 388698, 3695, 4041, 3848, 3728, 3134, 3107, 3702, 10906, 359948, 79169, 2214, 64135, 1823, 4353, 383, 89777, 1755, 90952, 3434, 4599, 26228, 360, 1832, 563, 1828, 23385, 10211, 51621, 23396, 51806, 678, 1512, 2517
leukocyte activation	GO:0045321	0.0020119	21	10.5868	1267	ADA2, ARL8A, S100A8, FLG2, KRT1, JUP, ITK, IRF2BP2, C1orf35, DSC1, MPO, ARG1, SERPINB12, STAP1, DSP, DSG1, NCSTN, CALML5, ZFP36L2, CTSH, FUCA1	51816, 127829, 6279, 388698, 3848, 3728, 3702, 359948, 79169, 1823, 4353, 383, 89777, 26228, 1832, 1828, 23385, 51806, 678, 1512, 2517
myeloid leukocyte activation	GO:0002274	7.50452e-06	18	5.38113	644	ADA2, ARL8A, S100A8, FLG2, KRT1, JUP, C1orf35, DSC1, MPO, ARG1, SERPINB12, STAP1, DSP, DSG1, NCSTN, CALML5, CTSH, FUCA1	51816, 127829, 6279, 388698, 3848, 3728, 79169, 1823, 4353, 383, 89777, 26228, 1832, 1828, 23385, 51806, 1512, 2517
leukocyte mediated immunity	GO:0002443	0.000124895	19	7.28625	872	ADA2, ARL8A, S100A8, FLG2, KRT1, JUP, HLA-F, HLA-C, C1orf35, DSC1, MPO, ARG1, SERPINB12, DSP, DSG1, NCSTN, CALML5, CTSH, FUCA1	51816, 127829, 6279, 388698, 3848, 3728, 3134, 3107, 79169, 1823, 4353, 383, 89777, 1832, 1828, 23385, 51806, 1512, 2517
canonical pathways	canonical pathways
Network	Network id
Innate Immune System	Reactome:R-HSA-168249	0.00248225	23	12.3889	1158	ADA2, SIGIRR, ARL8A, S100A8, FLG2, KRT1, JUP, HLA-C, ITK, C1orf35, FCGR3A, IFIH1, DSC1, MPO, ARG1, SERPINB12, CASP2, DSP, DSG1, NCSTN, CALML5, CTSH, FUCA1	51816, 59307, 127829, 6279, 388698, 3848, 3728, 3107, 3702, 79169, 2214, 64135, 1823, 4353, 383, 89777, 835, 1832, 1828, 23385, 51806, 1512, 2517
Immune System	Reactome:R-HSA-168256	0.00692167	34	22.5524	2108	ADA2, SIGIRR, ARL8A, S100A8, FLG2, UBE2F, ITGB7, CBLB, KRT1, JUP, HLA-F, HLA-C, ITK, C1orf35, FCGR3A, IFIH1, DSC1, NDC1, UBR2, MPO, ARG1, SERPINB12, CASP2, IFIT1, MX1, DSP, PPP2R5E, DSG1, NCSTN, KLC4, CALML5, CTSH, FUCA1, FBXO44	51816, 59307, 127829, 6279, 388698, 140739, 3695, 868, 3848, 3728, 3134, 3107, 3702, 79169, 2214, 64135, 1823, 55706, 23304, 4353, 383, 89777, 835, 3434, 4599, 1832, 5529, 1828, 23385, 89953, 51806, 1512, 2517, 93611
Diseases - Mesh Terms
MeSH-Term	MeSH-Term id(s)
Sexually Transmitted Diseases	C02.800	0.00032464	45	27.3076	3426	ADA2, SIGIRR, KRT4, JCHAIN, S100A8, KRT16, ABCA2, UBE2F, ITGB7, CBLB, LRP5, KRT10, RCC1L, KRT1, HLA-F, ITIH1, HLA-C, ITK, KRT14, FCGR3A, RRM2B, IFIH1, DHCR7, HCCS, MPO, ARG1, DMBT1, ESAM, CASP2, IFIT1, KRT17, MX1, KRT5, DSP, NPC1, AZGP1, ALG11, FLG, CEP170, FLOT1, EXOC7, RAB11A, CDR2, PELO, CLYBL	51816, 59307, 3851, 3512, 6279, 3868, 20, 140739, 3695, 868, 4041, 3858, 81554, 3848, 3134, 3697, 3107, 3702, 3861, 2214, 50484, 64135, 1717, 3052, 4353, 383, 1755, 90952, 835, 3434, 3872, 4599, 3852, 1832, 4864, 563, 440138, 2312, 9859, 10211, 23265, 8766, 1039, 53918, 171425
Immunologic Deficiency Syndromes	C20.673	0.000806144	51	33.5566	4210	ADA2, SIGIRR, KRT4, JCHAIN, S100A8, KRT16, ABCA2, UBE2F, ITGB7, CBLB, LRP5, KRT10, RCC1L, KRT1, HLA-F, ITIH1, HLA-C, ITK, GZMH, IRF2BP2, KRT14, TCEA3, FCGR3A, RRM2B, IFIH1, DHCR7, SUZ12, HCCS, MPO, ARG1, DMBT1, ESAM, CASP2, IFIT1, KRT17, MX1, KRT5, NPC1, AZGP1, ALG11, DSG1, TPMT, FLG, CEP170, FLOT1, KLF13, EXOC7, RAB11A, CDR2, PELO, CLYBL	51816, 59307, 3851, 3512, 6279, 3868, 20, 140739, 3695, 868, 4041, 3858, 81554, 3848, 3134, 3697, 3107, 3702, 2999, 359948, 3861, 6920, 2214, 50484, 64135, 1717, 23512, 3052, 4353, 383, 1755, 90952, 835, 3434, 3872, 4599, 3852, 4864, 563, 440138, 1828, 7172, 2312, 9859, 10211, 51621, 23265, 8766, 1039, 53918, 171425
Virus Diseases	C02	0.00024922	82	59.8918	7514	ADA2, LTBP1, SIGIRR, KRT4, JCHAIN, S100A8, KRT16, ABCA2, UBE2F, ITGB7, CBLB, LRP5, KRT10, RCC1L, KRT1, ARHGAP29, LAMC2, MYL12B, POLRMT, JUP, CDSN, HLA-F, CST4, ITIH1, DNA2, SCARF2, HLA-C, MRM3, ITK, GZMH, TRAFD1, AK5, KRT14, TCEA3, FCGR3A, RRM2B, IFIH1, DSC1, DHCR7, SUZ12, HCCS, MPO, ARG1, DMBT1, ESAM, CASP2, ARF3, IFIT1, COMP, KRT17, MX1, KRT5, GOPC, PFKFB3, AQP3, MEF2D, DSP, GFER, NPC1, PPP2R5E…	51816, 4052, 59307, 3851, 3512, 6279, 3868, 20, 140739, 3695, 868, 4041, 3858, 81554, 3848, 9411, 3918, 103910, 5442, 3728, 1041, 3134, 1472, 3697, 1763, 91179, 3107, 55178, 3702, 2999, 10906, 26289, 3861, 6920, 2214, 50484, 64135, 1823, 1717, 23512, 3052, 4353, 383, 1755, 90952, 835, 377, 3434, 1311, 3872, 4599, 3852, 57120, 5209, 360, 4209, 1832, 2671, 4864, 5529, 563, 3857, 440138, 1828, 7172,…
Lentivirus Infections	C02.782.815.616	0.00178224	43	27.8496	3494	ADA2, SIGIRR, KRT4, S100A8, KRT16, ABCA2, UBE2F, ITGB7, CBLB, LRP5, KRT10, RCC1L, KRT1, HLA-F, ITIH1, HLA-C, ITK, KRT14, FCGR3A, RRM2B, IFIH1, DHCR7, HCCS, MPO, ARG1, DMBT1, ESAM, CASP2, IFIT1, KRT17, MX1, KRT5, NPC1, AZGP1, ALG11, FLG, CEP170, FLOT1, EXOC7, RAB11A, CDR2, PELO, CLYBL	51816, 59307, 3851, 6279, 3868, 20, 140739, 3695, 868, 4041, 3858, 81554, 3848, 3134, 3697, 3107, 3702, 3861, 2214, 50484, 64135, 1717, 3052, 4353, 383, 1755, 90952, 835, 3434, 3872, 4599, 3852, 4864, 563, 440138, 2312, 9859, 10211, 23265, 8766, 1039, 53918, 171425
RNA Virus Infections	C02.782	0.000136612	68	46.0068	5772	ADA2, SIGIRR, KRT4, JCHAIN, S100A8, KRT16, ABCA2, UBE2F, ITGB7, CBLB, LRP5, KRT10, RCC1L, KRT1, ARHGAP29, LAMC2, MYL12B, POLRMT, JUP, HLA-F, CST4, ITIH1, HLA-C, ITK, GZMH, TRAFD1, AK5, KRT14, TCEA3, FCGR3A, RRM2B, IFIH1, DHCR7, HCCS, MPO, ARG1, DMBT1, ESAM, CASP2, ARF3, IFIT1, COMP, KRT17, MX1, KRT5, GOPC, PFKFB3, AQP3, GFER, NPC1, PPP2R5E, AZGP1, KRT9, ALG11, DSG1, TPMT, FLG, CEP170, FLOT1, EXOC…	51816, 59307, 3851, 3512, 6279, 3868, 20, 140739, 3695, 868, 4041, 3858, 81554, 3848, 9411, 3918, 103910, 5442, 3728, 3134, 1472, 3697, 3107, 3702, 2999, 10906, 26289, 3861, 6920, 2214, 50484, 64135, 1717, 3052, 4353, 383, 1755, 90952, 835, 377, 3434, 1311, 3872, 4599, 3852, 57120, 5209, 360, 2671, 4864, 5529, 563, 3857, 440138, 1828, 7172, 2312, 9859, 10211, 23265, 5934, 8766, 1039, 53918, 9444,…
HIV Infections	C02.800.801.400	0.000769813	43	26.7257	3353	ADA2, SIGIRR, KRT4, S100A8, KRT16, ABCA2, UBE2F, ITGB7, CBLB, LRP5, KRT10, RCC1L, KRT1, HLA-F, ITIH1, HLA-C, ITK, KRT14, FCGR3A, RRM2B, IFIH1, DHCR7, HCCS, MPO, ARG1, DMBT1, ESAM, CASP2, IFIT1, KRT17, MX1, KRT5, NPC1, AZGP1, ALG11, FLG, CEP170, FLOT1, EXOC7, RAB11A, CDR2, PELO, CLYBL	51816, 59307, 3851, 6279, 3868, 20, 140739, 3695, 868, 4041, 3858, 81554, 3848, 3134, 3697, 3107, 3702, 3861, 2214, 50484, 64135, 1717, 3052, 4353, 383, 1755, 90952, 835, 3434, 3872, 4599, 3852, 4864, 563, 440138, 2312, 9859, 10211, 23265, 8766, 1039, 53918, 171425
DNA Virus Infections	C02.256	0.000325353	59	39.2317	4922	ADA2, LTBP1, SIGIRR, KRT4, JCHAIN, S100A8, KRT16, ITGB7, KRT10, RCC1L, KRT1, LAMC2, CDSN, HLA-F, DNA2, SCARF2, HLA-C, MRM3, ITK, GZMH, KRT14, FCGR3A, RRM2B, IFIH1, DSC1, DHCR7, SUZ12, HCCS, MPO, ARG1, DMBT1, ESAM, CASP2, IFIT1, COMP, KRT17, MX1, KRT5, AQP3, MEF2D, DSP, GFER, NPC1, AZGP1, DSG1, TPMT, FLG, CEP170, NCSTN, FLOT1, KLF13, GGA2, RBL2, RAB11A, CDR2, QKI, ZFP36L2, CTSH, KRT78	51816, 4052, 59307, 3851, 3512, 6279, 3868, 3695, 3858, 81554, 3848, 3918, 1041, 3134, 1763, 91179, 3107, 55178, 3702, 2999, 3861, 2214, 50484, 64135, 1823, 1717, 23512, 3052, 4353, 383, 1755, 90952, 835, 3434, 1311, 3872, 4599, 3852, 360, 4209, 1832, 2671, 4864, 563, 1828, 7172, 2312, 9859, 23385, 10211, 51621, 23062, 5934, 8766, 1039, 9444, 678, 1512, 196374
Retroviridae Infections	C02.782.815	0.00412436	44	29.9539	3758	ADA2, SIGIRR, KRT4, S100A8, KRT16, ABCA2, UBE2F, ITGB7, CBLB, LRP5, KRT10, RCC1L, KRT1, HLA-F, ITIH1, HLA-C, ITK, GZMH, KRT14, FCGR3A, RRM2B, IFIH1, DHCR7, HCCS, MPO, ARG1, DMBT1, ESAM, CASP2, IFIT1, KRT17, MX1, KRT5, NPC1, AZGP1, ALG11, FLG, CEP170, FLOT1, EXOC7, RAB11A, CDR2, PELO, CLYBL	51816, 59307, 3851, 6279, 3868, 20, 140739, 3695, 868, 4041, 3858, 81554, 3848, 3134, 3697, 3107, 3702, 2999, 3861, 2214, 50484, 64135, 1717, 3052, 4353, 383, 1755, 90952, 835, 3434, 3872, 4599, 3852, 4864, 563, 440138, 2312, 9859, 10211, 23265, 8766, 1039, 53918, 171425
unigene tissue Terms
Tissue	Tissue id
haemolymphoid system	67	1.26707e-10	137	99.0068	11588	ADA2, LTBP1, SIGIRR, GFOD2, LRRC58, ARL8A, JCHAIN, S100A8, SLC8B1, KRT16, TBC1D10A, ABCA2, NDUFV3, LSR, CLASP1, MPST, KTI12, UBE2F, KRT80, ITGB7, TBC1D2B, SNTB2, CBLB, LRP5, KRT10, MCFD2, ITM2B, RCC1L, NSL1, KRT1, ARHGAP29, LAMC2, MYL12B, MTCH1, CCDC97, POLRMT, JUP, HLA-F, ITIH1, COL6A1, PPP4R3B, DNA2, HLA-C, POLD4, MRM3, LIMK2, CSNK1G3, TLE2, ITK, MALSU1, CLPX, EAPP, TRAFD1, AK5, IRF2BP2, DCAF8,…	51816, 4052, 59307, 81577, 116064, 127829, 3512, 6279, 80024, 3868, 83874, 20, 4731, 51599, 23332, 4357, 112970, 140739, 144501, 3695, 23102, 6645, 868, 4041, 3858, 90411, 9445, 81554, 25936, 3848, 9411, 3918, 103910, 23787, 90324, 5442, 3728, 3134, 3697, 1291, 57223, 1763, 3107, 57804, 55178, 3985, 1456, 7089, 3702, 115416, 10845, 55837, 10906, 26289, 359948, 50717, 3861, 6920, 79169, 27072, 120…
blood	68	7.5299e-06	107	78.9714	9243	ADA2, LTBP1, SIGIRR, LRRC58, ARL8A, JCHAIN, S100A8, SLC8B1, TBC1D10A, ABCA2, NDUFV3, LSR, CLASP1, MPST, KTI12, UBE2F, ITGB7, TBC1D2B, CBLB, MCFD2, ITM2B, NSL1, MYL12B, MTCH1, CCDC97, POLRMT, JUP, HLA-F, COL6A1, PPP4R3B, DNA2, HLA-C, POLD4, MRM3, LIMK2, CSNK1G3, ITK, CLPX, EAPP, TRAFD1, IRF2BP2, DCAF8, C1orf35, VPS41, ZC3H7A, RRM2B, GTF3C4, IFIH1, MRPL3, POLD2, NDC1, UBR2, SUZ12, NECAP1, GPALPP1, …	51816, 4052, 59307, 116064, 127829, 3512, 6279, 80024, 83874, 20, 4731, 51599, 23332, 4357, 112970, 140739, 3695, 23102, 868, 90411, 9445, 25936, 103910, 23787, 90324, 5442, 3728, 3134, 1291, 57223, 1763, 3107, 57804, 55178, 3985, 1456, 3702, 10845, 55837, 10906, 359948, 50717, 79169, 27072, 29066, 50484, 9329, 64135, 11222, 5425, 55706, 23304, 23512, 25977, 55425, 3052, 79074, 4353, 383, 9875, 9…
leukocyte	76	6.16099e-06	90	61.9348	7249	ADA2, LTBP1, SIGIRR, LRRC58, ARL8A, JCHAIN, S100A8, SLC8B1, TBC1D10A, ABCA2, NDUFV3, LSR, CLASP1, MPST, KTI12, UBE2F, ITGB7, TBC1D2B, MCFD2, NSL1, MYL12B, MTCH1, CCDC97, POLRMT, JUP, COL6A1, PPP4R3B, HLA-C, POLD4, MRM3, LIMK2, CSNK1G3, ITK, CLPX, EAPP, TRAFD1, IRF2BP2, DCAF8, C1orf35, ZC3H7A, RRM2B, GTF3C4, IFIH1, MRPL3, POLD2, NDC1, UBR2, SUZ12, GPALPP1, C2orf49, ESAM, ZNF24, RDH13, CASP2, ARF3,…	51816, 4052, 59307, 116064, 127829, 3512, 6279, 80024, 83874, 20, 4731, 51599, 23332, 4357, 112970, 140739, 3695, 23102, 90411, 25936, 103910, 23787, 90324, 5442, 3728, 1291, 57223, 3107, 57804, 55178, 3985, 1456, 3702, 10845, 55837, 10906, 359948, 50717, 79169, 29066, 50484, 9329, 64135, 11222, 5425, 55706, 23304, 23512, 55425, 79074, 90952, 7572, 112724, 835, 377, 55206, 57147, 4599, 57120, 262…

## Sheet: CD4+ no HIV up
Biological Processes
GO-Term	GO-Term id	P-value	# Genes (observed)	# Genes (expected)	# Genes (total)	List of observed genes	Gene ids
cell activation	GO:0001775	0.00310296	12	4.90954	1423	SERPINB12, PGLYRP2, FLG2, COMP, HRNR, SKAP2, ZBTB16, STAP1, KRT1, DSG1, C1orf35, KRT2	89777, 114770, 388698, 1311, 388697, 8935, 7704, 26228, 3848, 1828, 79169, 3849
myeloid leukocyte activation	GO:0002274	0.00658258	7	2.22189	644	SERPINB12, FLG2, HRNR, STAP1, KRT1, DSG1, C1orf35	89777, 388698, 388697, 26228, 3848, 1828, 79169
canonical pathways
Network	Network id
Diseases - Mesh Terms
MeSH-Term	MeSH-Term id(s)
unigene tissue Terms
Tissue	Tissue id

## Sheet: Title and Authors
Potent inhibition of HIV replication in primary human cells by novel synthetic polyketides inspired by Aureothin
Alexander Herrmann, Manfred Roesner, Thomas Werner, Stefanie M. Hauck, Alisha Koch, Amelie Bauer, Martha Schneider, Ruth Brack-Werner*
